# Supplementary material for: Gene expression programs during callus development in tissue culture of two Eucalyptus species
Source: BMC Plant Biol. 2022 Jan 3;22:1. doi: 10.1186/s12870-021-03391-x (PMC8722213; doi:10.1186/s12870-021-03391-x)
Supplement: Supplementary file 1 — Additional file 1. [file 12870_2021_3391_MOESM1_ESM.xlsx]

## Sheet: all.degs
GeneID	A2	A3	A4	A5	B2	B3	B4	B5	A3_vs_A2(logFC)	A3_vs_A2(FDR)	A3_vs_A2(Regulation)	A4_vs_A3(logFC)	A4_vs_A3(FDR)	A4_vs_A3(Regulation)	A5_vs_A3(logFC)	A5_vs_A3(FDR)	A5_vs_A3(Regulation)	B3_vs_B2(logFC)	B3_vs_B2(FDR)	B3_vs_B2(Regulation)	B4_vs_B3(logFC)	B4_vs_B3(FDR)	B4_vs_B3(Regulation)	B5_vs_B3(logFC)	B5_vs_B3(FDR)	B5_vs_B3(Regulation)	accessionID	description
Eucgr.B02550	40.0749	28.0888	44.572	79.1147	27.7336	26.3796	43.5101	30.0265	-0.502929	0.305052	NC	0.471294	0.39595	NC	1.07729	0.012873	UP	0.0679911	0.917603	NC	0.534062	0.27206	NC	0.0192758	0.982869	NC	LOC104432915	pre-mRNA-splicing factor SLU7-A
Eucgr.I01332	80.4011	25.1056	17.2753	21.46	36.0444	18.9836	33.7443	16.1237	-1.89474	7.1e-06	DOWN	-0.677328	0.181566	NC	-0.791362	0.0814375	NC	-0.821092	0.0784524	NC	0.547847	0.265677	NC	-0.272602	0.675382	NC	LOC104418886	NADP-dependent D-sorbitol-6-phosphate dehydrogenase
Eucgr.B03872	0	0	0	0	61.3162	234.273	0	106.176	-2.66685	2.65e-10	NC	-0.920987	0.0483293	NC	0.198391	0.708579	NC	0.343415	0.50917	NC	-3.66627	1.79e-17	DOWN	-0.566264	0.291186	NC	LOC104433994	beta-1,6-galactosyltransferase GALT29A
Eucgr.I02176	9.79003	13.6388	15.6322	18.8832	23.6327	7.82767	15	9.45754	0.424251	0.399171	NC	0.0951518	0.906541	NC	0.0758839	0.895772	NC	-1.73084	4.96e-05	DOWN	0.78204	0.0869636	NC	0.0550234	0.944431	NC	LOC104419543	kinesin-like calmodulin-binding protein
Eucgr.A02369	22.5854	20.2719	28.2853	27.7428	27.319	43.9956	32.7895	42.6074	-0.00752843	0.99268	NC	-0.995888	0.0286908	NC	-0.736773	0.102726	NC	-0.0740979	0.907365	NC	-1.22967	0.00401066	DOWN	-0.804106	0.103512	NC	LOC104445108	zinc finger AN1 and C2H2 domain-containing stress-associated protein 16
Eucgr.J00183	3.5465	2.12052	5.11923	5.78114	2.29636	2.56906	7.13638	6.53801	-0.78414	0.104867	NC	1.07434	0.0215164	UP	1.09039	0.0154499	UP	0.186683	0.767426	NC	1.1451	0.00984296	UP	1.0588	0.0282975	UP	LOC104421052	UTP--glucose-1-phosphate uridylyltransferase 3, chloroplastic
Eucgr.F03075	113.702	205.362	104.017	162.833	576.269	163.076	132.95	74.8773	-1.50081	0.000394686	DOWN	-0.600541	0.242767	NC	-0.804767	0.070592	NC	-1.48913	0.000501459	NC	-0.461703	0.350696	NC	-0.592404	0.264018	NC	LOC104449918	myb-like protein H
Eucgr.L01345	81.8229	53.0668	77.4322	32.7469	20.8527	30.7802	19.0369	70.0156	-0.634415	0.177541	NC	0.285755	0.656757	NC	-1.22032	0.00431695	DOWN	0.545012	0.263937	NC	-0.884319	0.0482818	NC	0.928144	0.0522817	NC	LOC104429460	laccase-14
Eucgr.A01830	7.42105	5.34322	8.60647	21.3234	4.41349	9.05012	11.6573	14.955	-0.566343	0.250523	NC	0.483993	0.391658	NC	1.57302	0.00021558	UP	1.01837	0.0253823	UP	0.0755137	0.905702	NC	0.517139	0.351307	NC	LOC104440779	switch 2
Eucgr.C00959	2.78231	1.99989	3.23565	6.58898	2.56125	2.47899	1.94389	2.15589	-0.462662	0.427006	NC	0.0939827	0.936642	NC	1.20067	0.0105514	UP	0.261908	0.68622	NC	-0.416004	0.480446	NC	-0.152033	0.855624	NC	LOC104436545	putative dual specificity protein phosphatase DSP8
Eucgr.F01560	55.829	26.8474	69.8101	8.55278	47.5939	8.09918	26.9182	18.9922	-1.1172	0.0111012	DOWN	1.14393	0.0104557	UP	-2.09912	8.73e-07	DOWN	-2.57166	2.45e-09	DOWN	1.50767	0.00046181	UP	0.98813	0.0435561	NC	LOC104448747	deoxyuridine 5'-triphosphate nucleotidohydrolase
Eucgr.F00766	4.34473	2.46376	5.04905	1.70281	6.59719	1.4955	7.0359	4.26879	-0.881989	0.0783793	NC	0.827096	0.115952	NC	-0.899524	0.0760299	NC	-2.28927	6.79e-07	DOWN	1.98949	1.25e-05	UP	1.28736	0.0121205	UP	LOC104448240	uncharacterized LOC104448240
Eucgr.B00376	12.3198	9.24217	6.55989	22.4811	5.12167	16.2643	5.84115	15.1445	1.40084	0.00119254	UP	-1.02805	0.0238682	DOWN	-0.666004	0.146664	NC	1.68109	9.73e-05	NC	-0.670778	0.152459	NC	0.4719	0.400109	NC	LOC104418691	uncharacterized LOC104418691
Eucgr.F02814	3.59005	2.30503	11.1212	14.9419	6.11892	5.0108	16.114	9.19272	-1.17172	0.0130303	NC	1.87975	2.4e-05	NC	2.52748	7.73e-09	NC	-0.690585	0.161689	NC	1.9877	3.46e-06	UP	0.587026	0.300128	NC	LOC104449687	suppressor protein SRP40
Eucgr.A02190	99.6537	57.7273	107.767	174.524	18.1174	73.5595	84.3893	162.636	-0.845632	0.06144	NC	0.670715	0.179046	NC	1.18839	0.00541244	UP	0.996912	0.0256006	NC	-0.322856	0.539373	NC	0.552694	0.306013	NC	LOC104443755	cytochrome P450 98A2
Eucgr.E04219	10.9136	4.48235	6.59874	6.9332	1.17087	4.53469	0.685894	3.52138	-1.3975	0.00153636	DOWN	0.245959	0.729703	NC	0.158159	0.782923	NC	1.84334	7.81e-05	NC	-2.80713	2.03e-09	NC	-0.533681	0.362842	NC	LOC104447690	laccase-14
Eucgr.I01946	49.9627	36.7065	19.3862	36.0175	49.3871	48.4542	22.2957	33.7045	-0.552146	0.252775	NC	-1.1719	0.00845164	DOWN	-0.411192	0.397649	NC	-0.0343955	0.961134	NC	-1.45651	0.000570187	DOWN	-0.817143	0.0979851	NC	LOC104419364	uncharacterized protein At5g19025
Eucgr.E00448	272.555	6479.52	2875.21	1517.62	929.146	2654.25	2117.69	2170.17	4.52631	7.15e-24	UP	-1.39127	0.00121591	DOWN	-2.53225	1.4e-09	DOWN	1.50892	0.000414076	UP	-0.560264	0.241499	NC	-0.526978	0.332865	NC	LOC104443705	14 kDa proline-rich protein DC2.15
Eucgr.J02855	58.058	90.1867	131.816	178.889	80.2763	257.84	112.894	139.206	0.509882	0.295252	NC	0.322633	0.601739	NC	0.543033	0.244868	NC	1.46247	0.000653621	UP	-1.3761	0.00111063	DOWN	-1.09272	0.0181085	DOWN	LOC104423016	ABC transporter I family member 17
Eucgr.D01678	0.426047	1.35412	7.94888	6.18943	0.606843	1.80029	5.39233	5.7667	1.92886	0.000327893	NC	2.47875	1.99e-08	NC	2.10473	1.76e-06	NC	1.61568	0.00094179	NC	1.5499	0.00039125	UP	1.60853	0.00044436	UP	LOC104441611	hypothetical protein
Eucgr.F01124	9.16266	4.10496	8.55202	6.08002	5.87524	9.66412	13.4756	24.1366	-1.32478	0.00255114	DOWN	0.907149	0.0557157	NC	0.225765	0.675201	NC	0.710551	0.136187	NC	0.241997	0.666711	NC	1.07944	0.0210511	UP	LOC108960505	uncharacterized LOC108960505
Eucgr.K02533	16.3542	37.7167	46.6838	25.4519	16.3145	26.8999	23.3447	39.315	1.26101	0.00355915	UP	-0.25201	0.704226	NC	-1.13139	0.00860971	DOWN	0.700745	0.136755	NC	-0.491297	0.319317	NC	0.445012	0.431774	NC	LOC104426021	ras GTPase-activating protein-binding protein 2
Eucgr.A02761	40.7512	18.403	48.974	154.827	1.53687	4.27819	4.15284	5.38525	-1.21559	0.00505776	DOWN	1.1503	0.00966893	UP	2.67534	2.01e-10	UP	1.3223	0.00403863	NC	-0.114959	0.860285	NC	0.128252	0.864667	NC	LOC104448499	putative transporter arsB
Eucgr.E03269	7.77075	6233.1	68.9293	24.2496	15.901	17685.1	112.914	303.125	9.50463	3.15e-64	UP	-6.80599	6.72e-43	DOWN	-8.44632	3.99e-56	NC	10.0918	4.41e-70	UP	-7.5766	5.44e-50	NC	-6.18903	5.8e-37	DOWN	LOC104445263	non-classical arabinogalactan protein 31
Eucgr.J02043	17.4779	24.0118	11.9775	22.1181	1.5843	3.92057	1.62718	3.41418	0.335067	0.520456	NC	-1.20097	0.00673979	DOWN	-0.606082	0.19116	NC	1.32243	0.00431923	UP	-1.56681	0.000459857	DOWN	-0.470856	0.425348	NC	LOC104422487	scarecrow-like protein 14
Eucgr.H04495	1513	291.449	337.229	108.945	2156.54	530.03	176.856	165.788	-2.656	2.77e-10	DOWN	0.0840656	0.916929	NC	-1.88391	6.1e-06	DOWN	-2.33612	2.98e-08	DOWN	-1.5685	0.000175372	DOWN	-1.75263	5.02e-05	DOWN	LOC104415564	probable linoleate 9S-lipoxygenase 5
Eucgr.A01107	9.084	4.58211	6.3999	0.962877	13.5094	3.10549	8.58219	3.6651	-1.20296	0.00705109	DOWN	0.410484	0.494436	NC	-2.5951	9.25e-09	DOWN	-2.29167	1.18e-07	DOWN	1.24886	0.00467393	UP	0.00226235	1	NC	LOC104435210	condensin complex subunit 2
Eucgr.C04033	61.8983	20.0345	16.0348	14.9423	58.9115	25.1963	11.634	17.205	-1.79937	2.05e-05	DOWN	-0.583984	0.268508	NC	-0.720664	0.115931	NC	-1.22615	0.00511255	DOWN	-1.25532	0.00359045	DOWN	-1.15782	0.012705	DOWN	LOC104438404	uncharacterized LOC104438404
Eucgr.H01607	61.8849	66.2838	76.1184	113.516	144.64	74.6259	89.4455	69.4957	0.0765626	0.901128	NC	-0.117906	0.880248	NC	0.24538	0.635426	NC	-1.07427	0.0152663	DOWN	0.0377768	0.953901	NC	-0.308054	0.617847	NC	LOC104457072	histidine-containing phosphotransfer protein 1
Eucgr.H00479	19.3789	14.773	21.4127	51.2966	26.4387	67.8551	21.9824	49.2781	-0.863835	0.0889695	NC	0.463084	0.477478	NC	1.56537	0.000535974	UP	1.2182	0.00553687	UP	-1.95663	3.01e-06	DOWN	-0.665242	0.201381	NC	LOC104456321	probable aldo-keto reductase 2
Eucgr.A00373	89.4304	122.771	169.566	148.242	212.602	125.981	302.712	80.4122	0.401965	0.425922	NC	0.202932	0.773375	NC	-0.147544	0.78528	NC	-0.794851	0.083686	NC	1.28625	0.00244632	UP	-0.83429	0.0879471	NC	LOC104451738	universal stress protein PHOS32
Eucgr.H01781	0	0	0	0	11.9898	21.2837	10.0109	13.4504	0	1	NC	0	1	NC	0	1	NC	0.835313	0.0683835	NC	-1.34688	0.00151809	DOWN	-0.97504	0.040027	NC	LOC104416680	TMV resistance protein N
Eucgr.E00120	47.4591	30.9901	91.1211	159.735	23.3963	37.3111	89.2514	42.8807	-0.830645	0.0674739	NC	1.34605	0.00190891	UP	1.93738	3.45e-06	UP	0.663482	0.161463	NC	0.989885	0.0240671	NC	0.0253343	0.976997	NC	LOC104443431	ATG8-interacting protein 2
Eucgr.F03386	19.918	28.7848	80.1818	34.0263	10.8547	28.7235	51.8268	8.76062	0.845458	0.0626656	NC	0.996162	0.0282675	NC	-0.424034	0.379201	NC	2.14598	4.11e-07	UP	0.655794	0.159919	NC	-2.11841	8.17e-07	DOWN	LOC104450183	indole-3-acetic acid-amido synthetase GH3.6
Eucgr.D00910	0.110634	0.705401	2.72608	10.027	0.445436	1.77128	3.12	6.13695	0	1	NC	1.90681	6.75e-05	NC	3.94503	3.42e-17	UP	2.40323	4e-06	NC	0.4841	0.367201	NC	1.70461	0.00023399	UP
Eucgr.E00140	10.7205	7.6906	15.0327	28.5999	7.81164	8.47626	6.33827	15.9148	-0.535159	0.28447	NC	0.742215	0.136856	NC	1.46264	0.000631642	UP	0.00743783	0.995699	NC	-0.475687	0.352484	NC	0.769794	0.133477	NC	LOC104443443	uncharacterized LOC104443443
Eucgr.I00628	537.064	782.434	615.628	377.475	349.054	565.941	296.755	255.044	0.450353	0.361456	NC	-0.579126	0.264063	NC	-1.49775	0.000358788	DOWN	0.67406	0.150079	NC	-1.15979	0.00679364	DOWN	-1.3806	0.00189594	DOWN	LOC104418395	phosphoenolpyruvate carboxykinase [ATP]
Eucgr.F04073	3.10431	8.47618	9.06753	23.8535	3.27	7.89638	14.655	9.22429	1.65589	0.000159094	UP	0.239419	0.727727	NC	0.955288	0.030866	NC	0.995722	0.0301183	NC	0.289526	0.595966	NC	-0.40968	0.488443	NC	LOC104450732	putative methyltransferase At1g22800
Eucgr.E00555	30.9005	33.3632	17.1184	16.6622	68.1703	25.6798	16.1567	37.2728	0.0368684	0.955958	NC	-1.22725	0.00549561	DOWN	-1.14913	0.00779625	DOWN	-1.04136	0.0193681	DOWN	-1.02643	0.019459	DOWN	-0.165472	0.808156	NC	LOC104443780	heat stress transcription factor B-2b
Eucgr.J00622	11.3866	17.1138	16.6654	7.97958	18.9318	19.8704	40.5626	17.3933	0.577424	0.240263	NC	0.443947	0.438037	NC	-1.39154	0.00130736	DOWN	0.0149444	0.984854	NC	0.836622	0.0629985	NC	-0.515967	0.349708	NC
Eucgr.A01489	61.9439	60.814	120.057	95.3942	72.0508	65.7853	186.773	75.1607	-0.133733	0.816944	NC	0.83319	0.0770538	NC	0.215935	0.678861	NC	-0.216029	0.698382	NC	1.34271	0.00149911	UP	0.0719316	0.925736	NC	LOC104437975	probable protein phosphatase 2C 76
Eucgr.F00411	295.43	4929.47	2330.44	1535.45	635.715	2722.81	1360.92	3386.55	3.99703	9.18e-20	UP	-1.30413	0.00261668	DOWN	-2.03194	1.03e-06	DOWN	2.17423	2.47e-07	UP	-1.29906	0.00216438	DOWN	0.0709045	0.926201	NC	LOC104448020	aspartyl protease AED3
Eucgr.B02296	22.6117	1.69455	152.101	22.5959	8.07324	1.26621	93.9248	3.88764	-3.87046	2.72e-17	DOWN	6.83949	1.88e-41	UP	3.62448	1.05e-15	UP	-2.61566	9.83e-09	DOWN	6.48798	8.19e-39	UP	1.24689	0.0154935	NC	LOC104432681	uncharacterized LOC104432681
Eucgr.F01228	32.8691	59.9735	56.5535	45.3778	19.5753	42.6236	33.3847	66.2941	0.692506	0.136852	NC	-0.176881	0.808154	NC	-0.647714	0.15681	NC	1.12216	0.0110595	UP	-0.733016	0.110406	NC	0.259792	0.683268	NC	LOC104448532	dol-P-Man:Man(6)GlcNAc(2)-PP-Dol alpha-1,2-mannosyltransferase
Eucgr.D00816	4.80936	5.95615	6.44838	22.2712	6.11257	6.85068	10.1696	5.07193	0.281543	0.626952	NC	-0.133537	0.870882	NC	1.4464	0.000868996	UP	0.355329	0.51815	NC	0.555194	0.265019	NC	-0.920072	0.0694483	NC	LOC104441128	uncharacterized LOC104441128
Eucgr.K03177	53.5619	21.6683	50.3961	156.281	31.7685	29.5182	60.8631	87.1103	-1.44041	0.000732858	DOWN	1.31215	0.00256164	UP	2.575	8.28e-10	UP	-0.118091	0.845903	NC	1.23294	0.00388332	UP	1.41446	0.00145215	UP	LOC104426506	ankyrin repeat-containing protein At5g02620
Eucgr.K01472	150.845	104.078	90.1472	74.113	148.029	208.633	53.2733	76.3906	-0.69508	0.133463	NC	-1.77137	2.7e-05	DOWN	-0.92059	0.0354853	NC	-0.459235	0.354606	NC	-2.49342	2.19e-09	NC	-0.64535	0.214346	NC
Eucgr.F03033	1.42236	2.47723	50.3024	32.2259	3.33175	3.27876	53.4448	23.7618	0.668888	0.173808	NC	3.98574	1.73e-19	UP	3.03312	1.44e-12	UP	-0.945653	0.0411404	NC	4.44212	3.47e-23	UP	3.32938	3.61e-14	UP	LOC104449880	uncharacterized LOC104449880
Eucgr.E01027	38.4603	46.5838	38.7363	21.5598	63.8302	60.8624	48.1106	73.1787	0.13467	0.815398	NC	-0.576223	0.268596	NC	-1.59269	0.000147849	DOWN	-0.115899	0.847587	NC	-0.560037	0.242696	NC	0.0288101	0.972719	NC	LOC104444090	probable trehalase
Eucgr.A00281	0.593157	0.816506	2.09637	5.61806	1.33897	1.54562	2.68549	2.19515	0	1	NC	1.06351	0.0644444	NC	2.34923	1.01e-06	UP	0.250749	0.749378	NC	0.510042	0.371575	NC	0.270258	0.719211	NC	LOC104447659	protein FAR1-RELATED SEQUENCE 5
Eucgr.K01950	15.4246	0.72927	18.3126	1.13789	1.97887	1.03663	18.9913	6.83343	-4.54648	1.68e-21	NC	4.51765	1.36e-21	NC	0.113251	0.904102	NC	-0.98649	0.0551193	NC	4.02272	1.13e-18	UP	2.5199	4.97e-08	UP
Eucgr.I01478	936.605	3888.03	786.74	296.762	1412.64	3995.88	159.585	1909.76	1.96766	2.6e-06	UP	-2.51714	2.01e-09	DOWN	-4.08972	1.6e-20	DOWN	1.49683	0.000463487	UP	-4.75152	4.5e-26	DOWN	-1.27235	0.00466848	DOWN	LOC104418998	L-ascorbate oxidase homolog
Eucgr.C00099	2.67393	4.42221	2.03524	5.21633	4.33656	5.41426	5.73232	19.3787	0.99843	0.04374	NC	-1.25293	0.00981262	DOWN	-0.691874	0.159293	NC	0.2443	0.685933	NC	0.0192675	0.979679	NC	1.66493	0.000232137	UP
Eucgr.H00473	50.7816	38.7	63.0596	76.9575	49.7072	63.7899	9.84285	11.0404	-0.518339	0.290394	NC	0.29171	0.651407	NC	0.474733	0.322027	NC	0.382184	0.460305	NC	-2.78077	7.15e-11	DOWN	-2.55164	4.89e-09	DOWN	LOC104456324	probable aldo-keto reductase 2
Eucgr.J00770	3.8594	2.8298	6.06553	8.02846	1.26602	1.34015	5.59729	4.12431	-0.435013	0.407671	NC	0.717114	0.159746	NC	1.12162	0.0114498	UP	-0.12662	0.860044	NC	1.8761	1.71e-05	UP	1.47144	0.00174292	UP	LOC104421519	GTPase Der
Eucgr.C02103	9.9686	7.39687	17.9988	12.127	5.9762	6.83975	34.2203	5.50543	-0.75682	0.114148	NC	1.20988	0.00747296	UP	0.368819	0.471462	NC	-0.744982	0.122384	NC	2.09584	8.19e-07	UP	-0.148118	0.844118	NC	LOC104437245	probable plastid-lipid-associated protein 8, chloroplastic
Eucgr.J00914	0.526671	3.18875	1.71373	12.56	0.754224	17.5101	4.12129	3.87012	2.46318	2.38e-07	NC	-1.1961	0.0112742	NC	1.52893	0.000392704	UP	4.54544	8.51e-22	UP	-2.35406	2.61e-08	DOWN	-2.3725	5.37e-08	DOWN	LOC104421651	protein CNGC15b
Eucgr.K00423	39.6184	0.424739	2.69419	0.286091	8.41884	0.166394	1.13345	0.152249	-6.56754	2.14e-33	NC	2.35647	3.51e-05	NC	0	1	NC	-6.52789	2.53e-22	DOWN	3.4114	4.12e-05	NC	0	1	NC	LOC104424548	small heat shock protein, chloroplastic
Eucgr.J01510	31.1992	31.255	19.5718	31.9975	37.7136	27.3097	8.36972	27.5933	0.888684	0.0486542	NC	-2.2526	8.95e-08	NC	-1.89585	5.85e-06	NC	0.840527	0.0679924	NC	-5.20874	1.77e-27	DOWN	-0.369387	0.536229	NC
Eucgr.J00716	8.10687	22.3643	10.0703	19.2319	4.2566	8.03213	3.36638	26.6043	1.38065	0.00154365	UP	-1.38803	0.00153463	DOWN	-0.665282	0.14915	NC	0.897906	0.0571667	NC	-1.47414	0.000794869	DOWN	1.5123	0.000731413	UP	LOC104423475	cytochrome P450 94A2
Eucgr.C00757	6.5419	5.71441	11.4618	5.3577	9.32696	3.71682	10.142	6.80926	-0.46569	0.361985	NC	0.879408	0.0655336	NC	-0.457813	0.355742	NC	-1.71994	8.28e-05	DOWN	1.35242	0.00189335	UP	0.913829	0.0675888	NC	LOC104436369	uncharacterized LOC104436369
Eucgr.E00249	5.42331	0.514525	2.45524	6.85945	0.551403	0.178108	0.40849	0.112683	-3.53718	1.51e-13	DOWN	2.09215	1.8e-05	NC	3.32667	1.5e-12	UP	0	1	NC	0	1	NC	0	1	NC	LOC104443521	uncharacterized LOC104443521
Eucgr.I01926	264.088	157.323	161.723	129.129	198.083	139.996	77.2559	209.604	-0.997751	0.0237475	NC	-0.220643	0.748024	NC	-0.727035	0.106731	NC	-0.461979	0.351634	NC	-1.15547	0.00714443	DOWN	0.349885	0.557714	NC	LOC104419350	plant cysteine oxidase 2
Eucgr.H04658	29.0714	50.3439	37.5946	31.8413	37.6912	35.59	26.49	28.5635	0.650355	0.165293	NC	-0.656919	0.190341	NC	-1.10105	0.0105719	DOWN	-0.210069	0.707145	NC	-0.611203	0.196344	NC	-0.509739	0.354139	NC	LOC104415699	uncharacterized LOC104415699
Eucgr.H03302	4.53865	3.91861	6.35792	6.65997	3.10587	2.31934	12.9101	3.72238	-0.233212	0.676587	NC	0.435458	0.453185	NC	0.381023	0.446579	NC	-0.542721	0.287741	NC	2.31544	4.86e-08	UP	0.560276	0.321651	NC	LOC104414679	NHL repeat-containing protein 2
Eucgr.J02049	23.5198	55.5129	50.2828	57.1755	52.2262	66.4001	58.3013	44.4415	1.1992	0.00594744	UP	-0.389451	0.506476	NC	-0.399284	0.412647	NC	0.333874	0.525581	NC	-0.434991	0.385673	NC	-0.815175	0.098735	NC	LOC104422491	triosephosphate isomerase, cytosolic
Eucgr.L02078	10.2151	19.9318	26.3274	62.2975	10.5149	32.8283	18.6813	41.2392	0.949343	0.0382458	NC	0.148145	0.847472	NC	1.19065	0.00570444	UP	1.74758	5.26e-05	UP	-1.03479	0.0189469	DOWN	0.0416113	0.960005	NC	LOC104430288	magnesium transporter MRS2-I
Eucgr.I01840	12.2413	5.7975	2.45704	3.05514	104.973	76.6859	27.251	52.0196	-1.29292	0.00315378	DOWN	-1.34602	0.00292394	DOWN	-1.3102	0.00288379	DOWN	-0.726638	0.11828	NC	-1.7663	2.26e-05	DOWN	-0.814605	0.0973726	NC	LOC104419298	senescence-associated carboxylesterase 101
Eucgr.B01737	81.4273	86.958	50.3484	79.014	81.8655	73.1686	49.0486	76.4631	-0.0681418	0.912957	NC	-1.03134	0.0220636	DOWN	-0.594946	0.1969	NC	-0.178567	0.754022	NC	-0.771241	0.0897896	NC	-0.171082	0.798861	NC	LOC104430749	serine/threonine-protein kinase EDR1
Eucgr.K00382	17.7302	51.3868	50.8583	42.4857	18.0329	31.1471	49.2368	88.4559	1.46237	0.000612786	UP	-0.217615	0.753522	NC	-0.727764	0.107218	NC	0.764371	0.100464	NC	0.450237	0.366184	NC	1.30982	0.00356795	UP	LOC104424510	pentatricopeptide repeat-containing protein At3g49240
Eucgr.L01166	0	0	0.0717497	3.11715	1.30898	1.15006	2.91119	6.63718	0	1	NC	0	1	NC	8.38501	1.68e-15	NC	0	1	NC	0.719658	0.213027	NC	1.88553	0.000159771	UP	LOC104429279	putative protease Do-like 14
Eucgr.F02776	0.89062	0.185978	6.55025	0.113905	0.674114	0	20.0006	0	0	1	NC	5.14116	1.72e-19	NC	0	1	NC	0	1	NC	11.6322	1.61e-40	UP	0	1	NC	LOC104449661	protein STAY-GREEN LIKE, chloroplastic
Eucgr.A00188	584.974	3147.8	1699.22	2265.27	409.292	2081.93	497.801	803.68	2.0631	8.25e-07	UP	-1.12987	0.0107461	DOWN	-0.914497	0.0366737	NC	2.15993	2.99e-07	UP	-2.13284	2.75e-07	DOWN	-1.42546	0.00127574	DOWN	LOC104440104	major allergen Pru av 1
Eucgr.I01436	0.499276	0.406883	1.73025	7.345	3.72037	4.40505	12.991	4.29413	0	1	NC	1.67118	0.00211373	NC	4.68171	4.83e-21	UP	-0.183605	0.766615	NC	1.46297	0.000763338	UP	0.0528938	0.95751	NC	LOC104418971	FAD-dependent urate hydroxylase
Eucgr.G02463	8.74236	15.1857	23.4739	38.5781	8.93811	20.4784	12.7145	25.0418	0.656164	0.167681	NC	0.376438	0.528351	NC	0.833223	0.0619057	NC	1.23181	0.00520112	UP	-0.883413	0.0489556	NC	0.0771209	0.920677	NC	LOC104453912	protein GDAP2 homolog
Eucgr.F01403	9.60521	0.218866	3.70842	2.57011	4.80629	0.978464	2.72416	4.14494	-5.34743	7.9e-28	DOWN	3.66461	2.98e-15	NC	3.00025	7.22e-11	NC	-2.21124	3.53e-07	DOWN	1.09812	0.0151654	NC	1.74995	9.8e-05	UP	LOC104448632	putative callose synthase 8
Eucgr.C00319	3.29749	5.48664	4.88024	4.99805	2.24383	7.90628	6.96307	12.8577	0.659422	0.184489	NC	-0.488659	0.394952	NC	-0.529477	0.275268	NC	1.7864	5.63e-05	UP	-0.418306	0.420946	NC	0.561753	0.307428	NC
Eucgr.G01504	5.32599	6.6234	9.28489	10.6425	5.49942	5.20837	12.2906	9.2191	0.259081	0.643541	NC	0.238746	0.729236	NC	0.28457	0.58599	NC	-0.0730717	0.915478	NC	1.01215	0.0231202	UP	0.615025	0.256301	NC
Eucgr.H01694	3.58423	4.24537	1.86582	5.35567	8.84638	3.87055	2.31172	2.48611	0.324755	0.550492	NC	-1.6452	0.000199423	NC	0.0286318	0.966011	NC	-1.28643	0.00362564	DOWN	-1.05561	0.0199197	NC	-0.838356	0.100703	NC	LOC104457128	TMV resistance protein N
Eucgr.A01426	5.85841	2.70825	4.03616	11.1881	1.53284	4.58431	4.11943	8.47394	-0.761889	0.164214	NC	0.171563	0.860025	NC	1.3335	0.00557181	UP	1.21622	0.0268999	UP	0.192399	0.772781	NC	0.917895	0.0903692	NC
Eucgr.K00933	2.19032	2.56901	4.4813	7.03134	1.98237	1.66785	4.17841	3.39265	0.138347	0.844161	NC	0.596795	0.29717	NC	1.00985	0.0313045	UP	-0.154409	0.837867	NC	1.13016	0.0187014	UP	0.794939	0.162563	NC	LOC104424862	formimidoyltransferase-cyclodeaminase
Eucgr.F02243	6.56335	9.41364	77.0898	13.0409	28.8876	1.89509	89.9167	15.9594	0.291578	0.597255	NC	2.81787	4.31e-11	UP	0.242849	0.648371	NC	-4.00817	3.17e-18	DOWN	5.42009	4.36e-30	UP	3.03556	2.67e-11	NC	LOC104449254	LIM domain-containing protein WLIM1
Eucgr.L01079	12.0091	10.358	32.8531	13.8876	11.4787	6.75112	31.4003	5.46352	-0.275298	0.637217	NC	1.62976	0.000200076	UP	-0.0178188	0.983691	NC	-0.732525	0.141799	NC	2.23327	2.26e-07	UP	-0.495905	0.426464	NC	LOC104429176	50S ribosomal protein L18, chloroplastic
Eucgr.J03130	0.19707	0.211703	1.36772	3.66141	0.578629	0.466741	6.59576	3.03758	0	1	NC	0	1	NC	3.87281	1.39e-10	NC	0	1	NC	3.68194	1.09e-12	UP	3.10297	1.41e-08	NC	LOC104423242	uncharacterized LOC104423242
Eucgr.I02740	385.582	163.493	140.914	149.988	210.531	125.517	112.063	128.664	-1.33251	0.00181044	DOWN	-0.518143	0.333324	NC	-0.508689	0.278764	NC	-0.914199	0.0425155	NC	-0.327229	0.532471	NC	-0.187735	0.778027	NC	LOC104419974	uncharacterized LOC104419974
Eucgr.F00590	1020.87	342.072	1948.72	147.794	559.486	1765.99	2259.05	1407.46	-1.48602	0.000455371	DOWN	2.12755	3.89e-07	UP	-1.79725	1.67e-05	DOWN	1.74145	4.02e-05	UP	0.0888175	0.884542	NC	-0.567039	0.289667	NC	LOC104448131	snakin-2
Eucgr.C04157	72.7317	192.577	141.115	109.015	59.9111	102.807	84.8866	161.927	1.35202	0.001561	UP	-0.684492	0.166774	NC	-1.24626	0.00339126	DOWN	0.763285	0.0992401	NC	-0.516258	0.288381	NC	0.434178	0.443909	NC	LOC104438491	GDP-mannose transporter GONST4
Eucgr.A02834	17.0844	0.156509	0.479647	0.0288193	7.5194	0	2.38488	0.0294417	-6.77898	7.41e-28	DOWN	0	1	NC	0	1	NC	-9.53862	2e-24	DOWN	7.83507	2.62e-12	NC	0	1	NC	LOC104449198	dehydration-responsive element-binding protein 1B
Eucgr.G03353	113.308	78.5563	65.6498	165.424	125.338	88.927	40.1703	80.955	-0.557563	0.249245	NC	-0.513767	0.344816	NC	0.627531	0.174133	NC	-0.490603	0.321751	NC	-1.35551	0.00151443	DOWN	-0.412358	0.477204	NC
Eucgr.B00241	5.68204	3.82854	4.80983	0.561965	1.84312	1.09265	8.13199	0.879226	-0.624112	0.19823	NC	0.108703	0.897189	NC	-3.2185	1.69e-12	NC	-0.801076	0.110918	NC	2.7023	5.11e-10	UP	-0.528099	0.390512	NC	LOC104417828	probable LRR receptor-like serine/threonine-protein kinase At4g26540
Eucgr.F01392	66.3301	21.8868	14.9137	10.7133	185.979	146.128	33.792	158.81	-1.65315	0.000102148	DOWN	-0.83336	0.0839059	NC	-1.49962	0.00048398	DOWN	-0.30956	0.558463	NC	-2.21694	9.91e-08	DOWN	-0.0507741	0.948348	NC	LOC104448624	cytochrome P450 72A15
Eucgr.E00408	42.9987	70.7037	43.0301	51.5897	33.9888	63.249	33.8678	103.98	0.599828	0.205772	NC	-0.895061	0.0535253	NC	-0.909904	0.0380264	NC	0.908756	0.0441852	NC	-1.16543	0.00659689	DOWN	0.520008	0.34128	NC	LOC104443671	E3 ubiquitin-protein ligase RBBP6
Eucgr.C03325	22.5097	38.7763	36.8153	5.10978	20.588	45.5915	16.5154	42.4046	0.796366	0.081363	NC	-0.33901	0.57834	NC	-3.40989	3.92e-15	DOWN	1.14556	0.00932681	UP	-1.67837	6.1e-05	DOWN	-0.309898	0.614526	NC	LOC104440127	subtilisin-like protease SBT1.8
Eucgr.E02882	0	0	0.0204597	0.134901	1.66499	1.44783	16.2221	2.86619	0	1	NC	0	1	NC	0	1	NC	-0.545305	0.364321	NC	3.14948	5.75e-12	UP	0.738592	0.243412	NC	LOC104445085	probable 2-oxoglutarate/Fe(II)-dependent dioxygenase
Eucgr.B03492	179.457	8.81762	31.4028	15.5456	122.703	22.0651	50.1011	16.0806	-4.43912	7.53e-23	DOWN	1.62478	0.000170208	UP	0.399329	0.421961	NC	-2.62504	6.28e-10	DOWN	1.22891	0.00414864	UP	-0.67428	0.197374	NC	LOC104433675	F-box protein At1g67340
Eucgr.F04345	162.69	357.682	379.65	450.254	205.088	344.692	311.295	354.376	1.00942	0.0218387	UP	-0.180621	0.802622	NC	-0.178108	0.737786	NC	0.772153	0.0936966	NC	-0.386632	0.447386	NC	-0.194381	0.769759	NC	LOC104450929	protein disulfide-isomerase
Eucgr.F02667	28.0739	41.4833	41.3635	60.3977	20.8421	46.3821	30.2884	56.7285	0.481374	0.329092	NC	-0.292787	0.647616	NC	0.0345596	0.954624	NC	1.11569	0.0116611	UP	-0.830232	0.0654622	NC	0.0919437	0.902847	NC	LOC104451957	cleavage stimulating factor 64
Eucgr.H01597	31.0446	9.34861	7.97873	7.49064	11.5283	15.2087	4.02941	8.79251	-1.94345	6.18e-06	DOWN	-0.402183	0.517798	NC	-0.730161	0.123533	NC	0.437129	0.398237	NC	-2.21632	3.29e-07	DOWN	-1.10667	0.0213873	DOWN	LOC104416601	sugar transporter ERD6-like 7
Eucgr.E03054	6.09782	5.79809	3.51886	1.67343	4.39907	2.61015	0.900004	0.872647	-0.187209	0.747386	NC	-1.00897	0.032763	DOWN	-2.31219	1.51e-07	DOWN	-0.820977	0.0903552	NC	-1.7822	0.000115235	NC	-1.74969	0.000362312	NC
Eucgr.I02063	24.2166	12.9381	31.4827	50.4637	31.6008	19.1198	33.9591	26.7101	-1.04144	0.0198173	DOWN	1.10868	0.0141549	UP	1.56692	0.000223804	UP	-0.724594	0.123697	NC	0.561381	0.24679	NC	0.231859	0.724198	NC	LOC104419447	E3 ubiquitin-protein ligase At3g02290
Eucgr.G03147	1.99733	2.9219	5.64986	8.32538	4.96859	4.77225	11.8609	7.0286	0.349943	0.566964	NC	0.742868	0.164505	NC	1.18406	0.00975076	UP	-0.132617	0.835662	NC	1.03547	0.0232066	UP	0.330322	0.616806	NC
Eucgr.G01271	9.72707	10.7011	38.2075	33.578	5.11696	10.1066	25.4748	13.1161	-0.00145787	1	NC	1.63854	0.0001258	UP	1.19956	0.00531497	UP	0.919334	0.0467684	NC	1.10227	0.0114726	UP	0.165733	0.810247	NC	LOC104453111	probable polyamine transporter At3g19553
Eucgr.C00637	49.0375	103.868	70.5006	50.8897	73.2803	72.226	59.2606	67.1178	0.822298	0.0694569	NC	-0.856368	0.0673396	NC	-1.50256	0.000352476	DOWN	-0.0905723	0.884569	NC	-0.252479	0.645525	NC	-0.358969	0.546178	NC	LOC104436288	ferrochelatase-2, chloroplastic
Eucgr.C00006	4.6333	2.34883	6.00007	8.37945	1.05385	2.08802	2.22979	2.87167	-1.26341	0.00705921	DOWN	1.17923	0.0138528	UP	1.56834	0.000456692	UP	0.642495	0.280726	NC	0.210267	0.755482	NC	0.713084	0.229381	NC	LOC104435768	hypothetical protein
Eucgr.A00393	536.402	1712.81	411.228	246.938	430.293	1634.28	143.418	1423.37	1.53575	0.000280107	UP	-2.32859	2.77e-08	DOWN	-3.06672	4.88e-13	DOWN	1.85628	1.12e-05	UP	-3.69524	9.83e-18	DOWN	-0.423084	0.458136	NC	LOC104452289	endoglucanase 12
Eucgr.C01405	3.12518	1.50174	2.46214	3.86273	5.28906	4.57128	4.25689	5.05308	-1.21612	0.0160801	NC	0.568389	0.376686	NC	1.04652	0.0343674	UP	-0.355581	0.527996	NC	-0.386005	0.488743	NC	0.080328	0.924884	NC
Eucgr.E01024	308.702	1601	1136.59	564.179	230.14	1020.71	1127.56	1350.61	2.29809	4.03e-08	UP	-0.692343	0.159827	NC	-1.95486	2.63e-06	DOWN	2.12937	4.37e-07	UP	0.109556	0.855632	NC	0.182794	0.783734	NC	LOC104444086	luminal-binding protein
Eucgr.D00350	209.385	64.2211	43.9508	1.70264	529.287	125.017	60.2483	11.1728	-1.84858	1.04e-05	DOWN	-0.623282	0.220257	NC	-5.89364	2.03e-34	DOWN	-1.978	2.77e-06	DOWN	-1.20317	0.00483728	DOWN	-3.91383	1.02e-18	DOWN	LOC104440832	ABC transporter B family member 9
Eucgr.G02545	134.917	98.9074	134.408	339.536	127.639	156.824	146.238	126.563	-0.582657	0.221406	NC	0.255131	0.698671	NC	1.36602	0.00122527	UP	0.350273	0.499837	NC	-0.336781	0.518569	NC	-0.60083	0.256092	NC	LOC104453980	hypersensitive-induced response protein 2
Eucgr.K00883	266.371	1578.35	816.035	488.055	621.917	1821.5	909.713	2291.43	2.14986	2.8e-07	UP	-1.00874	0.0254794	DOWN	-1.90922	4.52e-06	DOWN	1.24778	0.00403945	UP	-1.25193	0.00321989	DOWN	0.134868	0.846157	NC	LOC104424824	xyloglucan endotransglucosylase/hydrolase protein 9
Eucgr.F03482	69.9268	6.26935	1.78556	4.09503	72.5515	3.37559	0.99179	3.86974	-3.52785	6.2e-16	DOWN	-2.08207	2.84e-06	NC	-1.07453	0.0168302	DOWN	-4.48172	1.18e-22	DOWN	-1.95349	2.05e-05	NC	0.00794396	0.996496	NC	LOC104452116	mitogen-activated protein kinase kinase kinase NPK1
Eucgr.I00662	51.3618	110.215	116.792	131.438	114.14	101.14	139.942	150.153	1.02461	0.020007	UP	-0.103596	0.896873	NC	-0.255692	0.618152	NC	-0.256654	0.637181	NC	0.192985	0.734521	NC	0.36539	0.53704	NC	LOC104418413	T-complex protein 1 subunit alpha
Eucgr.G01781	2.64029	5.22175	5.5168	2.90947	0.983838	7.20196	4.376	2.38582	1.41302	0.00129324	NC	-0.610881	0.242978	NC	-0.166869	0.760368	NC	2.00539	6.86e-06	UP	0.287618	0.605099	NC	-0.399215	0.507174	NC	LOC104453431	probable BOI-related E3 ubiquitin-protein ligase 3
Eucgr.H04207	1.14381	0.780345	1.6011	0.43581	0.757199	0.684012	5.72065	0.949568	-0.659887	0.309029	NC	1.37887	0.00950336	NC	0	1	NC	0	1	NC	3.28991	3.02e-12	UP	0	1	NC	LOC104415349	uncharacterized LOC104415349
Eucgr.I00300	8.03756	10.5684	10.7152	20.1838	14.9026	27.0888	16.7525	11.4446	0.248308	0.653657	NC	0.142124	0.854576	NC	0.538973	0.254872	NC	0.773054	0.0969331	NC	-0.523528	0.28362	NC	-1.06175	0.0237344	DOWN	LOC104418184	UDP-galactose transporter 2
Eucgr.K02133	175.337	1458.66	650.85	578.111	199.852	491.656	252.305	865.562	3.00386	1.43e-12	UP	-1.40048	0.00111995	DOWN	-1.78932	1.75e-05	DOWN	1.00396	0.0240164	UP	-1.20084	0.00490936	DOWN	0.558954	0.298109	NC	LOC104425709	galacturonosyltransferase 8
Eucgr.C02801	239.902	1392.05	505.174	393.452	270.923	599.767	367.182	982.601	2.47573	3.6e-09	UP	-1.69186	6.28e-05	DOWN	-2.26766	5.18e-08	DOWN	1.13449	0.00972889	UP	-0.956639	0.0292739	NC	0.468084	0.400484	NC	LOC104437683	cellulose synthase A catalytic subunit 1 [UDP-forming]
Eucgr.G02253	4.53801	1.66469	1.38107	0.486846	10.1383	4.07804	2.18337	4.09826	-1.66573	0.000624955	DOWN	-0.347311	0.683322	NC	-2.17077	0.000225826	NC	-1.33619	0.00359701	DOWN	-1.04649	0.0340682	NC	-0.237024	0.754224	NC	LOC104455674	LEAF RUST 10 DISEASE-RESISTANCE LOCUS RECEPTOR-LIKE PROTEIN KINASE-like 2.4
Eucgr.K01892	10.5827	10.9567	3.31068	0.800751	0.346969	0.0180767	0.277445	0.217599	-0.110703	0.859448	NC	-0.325621	0.61101	NC	-4.21416	3.76e-18	DOWN	0	1	NC	0	1	NC	0	1	NC	LOC104425539	MATH domain and coiled-coil domain-containing protein At3g58270
Eucgr.F03697	28.6999	14.0801	35.8568	19.2934	23.1136	9.01482	47.9827	9.08248	-1.40231	0.00121244	NC	1.11566	0.0135905	UP	0.00820896	0.996467	NC	-1.37378	0.00191327	DOWN	2.18956	2.17e-07	UP	-0.215899	0.757229	NC	LOC104450426	30S ribosomal protein S10, chloroplastic
Eucgr.H02881	16.5658	29.0452	24.0331	34.2755	13.1794	29.5775	18.4262	46.7616	0.709976	0.126869	NC	-0.546142	0.303463	NC	-0.198228	0.706999	NC	1.11813	0.011459	UP	-0.935753	0.0344323	NC	0.461537	0.410518	NC	LOC104414398	uncharacterized LOC104414398
Eucgr.K02756	3.16101	7.63173	9.5528	7.80187	4.06948	5.55915	7.25718	7.70503	1.11591	0.01648	UP	0.324252	0.617431	NC	-0.173439	0.759763	NC	0.459279	0.387906	NC	0.114635	0.864123	NC	0.19294	0.787124	NC	LOC104426193	26S proteasome non-ATPase regulatory subunit 6
Eucgr.F00357	175.934	1305.16	316.902	501.717	478.628	1308.69	104.122	1133.44	2.83816	1.88e-11	UP	-2.27882	5.42e-08	DOWN	-1.81086	1.38e-05	DOWN	1.43955	0.000790584	UP	-3.90536	2.47e-19	DOWN	-0.454129	0.417369	NC	LOC104447974	protein EXORDIUM
Eucgr.I01127	130.747	1287.13	769.649	353.724	68.2949	392.35	602.755	445.146	3.15276	1.41e-13	UP	-0.82033	0.0820348	NC	-2.22087	9.61e-08	DOWN	2.54279	1.8e-09	UP	0.399639	0.429443	NC	-0.118296	0.868802	NC	LOC104418707	abscisate beta-glucosyltransferase
Eucgr.F03515	138.192	1260.89	438.612	419.62	257.621	1308.08	164.121	1074.13	2.84607	1.65e-11	UP	-1.83214	1.34e-05	DOWN	-2.00831	1.38e-06	DOWN	2.05778	1.06e-06	UP	-3.1532	9.18e-14	DOWN	-0.41815	0.464611	NC	LOC104452125	glycerophosphodiester phosphodiesterase GDPDL3
Eucgr.B03309	1058.7	1214.23	1333.84	663.821	1452.4	844.713	953.22	676.263	0.13428	0.815262	NC	-0.0251777	0.976366	NC	-1.2348	0.00368487	DOWN	-0.801867	0.0799931	NC	0.444208	0.370961	NC	-0.542796	0.315513	NC	LOC104433524	ubiquitin-40S ribosomal protein S27a
Eucgr.G02469	20.1307	28.5086	13.4674	32.3234	7.49546	23.4872	13.915	27.3763	0.414648	0.412916	NC	-1.31968	0.00254563	DOWN	-0.269756	0.599946	NC	1.63528	0.000153557	UP	-1.013	0.0215819	DOWN	0.0176847	0.984119	NC	LOC104453915	probable WRKY transcription factor 3
Eucgr.I01805	1.54706	0.36996	20.2364	0.427014	0.611663	0.0529287	29.211	0.40338	0	1	NC	5.05753	5.32e-21	UP	0	1	NC	0	1	NC	9.26655	1.79e-36	NC	0	1	NC	LOC104419270	2-methylene-furan-3-one reductase
Eucgr.L02649	33.8819	16.6708	9.97639	0.427549	5.13214	12.1334	1.83308	0.129389	-1.43928	0.00127844	DOWN	-1.05633	0.0345282	NC	-5.38939	2.93e-19	NC	0.922549	0.0853337	NC	-2.63791	1.94e-07	NC	-4.5278	5.77e-13	NC
Eucgr.H00925	35.6385	5.65757	6.90696	5.0261	452.961	61.6429	20.5406	7.23194	-3.2916	3.87e-14	NC	-0.618968	0.252572	NC	-1.58929	0.000378194	NC	-3.11121	4.48e-13	DOWN	-1.27522	0.00317317	NC	-1.62105	0.000281163	NC
Eucgr.D01945	37.8169	1191.36	392.455	358.471	70.4727	149.584	44.7208	150.117	4.11907	1.13e-20	UP	-1.83527	1.29e-05	DOWN	-1.50423	0.000338127	NC	1.24633	0.00415493	UP	-1.42512	0.000713089	DOWN	0.233015	0.718323	NC	LOC104441822	leucoanthocyanidin dioxygenase
Eucgr.E00286	80.0274	75.9055	83.4889	50.5494	34.879	44.0237	56.079	56.8938	0.0831633	0.891097	NC	-0.0616583	0.940114	NC	-1.26469	0.00295542	DOWN	-0.831085	0.0687997	NC	-0.0314961	0.961933	NC	0.159329	0.814505	NC	LOC104443557	AT-hook motif nuclear-localized protein 8
Eucgr.K00939	8.20088	7.01093	13.2043	14.7106	8.12344	5.32254	14.1596	14.7157	-0.243345	0.669802	NC	0.775075	0.11985	NC	0.915997	0.0435425	NC	-0.799929	0.0973036	NC	1.36206	0.00190162	UP	1.38516	0.00272746	UP	LOC104424866	protein ULTRAPETALA 1
Eucgr.F03343	0.56145	1.5905	2.95794	5.06261	1.02998	0.692192	3.01452	2.01276	1.46584	0.00470476	NC	0.836896	0.109054	NC	1.24443	0.00692653	UP	-0.956494	0.0883342	NC	1.94985	4.59e-05	NC	1.48987	0.00480516	NC	LOC104450152	PAP-specific phosphatase HAL2-like
Eucgr.A01665	7.7957	10.2994	14.752	28.0103	6.00431	13.1123	15.4607	17.2857	0.287088	0.599835	NC	0.282414	0.670856	NC	1.08536	0.0129228	UP	0.949469	0.0397304	NC	0.0669451	0.918022	NC	0.19866	0.769606	NC
Eucgr.K02132	32.5101	95.4505	100.538	89.5159	54.8864	49.8613	83.4288	80.0314	1.48204	0.000493972	UP	-0.148253	0.843691	NC	-0.52635	0.260851	NC	-0.285364	0.594359	NC	0.464039	0.34913	NC	0.529138	0.332542	NC	LOC104425708	ras GTPase-activating protein-binding protein 1
Eucgr.I01218	1.72471	2.09998	3.52119	5.05391	5.35084	3.14743	4.99205	3.10614	-0.435688	0.415862	NC	0.344388	0.595581	NC	1.05293	0.0196407	UP	-0.625013	0.199356	NC	0.476589	0.344378	NC	-0.370417	0.546063	NC	LOC104418792	B3 domain-containing protein Os01g0234100
Eucgr.I01277	163.95	506.009	257.658	151.882	187.81	347.112	202.234	371.035	1.56382	0.000214143	UP	-1.20718	0.00590274	DOWN	-2.19148	1.42e-07	DOWN	0.873961	0.0537408	NC	-1.01772	0.0195292	DOWN	-0.123796	0.861812	NC	LOC104418843	3-ketoacyl-CoA synthase 4
Eucgr.J01755	11.3332	19.9955	14.7399	32.2561	15.957	31.8929	20.2325	53.9525	1.11473	0.0118338	UP	-0.868325	0.0659194	NC	0.0718773	0.902641	NC	0.787888	0.0892654	NC	-0.951426	0.03167	NC	0.498021	0.368307	NC	LOC104422273	probable receptor-like protein kinase At5g56460
Eucgr.B03687	4.29454	0.351146	2.59504	5.75475	6.8347	2.2547	5.01044	5.49874	-4.17801	3.94e-15	NC	2.60517	3.15e-06	NC	3.53211	1.54e-11	UP	-2.21461	9.68e-07	DOWN	1.10959	0.0209968	NC	2.34693	2.73e-07	UP	LOC104433841	uncharacterized LOC104433841
Eucgr.B04030	315.429	130.645	144.251	80.2868	119.121	151.976	125.428	149.599	-1.48569	0.000469073	DOWN	0.0667441	0.936751	NC	-1.02293	0.018767	DOWN	-1.49446	0.000666182	DOWN	1.20268	0.0061812	UP	1.2799	0.00572218	UP	LOC104434144	cytochrome P450 714C2
Eucgr.E00105	12.4003	11.2653	56.4631	56.9938	9.94552	4.64821	10.1512	23.869	-0.0143566	0.987734	NC	2.87294	1.53e-11	UP	2.75914	7.49e-11	UP	-1.40335	0.0016894	DOWN	1.69354	8.3e-05	UP	2.17549	7.45e-07	UP	LOC104443416	probable polygalacturonase
Eucgr.B03366	120.191	1150.17	259.897	214.467	129.153	667.717	292.171	671.242	3.19349	7.66e-14	UP	-2.29933	4.2e-08	DOWN	-2.27336	4.9e-08	DOWN	2.30745	4.56e-08	UP	-1.39118	0.000965389	DOWN	-0.207326	0.752799	NC	LOC104433562	gibberellin-regulated protein 1
Eucgr.J00146	4.57897	3.69782	10.3871	22.0621	1.61923	5.08239	9.4046	6.65472	-0.597316	0.227341	NC	1.51368	0.000535699	UP	2.28883	6.63e-08	UP	1.77268	6.43e-05	UP	0.587572	0.226336	NC	0.0713519	0.930141	NC	LOC104421012	WAT1-related protein At3g28050
Eucgr.K00660	256.164	1140.55	72.4623	48.2155	413.107	854.557	10.127	338.917	2.11956	4.11e-07	UP	-4.23944	9.57e-22	NC	-5.01258	8.19e-28	NC	1.03144	0.0200494	UP	-6.68125	5.31e-42	DOWN	-1.57253	0.000322727	DOWN	LOC104424665	cytochrome b561 and DOMON domain-containing protein At5g47530
Eucgr.L03367	0.147401	7.32737	1.6286	0	0.759081	15.5188	11.4014	5.3025	5.43257	9.9e-17	NC	-2.59276	7.06e-08	DOWN	-9.4709	5.62e-24	DOWN	8.12273	1.29e-49	NC	-3.52162	2.25e-16	NC	-5.94165	5.22e-34	NC
Eucgr.A02206	165.924	45.1638	59.4346	66.9065	145.161	51.0133	61.1235	46.5727	-1.52105	0.000326967	DOWN	-0.133273	0.861239	NC	0.151492	0.778213	NC	-1.21003	0.00549436	DOWN	0.0153452	0.981008	NC	-0.382759	0.51366	NC	LOC104443860	probable mediator of RNA polymerase II transcription subunit 26b
Eucgr.I01022	39.7888	14.5049	7.39409	6.19112	17.5878	12.8109	4.16026	6.3173	-0.848024	0.0599238	NC	-1.62136	0.000134271	DOWN	-1.90271	4.99e-06	DOWN	-0.393215	0.439499	NC	-1.47678	0.000440286	DOWN	-0.595817	0.260869	NC	LOC104418633	wall-associated receptor kinase-like 14
Eucgr.E01084	1.93129	2.21213	4.84324	25.1342	2.06227	5.28715	2.65338	3.2451	0.361438	0.536806	NC	0.301745	0.672692	NC	2.45285	1.47e-08	UP	0.66283	0.188094	NC	-0.907048	0.055257	NC	0.113483	0.88668	NC	LOC104444135	metal tolerance protein 1
Eucgr.F02223	54.613	47.87	234.029	123.118	116.132	17.6645	129.462	217.879	-0.216965	0.691582	NC	2.13241	3.71e-07	UP	1.02352	0.018225	UP	-2.80566	4.4e-11	DOWN	2.57464	7.24e-10	UP	3.45102	2.65e-15	UP	LOC104449236	AP2-like ethylene-responsive transcription factor ANT
Eucgr.B01429	75.4343	97.4958	85.6664	59.3405	95.9809	91.6414	137.596	142.022	0.234947	0.664907	NC	-0.426219	0.453872	NC	-1.12895	0.00859374	DOWN	-0.116988	0.846367	NC	0.390028	0.443498	NC	0.42151	0.461378	NC	LOC104426918	calreticulin-3
Eucgr.B03016	281.745	201.763	39.7685	11.3136	399.063	82.6123	2.00743	11.8638	-0.654601	0.161333	NC	-2.7651	5.82e-11	NC	-4.28692	8.01e-22	DOWN	-2.62177	6.05e-10	DOWN	-5.84842	2.64e-33	DOWN	-3.00091	5.42e-12	NC	LOC104433279	LOB domain-containing protein 40
Eucgr.H00893	43.8539	35.0391	64.0607	59.2757	23.0071	34.9309	13.7521	24.2098	-0.164648	0.771369	NC	0.308725	0.624795	NC	0.236184	0.649629	NC	0.615247	0.201252	NC	-1.35886	0.00146347	DOWN	-0.651729	0.214088	NC	LOC104456613	uncharacterized LOC104456613
Eucgr.G03302	44.4789	6.22897	31.1889	22.6683	11.0238	11.9391	14.2818	7.21106	-2.44821	1e-08	DOWN	1.68751	9.51e-05	UP	1.38572	0.00129999	UP	-1.02913	0.0220681	NC	0.761921	0.0982651	NC	-0.167583	0.809192	NC	LOC104454595	protein PNS1
Eucgr.B00856	257.357	613.261	700.069	639.801	394.137	491.764	619.352	654.422	1.19209	0.00577096	UP	-0.032324	0.969524	NC	-0.380074	0.434815	NC	0.296652	0.576488	NC	0.100066	0.869284	NC	0.186079	0.780122	NC	LOC104422039	guanine nucleotide-binding protein subunit beta-like protein
Eucgr.A01446	0.546103	22.5321	1.83432	7.24553	0.114023	0.219098	0.0415313	0.245649	5.2943	5.66e-20	NC	-3.86555	2.52e-15	DOWN	-2.10461	2.04e-06	DOWN	0	1	NC	0	1	NC	0	1	NC
Eucgr.I01983	2.792	3.19716	4.9381	8.39151	11.3845	4.54511	7.75265	4.47957	0.571564	0.305052	NC	0.113006	0.904873	NC	0.650122	0.188067	NC	-1.66789	0.000165616	DOWN	0.30656	0.591184	NC	-0.387439	0.551237	NC	LOC104419392	uncharacterized LOC104419392
Eucgr.C00484	5.0064	2.99475	7.67838	5.19954	0.841147	1.32554	6.22217	3.00968	-1.31742	0.00342241	DOWN	1.35499	0.00285456	UP	1.63268	0.000178462	NC	0.252381	0.732855	NC	2.94976	4.32e-11	NC	1.48001	0.00271114	NC	LOC104436179	cytochrome P450 CYP736A12
Eucgr.H05051	5.99663	1.43299	12.5432	4.46807	4.9513	1.67337	13.6872	4.3643	-1.94922	9.22e-06	DOWN	2.8011	1.34e-10	UP	1.08139	0.017803	UP	-1.56209	0.000479203	DOWN	2.75672	1.63e-10	UP	1.08671	0.0269527	UP	LOC104415946	ferrochelatase-2, chloroplastic
Eucgr.I02163	966.706	879.793	460.158	580.935	618.337	809.507	206.034	349.959	-0.236565	0.660822	NC	-1.15092	0.00916135	DOWN	-1.03963	0.0161556	DOWN	0.260124	0.631655	NC	-2.1634	1.86e-07	DOWN	-1.44562	0.00106045	DOWN	LOC104419532	alanine aminotransferase 2
Eucgr.E00577	3719.88	802.629	437.092	501.821	2865.07	1393.9	584.352	1108.9	-2.2924	4.32e-08	DOWN	-1.1113	0.0123178	DOWN	-1.22305	0.00404511	DOWN	-1.34434	0.00181752	DOWN	-1.42527	0.000698523	DOWN	-0.404195	0.483142	NC	LOC104443795	oxalate--CoA ligase
Eucgr.D02595	70.108	965.648	228.135	124.542	71.097	362.102	141.974	416.833	3.79394	3.25e-18	UP	-2.30597	3.77e-08	DOWN	-3.42086	1.58e-15	DOWN	2.30779	4.41e-08	UP	-1.48682	0.000392046	DOWN	0.0025303	0.99916	NC	LOC104442351	probable methyltransferase PMT21
Eucgr.E01879	12.3376	2.14468	9.14572	1.84545	15.7399	6.34493	14.3349	4.15318	-2.67219	6.27e-09	DOWN	1.89696	5.44e-05	UP	-0.611947	0.30862	NC	-1.44015	0.00136318	DOWN	1.02851	0.0251117	UP	-0.81618	0.140463	NC	LOC104444596	cysteine-rich and transmembrane domain-containing protein A
Eucgr.B02000	3.47749	1.10764	9.67896	5.77212	2.92258	0.672051	0.93716	1.58753	-1.74607	0.000433014	NC	3.04999	6.29e-11	NC	1.93467	4.17e-05	UP	-2.2516	9.85e-06	NC	0	1	NC	1.16622	0.0517815	NC	LOC104432339	transcription factor bHLH96
Eucgr.K02194	5.32584	6.12302	4.3908	6.73458	8.05919	4.21647	3.77967	7.46324	0.588283	0.248735	NC	-1.01522	0.0337176	DOWN	-0.700304	0.139732	NC	-0.683883	0.16707	NC	-0.705865	0.155939	NC	0.220303	0.755874	NC	LOC104425761	MHF histone-fold complex subunit 1
Eucgr.E03468	7.35488	11.0988	9.09068	15.0362	6.03843	11.9651	8.91273	12.0508	0.478579	0.347886	NC	-0.459231	0.427282	NC	0.081328	0.890808	NC	1.01379	0.0275165	UP	-0.701536	0.139643	NC	-0.211948	0.756485	NC	LOC104445363	sphingosine kinase 1
Eucgr.H02476	4.70251	5.07776	7.13837	6.78881	1.36419	3.07015	6.98118	6.88904	-0.806736	0.0929364	NC	0.393314	0.522466	NC	0.342845	0.513569	NC	-0.214863	0.739195	NC	1.0905	0.017378	UP	1.04941	0.035558	UP	LOC104414129	sufE-like protein 2, chloroplastic
Eucgr.H04318	367.375	87.9852	143.417	303.188	264.597	51.0357	224.48	165.537	-2.11593	4.48e-07	DOWN	0.535771	0.31416	NC	1.40974	0.000836202	UP	-2.03464	1.48e-06	DOWN	1.41021	0.000833655	UP	0.907765	0.0589316	NC	LOC104415421	histone H1
Eucgr.L00586	3.59938	2.01089	3.38986	5.1158	0	0	0	0	-0.917613	0.0509667	NC	0.54259	0.333364	NC	1.05842	0.018455	UP	0	1	NC	0	1	NC	0	1	NC	LOC104428627	uncharacterized LOC104428627
Eucgr.B02281	3.24731	9.3168	5.58725	0.902318	1.82493	3.49668	4.95288	3.09083	1.2604	0.004449	UP	-1.13661	0.0121607	DOWN	-3.28419	1.76e-13	NC	0.654488	0.188718	NC	0.354094	0.510562	NC	-0.777618	0.138144	NC	LOC104432672	uncharacterized LOC104432672
Eucgr.E02358	4.81748	8.01102	10.4839	20.0639	5.70299	5.19523	6.60125	15.6232	0.756561	0.12151	NC	0.0809026	0.926652	NC	1.23818	0.00457511	UP	-0.0996573	0.891758	NC	0.0837726	0.910154	NC	1.35878	0.00382486	UP	LOC104444805	cold-regulated 413 inner membrane protein 1, chloroplastic
Eucgr.J02407	97.0254	920.257	227.964	167.068	123.763	295.646	87.7879	565.942	3.21253	5.57e-14	UP	-2.26133	6.87e-08	DOWN	-2.90935	5.63e-12	DOWN	1.24383	0.00422075	UP	-1.98664	1.72e-06	DOWN	0.700975	0.168696	NC	LOC104422747	GDP-mannose 4,6 dehydratase 1
Eucgr.H00256	0.159704	0.0198983	0.033392	0.161771	5.23063	0.126092	2.3378	1.62313	0	1	NC	0	1	NC	0	1	NC	-5.5985	9.74e-22	DOWN	3.76757	4.22e-10	NC	3.32724	3.4e-07	NC
Eucgr.B00871	98.8211	909.326	130.717	189.694	211.056	631.462	110.998	633.18	2.97492	2.26e-12	UP	-2.99972	1.44e-12	DOWN	-2.62561	3.71e-10	DOWN	1.63562	0.000120569	UP	-2.93797	2.83e-12	DOWN	-0.250152	0.693895	NC	LOC104422185	mitogen-activated protein kinase 9
Eucgr.A02881	228.627	896.004	1444.76	189.631	197.885	671.79	1659.76	983.41	2.01689	1.48e-06	UP	0.489655	0.368068	NC	-2.74141	6.96e-11	DOWN	1.93296	4.77e-06	UP	1.07129	0.013278	UP	0.30246	0.623625	NC
Eucgr.A01094	175.128	21.4048	28.0556	68.645	150.604	36.5486	59.4953	15.3718	-2.96123	2.99e-12	DOWN	0.130572	0.8653	NC	1.23726	0.00373655	UP	-1.91827	5.73e-06	DOWN	-0.618702	0.190575	NC	-2.38013	3.28e-08	DOWN	LOC104435030	probable tyrosine-protein phosphatase At1g05000
Eucgr.J01148	4.99073	4.31648	2.69629	6.60419	2.75904	4.15941	3.38587	4.91922	-0.412217	0.436001	NC	-1.03569	0.0322962	DOWN	0.200738	0.717034	NC	0.579429	0.258051	NC	-0.500845	0.335915	NC	0.218162	0.754224	NC	LOC104421834	fructose-bisphosphate aldolase-lysine N-methyltransferase, chloroplastic
Eucgr.C01515	0.0701923	0	4.11658	0.0679257	0.214838	0	11.2516	0.134701	0	1	NC	8.4929	3.11e-16	UP	0	1	NC	0	1	NC	10.1685	1.47e-28	UP	0	1	NC	LOC104436916	axial regulator YABBY 5
Eucgr.F03997	6.01493	8.68952	12.9054	26.0724	9.65822	9.86168	17.9671	7.76442	0.509488	0.31852	NC	0.308091	0.637026	NC	1.11967	0.0105549	UP	0.16423	0.785296	NC	0.560909	0.251053	NC	-0.558706	0.314218	NC	LOC104450665	DNA-dependent metalloprotease WSS1
Eucgr.I01014	0.0551327	0.144795	8.38319	2.42309	1.21274	1.32008	44.6237	3.33891	0	1	NC	5.22076	1.19e-17	NC	3.29221	7.93e-07	NC	0	1	NC	5.37622	2.44e-28	UP	1.02965	0.0807249	NC
Eucgr.E02851	1.10516	3.85004	1.56074	1.50587	5.64962	6.59445	6.93949	2.92476	1.58713	0.00699248	NC	-0.858414	0.158263	NC	-1.58144	0.00354503	NC	-0.282155	0.62874	NC	-0.232768	0.696331	NC	-1.49815	0.00263198	DOWN	LOC104445064	binding partner of ACD11 1
Eucgr.J02978	13.3128	56.0888	50.512	30.8861	17.7362	32.1123	42.7417	46.5194	1.98548	2.35e-06	UP	-0.381974	0.515752	NC	-1.22684	0.00403263	DOWN	0.726601	0.119945	NC	0.232798	0.675807	NC	0.386503	0.509701	NC	LOC104423107	kinesin-like protein KIN-13B
Eucgr.D02400	9.67246	2.48564	2.35449	9.34949	9.71331	4.61206	4.33021	6.08261	-2.33937	5.46e-07	DOWN	0.113078	0.937238	NC	1.50702	0.00171582	UP	-1.1875	0.0108384	DOWN	-0.473974	0.402572	NC	0.362299	0.587722	NC
Eucgr.H04811	4.87918	3.22797	10.1479	1.48649	4.62844	1.48709	4.49181	2.31469	-0.503925	0.336262	NC	1.51642	0.000606657	UP	-1.76958	0.000101642	NC	-1.63658	0.000352004	NC	1.41851	0.0017163	NC	0.217913	0.768755	NC	LOC104415807	uncharacterized LOC104415807
Eucgr.C03066	20.7649	10.2247	16.9286	21.076	24.0539	15.4108	16.0436	14.0618	-1.15002	0.00813472	DOWN	0.512421	0.341508	NC	0.611373	0.184197	NC	-0.86625	0.0564773	NC	-0.120238	0.841207	NC	-0.25006	0.695261	NC	LOC104437865	probable protein phosphatase 2C 53
Eucgr.J00026	81.8968	44.8916	73.8742	87.9025	42.845	114.318	63.8593	143.739	-0.963732	0.0301394	NC	0.487697	0.372753	NC	0.506471	0.282545	NC	1.35084	0.00176542	UP	-1.07595	0.0129938	DOWN	0.115111	0.873128	NC	LOC104420901	uncharacterized LOC104420901
Eucgr.B03783	3.66116	10.383	8.08184	18.945	7.48007	12.3176	16.4922	15.4989	1.26977	0.00331832	UP	-0.383398	0.515178	NC	0.11177	0.84056	NC	0.491527	0.318888	NC	-0.496775	0.310408	NC	-0.251966	0.693178	NC	LOC104433923	hypothetical protein
Eucgr.H04615	0	0	0.814018	0	0.403255	0	5.89335	0	0	1	NC	0	1	NC	0	1	NC	0	1	NC	9.48937	2.42e-23	UP	0	1	NC	LOC104417743	protein LAZY 1
Eucgr.A01432	204.096	891.511	460.669	257.528	149.323	486.195	251.887	634.583	2.12056	4.05e-07	UP	-1.34491	0.00184205	DOWN	-2.30201	3.31e-08	DOWN	1.62658	0.000132714	UP	-1.29324	0.00228513	DOWN	0.390287	0.502479	NC	LOC104437522	molybdate-anion transporter
Eucgr.A02892	102.141	70.5498	56.9775	78.7606	87.0526	69.3668	51.1953	48.4621	-0.67319	0.147974	NC	-0.894721	0.0536655	NC	-1.05955	0.014189	DOWN	-0.392191	0.440801	NC	-1.50734	0.00032876	DOWN	-1.00742	0.0319352	DOWN	LOC104449718	putative glycerol-3-phosphate transporter 1
Eucgr.E03258	13.6098	13.8139	18.0851	31.6658	9.74904	21.7642	18.7564	20.1028	-0.0753031	0.90391	NC	0.208437	0.768647	NC	0.850141	0.0558724	NC	1.17466	0.00768936	UP	-0.442095	0.376983	NC	-0.268896	0.672029	NC	LOC104445256	glyoxysomal processing protease, glyoxysomal
Eucgr.A00550	1.90024	2.04068	2.67476	6.28747	4.04633	3.52144	5.45488	3.30831	-0.128953	0.88173	NC	0.117554	0.900108	NC	1.23663	0.00915198	UP	-0.0917403	0.899099	NC	0.366635	0.517994	NC	-0.207571	0.789498	NC	LOC104423053	uncharacterized LOC104423053
Eucgr.K00911	13.5901	0.836681	15.6778	4.85226	20.0346	3.13374	18.1325	11.9159	-4.78931	2.9e-23	DOWN	4.99198	3.5e-25	UP	2.26402	1.17e-06	UP	-2.97058	1.29e-11	DOWN	3.30039	3.58e-14	UP	2.47983	1.93e-08	UP	LOC104424846	vesicle-associated protein 4-2
Eucgr.K02665	4.16887	4.03067	12.3896	10.2687	11.2931	5.18841	25.0683	3.15509	-0.700502	0.177657	NC	1.57624	0.000541	UP	1.10838	0.0167661	UP	-0.926581	0.0525332	NC	1.72133	6.73e-05	UP	-0.418122	0.519817	NC	LOC104426108	ATP-dependent Clp protease adapter protein CLPS1, chloroplastic
Eucgr.J01128	14.2862	28.0477	25.2248	36.4635	8.86995	10.7973	17.4966	21.9235	1.13963	0.00932755	UP	-0.32991	0.592535	NC	-0.0380331	0.949544	NC	0.642285	0.187335	NC	0.149609	0.805395	NC	1.00538	0.0348345	UP	LOC104421823	leukotriene A-4 hydrolase homolog
Eucgr.K02861	10.5012	10.9881	28.9191	12.2907	10.6604	14.306	34.4776	19.0729	-0.019213	0.978868	NC	1.04842	0.0201422	UP	-0.319941	0.524088	NC	0.423997	0.403938	NC	0.98471	0.0250721	NC	0.697397	0.17392	NC	LOC104426281	RNA-dependent RNA polymerase 2
Eucgr.J00968	6.63548	6.23387	10.9888	20.2016	7.5383	10.94	14.7671	6.54919	-0.188149	0.751303	NC	0.617122	0.251374	NC	1.33502	0.00233238	UP	0.590434	0.237516	NC	-0.00468453	0.999346	NC	-0.953563	0.0544514	NC	LOC104421703	protein GUCD1
Eucgr.C02096	3.21302	3.94608	33.767	5.26819	9.56108	7.09102	12.7087	26.8622	0.224637	0.713076	NC	2.90859	2.23e-11	UP	-0.0220407	0.977166	NC	-0.455539	0.382875	NC	0.710613	0.134686	NC	1.70409	0.00012592	UP	LOC104437240	transcription factor MYB90
Eucgr.H03570	7.8051	6.16203	8.73419	15.468	4.61316	2.17153	4.60701	4.97946	-0.340971	0.527246	NC	0.142378	0.857448	NC	0.801574	0.079689	NC	-2.22385	7.04e-07	DOWN	1.28106	0.00568003	UP	1.5986	0.00069124	UP
Eucgr.D01129	0.774231	2.13718	10.4292	22.4642	3.49139	8.02176	11.5546	14.9005	1.58246	0.00439141	NC	1.93469	1.97e-05	UP	2.89192	7.37e-11	UP	0.643464	0.204468	NC	0.321269	0.563161	NC	0.725336	0.169197	NC	LOC104441307	heavy metal-associated isoprenylated plant protein 3
Eucgr.J02058	138.824	876.096	500.741	257.689	169.976	319.304	321.191	616.762	2.62752	4.22e-10	UP	-1.05208	0.0188773	DOWN	-2.23226	8.27e-08	DOWN	1.56119	0.000252409	UP	-0.136468	0.817773	NC	0.112116	0.876323	NC	LOC104422500	U-box domain-containing protein 13
Eucgr.J02186	9.63521	3.06069	5.4205	38.1746	1.02813	4.34634	1.87227	11.1177	-1.50669	0.000763332	NC	0.713305	0.175932	NC	3.2595	9.64e-14	NC	1.07526	0.0253605	UP	-0.242044	0.676698	NC	0.921087	0.0644769	NC	LOC104422596	homeobox-leucine zipper protein HAT5
Eucgr.E00330	21.6505	1.91945	12.8381	4.22134	13.7733	2.59699	32.758	2.36387	-3.65956	2.55e-16	DOWN	2.60314	2.61e-09	UP	0.560075	0.265163	NC	-3.02281	3.8e-12	NC	2.79081	6.09e-11	UP	-0.534568	0.357004	NC	LOC104443598	beta-amylase 3, chloroplastic
Eucgr.H00466	61.2305	47.0879	52.0253	49.9823	96.1362	121.691	43.0161	28.5471	-0.458195	0.354647	NC	-0.0775167	0.924914	NC	-0.273505	0.592776	NC	0.386811	0.449035	NC	-1.65779	7.26e-05	DOWN	-2.29002	8.87e-08	DOWN	LOC104456311	probable aldo-keto reductase 2
Eucgr.B01491	9.48457	14.9584	15.3576	1.22967	8.66937	5.02269	6.24307	4.67445	0.557559	0.252913	NC	-0.113112	0.887092	NC	-4.11821	2.97e-19	DOWN	-1.05696	0.0197508	DOWN	-0.0626635	0.924663	NC	-0.308905	0.633536	NC	LOC104434817	F-box/LRR-repeat protein 17
Eucgr.E04169	25.9241	9.71101	10.9461	4.71227	6.14649	4.27297	1.27771	4.63276	-1.46234	0.000746756	DOWN	-0.00610507	0.996021	NC	-1.37568	0.00174894	DOWN	-0.597206	0.243711	NC	-2.06022	1.28e-05	DOWN	-0.108351	0.892357	NC	LOC104447654	cysteine-rich receptor-like protein kinase 10
Eucgr.B01753	10.5386	9.5952	4.92227	7.45908	0	0	0	0	-0.179524	0.760484	NC	-1.06318	0.0248593	DOWN	-0.695389	0.143438	NC	0	1	NC	0	1	NC	0	1	NC
Eucgr.G00362	1.32605	6.11966	4.12405	32.5831	0	0.030071	0	0.0195613	2.04576	4.26e-06	NC	-0.47002	0.411297	NC	1.79275	2.18e-05	UP	0	1	NC	0	1	NC	0	1	NC
Eucgr.I00173	13.3862	11.7254	16.6358	13.5348	10.9232	5.04047	12.5756	8.43636	-0.24117	0.659085	NC	0.278555	0.670139	NC	-0.247059	0.635214	NC	-1.13809	0.0106494	DOWN	1.04272	0.0181838	UP	0.473058	0.405839	NC	LOC104418096	DNA polymerase delta catalytic subunit
Eucgr.L01884	1.61296	1.64327	2.26149	5.21159	1.83628	2.47178	3.32544	6.06404	-0.0440026	0.954243	NC	0.26107	0.714779	NC	1.25475	0.00491535	UP	0.38338	0.492273	NC	0.171608	0.779734	NC	1.14231	0.0161205	UP
Eucgr.D01682	2.64468	6.71295	28.4889	66.7803	3.89148	13.9677	6.44409	1.18272	1.05863	0.0337447	UP	1.98264	4.94e-06	UP	2.95508	8.45e-12	UP	0.667514	0.173395	NC	0.202492	0.732579	NC	0.984309	0.04147	NC	LOC104441615	uncharacterized LOC104441615
Eucgr.C00733	743.988	89.2346	269.617	45.1876	496.405	102.858	318.166	49.8492	-3.92891	3.32e-19	DOWN	1.31554	0.00251257	UP	-1.42026	0.000855899	DOWN	-3.7256	1.95e-17	NC	1.48262	0.000442184	UP	-1.12783	0.0160131	DOWN	LOC104436353	uncharacterized LOC104436353
Eucgr.F02763	0.401078	2.9606	7.14065	58.7944	1.04306	2.15993	25.2857	3.56935	2.90022	5.37e-09	NC	1.07209	0.0225561	UP	3.95159	6.62e-19	UP	0.894966	0.0809019	NC	3.3744	1.33e-14	UP	0.591285	0.309173	NC	LOC104449657	ACT domain-containing protein ACR3
Eucgr.H03613	92.7294	255.439	168.329	149.277	70.6263	79.2086	51.1386	76.599	1.3953	0.00106425	UP	-0.775199	0.105865	NC	-1.17123	0.00613846	DOWN	-0.0414422	0.951166	NC	-0.914049	0.0396432	NC	-0.323058	0.597409	NC	LOC104414915	endo-1,3;1,4-beta-D-glucanase
Eucgr.F00180	17.0888	12.3541	16.0732	11.7953	26.1329	10.641	12.9038	37.5477	-0.47039	0.351819	NC	0.146008	0.851344	NC	-0.538309	0.26223	NC	-1.3824	0.0016435	DOWN	0.0933121	0.882869	NC	1.62367	0.000254626	UP	LOC104447862	cyclin-D3-3
Eucgr.K02032	21.1796	16.634	31.4716	50.0253	30.9608	11.7791	32.5603	26.0131	-0.363883	0.485701	NC	0.68489	0.173453	NC	1.20094	0.00531348	UP	-1.36745	0.00178509	DOWN	1.18306	0.00646357	UP	1.10167	0.0191292	UP	LOC104425634	uncharacterized LOC104425634
Eucgr.J02311	3.08189	3.89399	11.2072	6.76503	1.79267	3.21098	10.1631	6.16389	0.256215	0.65465	NC	1.36289	0.00202924	UP	0.403155	0.420355	NC	0.825012	0.089466	NC	1.42549	0.000964828	UP	0.708892	0.178817	NC	LOC104422693	transcription termination factor MTERF5, chloroplastic
Eucgr.J02582	89.7224	874.357	384.823	540.921	236.974	602.841	314.345	995.432	3.17726	9.59e-14	UP	-1.42152	0.000924005	DOWN	-1.12991	0.00833436	DOWN	1.44036	0.00078514	UP	-1.34679	0.00142264	DOWN	0.474947	0.392285	NC	LOC104422879	protein STRUBBELIG-RECEPTOR FAMILY 7
Eucgr.H03047	295.42	723.175	799.209	770.125	885.076	811.41	903.952	764.096	1.24248	0.00385264	UP	-0.0853011	0.915589	NC	-0.353194	0.47177	NC	-0.145003	0.805743	NC	-0.0761717	0.901996	NC	-0.3039	0.621449	NC
Eucgr.L03008	5.42898	1.21818	2.71719	2.09214	33.5181	33.1949	30.3552	15.3223	-2.00998	4.31e-05	NC	1.03152	0.0607822	NC	0.472906	0.431158	NC	-0.0473607	0.94389	NC	-0.375768	0.469116	NC	-1.32661	0.0035281	DOWN
Eucgr.E04056	79.1375	845.054	327.416	238.676	54.9389	603.156	829.445	61.5703	3.33134	8.19e-15	UP	-1.46978	0.000592145	DOWN	-2.27638	4.66e-08	DOWN	3.04205	1.17e-12	UP	-0.0237311	0.971832	NC	-2.82797	4.37e-11	DOWN	LOC104445709	peroxidase 42
Eucgr.B03612	6.05429	6.3344	7.45392	12.8079	10.5195	5.10031	11.9618	6.9395	-0.411711	0.444221	NC	0.152488	0.848177	NC	0.832004	0.0715043	NC	-1.03322	0.0240834	DOWN	0.664252	0.169077	NC	0.028048	0.980013	NC	LOC104433780	transcription initiation factor TFIID subunit 7
Eucgr.K01190	6.54232	8.02986	9.86441	8.95152	4.38062	6.71127	11.2345	15.7935	0.136928	0.820456	NC	0.134156	0.865172	NC	-0.193333	0.723848	NC	0.555901	0.271029	NC	0.552988	0.260742	NC	1.04896	0.0274649	UP	LOC104427312	glutamyl-tRNA(Gln) amidotransferase subunit A, chloroplastic/mitochondrial
Eucgr.D01818	7.18159	2.51885	3.84993	4.31183	2.6433	4.52044	2.63205	2.05307	-2.05664	3.37e-06	DOWN	0.947082	0.0566683	NC	1.13965	0.013028	NC	-1.03289	0.0243576	NC	0.586801	0.238421	NC	1.28712	0.00553232	NC	LOC104441720	uncharacterized LOC104441720
Eucgr.E02977	1.25549	30.7495	8.62316	32.7788	0	0	0.018546	0	4.74008	1.83e-23	UP	-2.14814	4.28e-07	DOWN	-0.380677	0.438023	NC	0	1	NC	0	1	NC	0	1	NC	LOC104445141	anthocyanidin 3-O-glucosyltransferase 7
Eucgr.H02896	0	0	1.75306	24.629	0	0	0	1.85381	0	1	NC	7.59178	4.57e-12	NC	12.3085	1.88e-45	UP	0	1	NC	0	1	NC	7.59187	9.79e-12	NC	LOC104414409	myb-related protein 305
Eucgr.I01255	176.637	54.3438	158.943	198.253	92.9062	23.5133	43.614	77.7253	-1.64476	9.67e-05	DOWN	1.22639	0.005133	UP	1.38822	0.00100806	UP	-1.95554	3.94e-06	DOWN	0.687312	0.14001	NC	1.51253	0.000611175	UP	LOC104418823	polyol transporter 5
Eucgr.E00020	2.61024	3.24508	5.09108	17.1521	2.18667	4.01603	5.02753	5.22997	0.507825	0.334881	NC	0.352203	0.583624	NC	1.88949	9.61e-06	UP	1.25625	0.00560288	NC	0.808486	0.0788577	NC	-0.175303	0.801614	NC	LOC104443333	rho GTPase-activating protein 3
Eucgr.C00193	24.3582	7.26544	34.6304	111.539	22.4202	20.0051	74.2487	23.6069	-1.98286	3.2e-06	DOWN	2.12795	5.48e-07	UP	3.60285	1.35e-16	UP	-0.455025	0.364624	NC	1.7101	4.31e-05	UP	-0.0290005	0.973443	NC	LOC104435982	CBL-interacting serine/threonine-protein kinase 21
Eucgr.H04958	51.0254	86.3743	7.40348	4.52612	9.36547	30.7017	1.03211	4.87532	0.573548	0.229705	NC	-3.52798	2.88e-16	NC	-4.07574	3.4e-20	DOWN	1.36462	0.00167263	UP	-4.06562	6.41e-20	DOWN	-2.46874	1.11e-08	DOWN	LOC104415886	cysteine desulfurase SufS-like
Eucgr.A00203	0.0790617	3.38171	8.11527	12.6152	0	0.0277013	11.1081	0	5.13745	4.32e-16	NC	1.05489	0.0256163	UP	1.46312	0.000818825	UP	0	1	NC	8.5049	6.16e-36	NC	0	1	NC	LOC104441673	acetate/butyrate--CoA ligase AAE7, peroxisomal
Eucgr.H01414	0.278925	0.32137	2.61157	4.06929	0.0533753	2.03586	6.20266	0.983946	0	1	NC	2.83413	1.45e-08	NC	3.34291	1.44e-11	UP	5.20557	2.82e-16	NC	1.40421	0.00148596	UP	-1.30799	0.0103309	NC	LOC104456960	sulfate transporter 3.1
Eucgr.J01973	10.5617	36.113	11.7987	14.5822	17.24	40.7683	9.22444	27.7735	1.38219	0.00129324	UP	-1.58842	0.000203732	DOWN	-1.56354	0.000207841	DOWN	0.297935	0.576781	NC	-2.26777	6.06e-08	DOWN	-0.26819	0.672363	NC	LOC104422441	UDP-glucose iridoid glucosyltransferase
Eucgr.C03173	19.7513	14.6029	17.6751	40.4689	14.5779	9.10683	11.8946	15.5023	-0.496108	0.310681	NC	0.0655104	0.937418	NC	1.0428	0.016159	UP	-0.70293	0.134316	NC	0.178315	0.757959	NC	0.566229	0.294503	NC	LOC104437940	endoribonuclease Dicer homolog 3
Eucgr.A01533	6.16281	11.1218	19.6418	20.9438	9.20335	7.22458	37.5203	8.40543	0.825546	0.0734466	NC	0.566824	0.283338	NC	0.452168	0.348622	NC	-0.31469	0.560098	NC	2.11778	4e-07	UP	-0.00561223	0.998119	NC	LOC104438323	1,4-alpha-glucan-branching enzyme 2-2, chloroplastic/amyloplastic
Eucgr.D00535	3256.74	479.006	255.47	375.202	2934.97	1062.23	144.543	432.962	-2.84323	1.71e-11	DOWN	-1.1259	0.011095	DOWN	-0.787866	0.0770147	NC	-1.67148	8.33e-05	DOWN	-2.96006	2e-12	DOWN	-1.4877	0.000723411	DOWN	LOC104440922	pyruvate decarboxylase 1
Eucgr.E04231	119.473	74.2103	125.064	76.7342	116.879	49.5649	87.1407	42.0735	-0.737921	0.10874	NC	0.512339	0.341431	NC	-0.398688	0.411959	NC	-1.22476	0.00499815	DOWN	0.554151	0.249565	NC	-0.453467	0.421519	NC	LOC104447696	uncharacterized LOC104447696
Eucgr.K02483	114.654	11.0497	61.0461	4.6493	84.7659	9.52416	65.9651	5.64409	-3.86172	1.62e-18	DOWN	2.4431	7.92e-09	UP	-1.16416	0.00814083	DOWN	-3.09523	7.17e-13	DOWN	2.81793	2.51e-11	UP	-0.724661	0.163774	NC	LOC104425981	thioredoxin-like 1-2, chloroplastic
Eucgr.H03960	346.491	103.348	44.5902	38.03	242.001	68.3439	26.5585	48.4399	-1.82989	1.3e-05	DOWN	-1.51018	0.000417894	DOWN	-1.9296	3.82e-06	DOWN	-1.84914	1.26e-05	DOWN	-1.63152	9.98e-05	DOWN	-0.70651	0.166486	NC	LOC104415171	RING-H2 finger protein ATL2
Eucgr.D00579	137.419	145.736	218.231	305.748	217.329	238.45	319.792	131.544	-0.0436837	0.94599	NC	0.303213	0.631937	NC	0.695612	0.125024	NC	0.0420934	0.949808	NC	0.109029	0.856823	NC	-1.16513	0.0108414	DOWN	LOC104440971	transcription elongation factor 1 homolog
Eucgr.D02128	12.2766	23.6721	28.0343	58.5602	15.4901	26.3017	29.6635	29.9452	1.25132	0.00442088	UP	-0.0197645	0.982783	NC	0.844564	0.0582352	NC	0.629865	0.191533	NC	-0.0754862	0.905203	NC	0.0628465	0.937893	NC	LOC104441962	uncharacterized LOC104441962
Eucgr.B01911	43.6915	29.3393	50.8617	178.293	33.82	43.2996	48.6098	175.59	-0.689366	0.13819	NC	0.396963	0.494136	NC	1.73639	3.22e-05	UP	0.317784	0.547021	NC	-0.311914	0.555634	NC	1.20974	0.0077215	UP	LOC104432282	serine/arginine-rich splicing factor SR30
Eucgr.F02674	7.37291	13.0345	52.2968	6.50067	17.4974	22.5169	14.2177	25.9846	0.84614	0.067791	NC	1.83701	1.46e-05	UP	-1.50037	0.000473828	DOWN	0.312284	0.559257	NC	-0.926684	0.0380353	NC	-0.0353517	0.96731	NC	LOC104449570	putative laccase-9
Eucgr.E00868	14.3548	15.0129	8.90213	13.2488	1.06649	6.67203	1.99724	5.3989	0.18938	0.734106	NC	-0.760468	0.115961	NC	-1.83086	1.25e-05	DOWN	-0.456265	0.367349	NC	-0.0365418	0.957027	NC	0.455129	0.425142	NC	LOC104446108	putative RING-H2 finger protein ATL21A
Eucgr.K03471	162.369	136.046	199.151	420.165	248.647	162.294	165.65	178.231	-0.17144	0.759126	NC	0.172069	0.814494	NC	1.17904	0.00579589	UP	-0.763165	0.0989187	NC	-0.0101664	0.989023	NC	-0.0906452	0.90402	NC	LOC104426756	universal stress protein PHOS34
Eucgr.H03421	11.1865	28.0777	30.3801	41.4638	20.0572	18.8977	26.4372	42.3143	1.24894	0.00416038	UP	-0.110443	0.889881	NC	0.116712	0.833733	NC	-0.0959107	0.87965	NC	0.323975	0.541617	NC	0.930322	0.0526584	NC	LOC104414760	serine/threonine-protein phosphatase 5
Eucgr.I01712	9.31529	0	13.2473	0.242705	4.61247	0.156645	8.10891	3.59086	-10.3558	7.32e-31	DOWN	11.1984	1.2e-36	NC	0	1	NC	-4.73045	1.4e-16	NC	5.26746	2.4e-21	NC	4.07707	1.66e-12	NC	LOC104419192	protein SIEVE ELEMENT OCCLUSION B
Eucgr.D02244	22.4096	7.8683	13.0618	15.9785	40.238	19.0195	32.9503	13.8502	-1.83331	1.31e-05	DOWN	0.726124	0.137821	NC	0.779377	0.0821691	NC	-1.77907	2.75e-05	DOWN	1.10072	0.0109044	UP	0.0113678	0.9903	NC	LOC104442063	F-box protein PP2-A13
Eucgr.J01162	1.5758	1.78895	1.99068	9.4782	0	0.511576	0.961722	1.79426	0	1	NC	0	1	NC	2.38253	7.65e-07	UP	0	1	NC	0	1	NC	0	1	NC
Eucgr.A00938	3.29036	7.26527	1.59637	47.8344	21.6777	18.8936	2.85937	27.2626	1.32107	0.0042507	UP	-2.31928	3.16e-07	DOWN	2.05701	1.26e-06	UP	-0.365514	0.487123	NC	-2.59609	2.03e-09	DOWN	0.533724	0.335268	NC	LOC104433846	anthocyanidin 3-O-glucosyltransferase 2
Eucgr.J02129	268.886	351.936	105.108	81.5364	189.319	331.061	37.8306	167.081	0.269853	0.612569	NC	-1.94544	3.66e-06	DOWN	-2.36831	1.4e-08	DOWN	0.776645	0.0916723	NC	-3.36474	2.99e-15	DOWN	-1.23608	0.00626077	DOWN	LOC104422550	plant cysteine oxidase 2
Eucgr.J01819	1.84488	4.24848	4.09619	0.469564	2.81306	6.01588	4.51059	0.873852	1.20128	0.0075594	UP	-0.309716	0.635066	NC	-4.76323	8.8e-22	DOWN	0.88703	0.0568014	NC	-0.64488	0.17918	NC	-3.7098	2.69e-15	DOWN	LOC104422317	IQ domain-containing protein IQM2
Eucgr.J01777	22.2042	26.2976	31.5936	20.6556	34.9856	18.9634	36.7494	13.9975	0.194461	0.727311	NC	0.0259938	0.976366	NC	-0.789835	0.0789722	NC	-1.02222	0.0223091	DOWN	0.938673	0.0341809	NC	-0.575999	0.288329	NC	LOC104422294	uncharacterized LOC104422294
Eucgr.J01718	1.26262	1.61267	2.40516	2.66825	5.96325	3.19054	9.11595	1.75013	0.475707	0.463915	NC	0.315391	0.691922	NC	0.0903751	0.912406	NC	-0.861754	0.0855094	NC	1.11376	0.0166034	UP	-1.0953	0.0510604	NC	LOC104422248	alpha-ketoglutarate-dependent dioxygenase alkB homolog 6
Eucgr.E03504	3.19912	2.20355	3.69249	8.52466	0.922789	1.83127	1.05304	1.67356	-0.841687	0.105203	NC	0.702454	0.215719	NC	1.68353	0.000224882	UP	1.1024	0.0552792	NC	-1.00434	0.0702515	NC	-0.0688686	0.954292	NC
Eucgr.I01168	151.503	44.5205	38.5614	29.8163	80.8613	58.8524	46.6022	66.4592	-1.80135	1.86e-05	DOWN	-0.442235	0.434839	NC	-1.05361	0.0155222	DOWN	-0.47215	0.341357	NC	-0.514985	0.291276	NC	-0.044101	0.956672	NC	LOC104418754	uncharacterized LOC104418754
Eucgr.C00653	3.73571	7.44872	15.275	3.42342	2.33706	3.07717	13.4338	4.88502	0.933062	0.05218	NC	0.94745	0.046336	NC	-1.59445	0.000354096	DOWN	0.349316	0.572528	NC	2.03236	3.46e-06	UP	0.501145	0.414496	NC
Eucgr.I01549	7.64628	9.7999	13.2896	19.509	11.1729	7.06875	17.2502	4.32215	0.291916	0.594792	NC	0.226631	0.747959	NC	0.554879	0.244676	NC	-0.653587	0.18111	NC	1.05489	0.0180408	UP	-0.44401	0.454293	NC	LOC104420598	pentatricopeptide repeat-containing protein At4g38150
Eucgr.F02577	300.641	468.99	123.105	65.8652	620.295	27.2761	84.4293	160.311	0.617644	0.189821	NC	-2.18216	1.95e-07	DOWN	-2.66701	2.11e-10	NC	-0.800824	0.0805845	NC	-2.32367	2.32e-08	DOWN	-1.3964	0.00166932	DOWN	LOC104449495	protein CDI
Eucgr.K01299	85.7435	72.4378	104.192	145.974	212.413	95.1108	151.622	78.4726	-0.299349	0.573363	NC	0.294486	0.646384	NC	0.583353	0.209454	NC	-1.08619	0.0141424	DOWN	0.576435	0.22808	NC	-0.511836	0.353963	NC
Eucgr.B00730	0.828224	2.6777	3.3302	10.7487	1.87197	1.59538	1.48037	2.84858	1.3769	0.00328293	NC	0.151513	0.849511	NC	1.60689	0.000189926	UP	-0.378891	0.49484	NC	-0.347221	0.541539	NC	0.60036	0.29299	NC	LOC104421683	uncharacterized LOC104421683
Eucgr.F00591	76.3665	7.27659	94.5295	2.54096	372.191	1113.28	1637.32	465.081	-3.49523	2.67e-15	DOWN	3.62004	2.33e-16	UP	-1.90073	4.44e-05	NC	1.44633	0.000747599	UP	0.391061	0.440918	NC	-1.34684	0.00254353	DOWN	LOC104448132	snakin-2
Eucgr.G00625	7.90028	2.89608	4.51378	5.47927	11.6086	17.2777	16.9192	12.3864	-1.90467	1.42e-05	DOWN	0.470483	0.433341	NC	0.599917	0.226777	NC	0.261272	0.637161	NC	0.013679	0.985819	NC	-0.624194	0.242826	NC	LOC104452744	mitogen-activated protein kinase kinase kinase 1
Eucgr.D01713	60.2029	45.8407	28.7132	50.981	25.8843	28.3596	11.4085	23.5744	-0.592096	0.213755	NC	-1.18178	0.00759087	DOWN	-0.371429	0.449242	NC	-0.0142101	0.985401	NC	-1.61982	0.000118773	DOWN	-0.893469	0.0652813	NC	LOC104441640	probable GABA transporter 2
Eucgr.H05078	2.87531	2.70979	3.64471	9.15097	2.3308	1.95797	4.13022	3.54892	-0.21814	0.714679	NC	0.133267	0.874999	NC	1.28104	0.00377187	UP	-0.168111	0.797635	NC	0.610945	0.227479	NC	0.524417	0.372912	NC	LOC104415973	alternative NAD(P)H-ubiquinone oxidoreductase C1, chloroplastic/mitochondrial
Eucgr.A01575	0.0399757	0.0859823	3.75029	0.110664	0	0	14.212	0	0	1	NC	5.86065	3.37e-18	NC	0	1	NC	0	1	NC	11.1098	3.57e-36	UP	0	1	NC	LOC104438645	homeobox-leucine zipper protein ATHB-13
Eucgr.J00336	3.00946	2.43094	9.18872	1.45258	15.0766	1.97958	10.3415	1.82658	-0.347284	0.591085	NC	1.42999	0.00258918	UP	-1.40444	0.00760923	NC	-3.07142	4.25e-11	DOWN	2.13488	3.53e-06	UP	-0.0736711	0.943218	NC	LOC104423367	high mobility group B protein 7
Eucgr.J02568	7.57308	2.76135	4.5083	9.00838	2.22077	2.97104	4.98218	1.09171	-1.38579	0.00181523	DOWN	0.465385	0.433767	NC	1.27432	0.00378643	UP	0.180801	0.772874	NC	0.587385	0.246736	NC	-1.57491	0.00124295	NC	LOC104422866	protein PIN-LIKES 3
Eucgr.L01795	56.5771	49.2045	51.305	46.0148	84.6486	39.5309	64.6186	30.7905	-0.236941	0.665056	NC	-0.124227	0.873841	NC	-0.5397	0.252195	NC	-1.05956	0.0174614	DOWN	0.450039	0.369141	NC	-0.619079	0.245671	NC	LOC104429973	DNA-directed RNA polymerases II, IV and V subunit 8B
Eucgr.H02608	131.85	832.263	152.165	84.4351	15.4573	30.2361	8.66341	13.6581	2.60034	6.24e-10	UP	-2.68447	1.8e-10	DOWN	-3.7602	5.04e-18	DOWN	1.67557	8.11e-05	UP	-2.21732	9.35e-08	DOWN	-1.10552	0.0164677	DOWN	LOC104414226	polygalacturonase 1 beta-like protein 3
Eucgr.J00942	111.954	32.7546	22.4448	17.5609	53.7654	48.2863	25.1017	9.12829	-1.78782	2.1e-05	DOWN	-1.05858	0.0186323	DOWN	-1.71247	4.41e-05	DOWN	-0.64588	0.171675	NC	-1.16529	0.00674192	DOWN	-2.57448	2.27e-09	DOWN	LOC104421679	MLO-like protein 6
Eucgr.L02117	14.6792	6.91397	4.67889	2.75354	2.64558	1.64269	1.98833	0.967614	-1.10516	0.013183	DOWN	-0.881846	0.069794	NC	-1.79665	3.91e-05	DOWN	-0.824386	0.102978	NC	0.247438	0.696842	NC	-0.917213	0.112886	NC	LOC104430329	cysteine-rich receptor-like protein kinase 1
Eucgr.D02224	77.5049	17.4164	11.1576	13.0059	72.1821	27.5584	13.683	16.1504	-2.38824	1.29e-08	DOWN	-0.610556	0.236126	NC	-0.692503	0.128972	NC	-1.54431	0.000303993	DOWN	-1.33213	0.0016999	DOWN	-0.965484	0.04202	NC	LOC104442044	lysine-specific demethylase JMJ706
Eucgr.F01768	18.7294	17.4726	28.1596	73.5168	15.2414	18.8628	18.9897	33.7168	-0.243209	0.656231	NC	0.477366	0.38856	NC	1.73771	3.34e-05	UP	0.686533	0.145091	NC	0.546084	0.258291	NC	0.635593	0.225458	NC	LOC104448920	probable acyl-activating enzyme 1, peroxisomal
Eucgr.B01378	2.75285	2.00141	4.10196	9.36781	5.89316	4.35844	3.11418	10.3399	-0.517276	0.328075	NC	0.735235	0.161235	NC	1.80331	3.39e-05	UP	-0.515935	0.312829	NC	-0.728903	0.12898	NC	1.01402	0.0357375	UP	LOC104426635	sterol 3-beta-glucosyltransferase UGT80A2
Eucgr.F03417	3.89532	15.1819	6.98815	39.5236	0.170446	2.41691	2.49822	3.26368	1.94999	7.5e-06	UP	-1.41031	0.00138187	DOWN	0.988771	0.0244634	NC	3.81882	7.2e-11	NC	-0.0256611	0.979679	NC	0.24035	0.750021	NC	LOC104450200	dihydroflavonol-4-reductase
Eucgr.C02537	4.28498	2.42285	3.53163	5.48908	5.79954	2.92131	15.0471	7.75299	-0.424493	0.444711	NC	1.29286	0.00481625	NC	1.24715	0.0053814	NC	-1.04417	0.0272926	DOWN	2.19012	4.16e-07	UP	1.19736	0.0137417	UP	LOC104437521	APO protein 2, chloroplastic
Eucgr.H03441	12.3373	0.391914	25.9335	23.8299	32.9742	15.5948	16.5707	45.2561	-4.9974	5.4e-20	DOWN	6.54012	2.32e-32	UP	5.61051	6.41e-25	UP	-1.6062	0.000206231	NC	-0.24158	0.676125	NC	1.22563	0.00791052	NC	LOC104414778	non-specific lipid-transfer protein-like protein At2g13820
Eucgr.A02950	2.68648	1.7159	4.69787	4.2536	6.18978	3.55161	12.1634	3.73974	0	1	NC	1.03219	0.0717544	NC	1.04007	0.054047	NC	-0.818272	0.109433	NC	1.1329	0.0156232	UP	-0.374946	0.598398	NC	LOC104450243	superoxide dismutase [Fe], chloroplastic
Eucgr.I00795	195.718	78.123	97.6057	141.809	49.2935	62.3751	40.0615	30.9831	-1.15649	0.00776877	DOWN	0.287677	0.653567	NC	0.498021	0.291899	NC	0.225385	0.68568	NC	-0.559678	0.244832	NC	-1.07412	0.0212773	DOWN	LOC104418502	uncharacterized LOC104418502
Eucgr.C04175	5.00216	7.09931	6.16422	4.2967	7.34124	5.26172	13.7952	3.10958	0.334357	0.568197	NC	-0.46735	0.437613	NC	-1.11154	0.0167797	DOWN	-0.587859	0.257748	NC	1.2457	0.00574383	UP	-0.944814	0.0818464	NC	LOC104438505	uncharacterized LOC104438505
Eucgr.K01363	13.66	33.689	39.7962	54.959	29.6143	38.5616	46.1888	45.1303	1.38895	0.00126745	UP	-0.112958	0.885853	NC	0.0537296	0.928307	NC	0.343473	0.512039	NC	-0.0471975	0.941849	NC	0.138857	0.842601	NC	LOC104425182	elongation factor Ts, mitochondrial
Eucgr.B03746	0.268323	7.1745	19.1487	42.2885	0.174191	1.07474	0.358544	3.29992	4.6899	6.25e-17	UP	1.49391	0.000696031	NC	2.64147	6.36e-10	UP	3.05438	2.02e-05	NC	-2.56108	4.83e-05	NC	1.23125	0.026021	NC	LOC104433887	flavonoid 3',5'-hydroxylase 2
Eucgr.C04139	118.535	133.115	104.441	87.7772	206.823	170.395	167.251	189.442	-0.0114769	0.987719	NC	-0.684473	0.166816	NC	-1.1523	0.00711369	DOWN	-0.469689	0.342005	NC	-0.395559	0.435335	NC	-0.297032	0.631413	NC	LOC104438474	palmitoyl-acyl carrier protein thioesterase, chloroplastic
Eucgr.E00040	7.24973	25.8509	16.3351	8.48697	8.23422	7.88765	0.425967	2.1065	1.66034	0.000103943	NC	-0.772029	0.110816	NC	-1.92479	4.84e-06	NC	-0.0678424	0.918352	NC	-4.3325	7.9e-20	NC	-2.00112	8.04e-06	DOWN	LOC104443349	laccase-6
Eucgr.I01264	180.955	314.1	246.21	206.849	121.72	187.752	212.281	266.032	0.533808	0.267893	NC	-0.578081	0.265714	NC	-1.04755	0.0153675	DOWN	0.630531	0.183288	NC	-0.206085	0.714575	NC	0.402554	0.486174	NC	LOC104418830	guanine nucleotide-binding protein subunit beta-2
Eucgr.D02425	1.80356	0.461079	1.61644	1.31806	8.20844	1.21172	1.51161	2.15267	0	1	NC	2.50459	0.000339833	NC	0	1	NC	-2.47179	3.05e-07	DOWN	0.567769	0.359803	NC	0.761223	0.262825	NC	LOC104442219	MADS-box protein SOC1
Eucgr.H00600	29.2348	38.9258	28.3171	43.0816	29.678	39.822	18.9356	20.4117	0.376133	0.460895	NC	-0.711004	0.148309	NC	-0.284828	0.575243	NC	0.32106	0.543165	NC	-1.25865	0.00319013	DOWN	-1.16368	0.0111684	DOWN	LOC104456407	probable cyclic nucleotide-gated ion channel 20, chloroplastic
Eucgr.E01359	2.0777	1.54361	2.17209	6.06654	1.01694	2.20614	1.69025	3.88546	-0.489648	0.42001	NC	0.305294	0.705927	NC	1.5303	0.00113854	UP	0.993545	0.0610618	NC	-0.655476	0.224793	NC	0.702363	0.221911	NC
Eucgr.I01543	66.036	111.557	62.0277	58.9305	48.5626	80.9588	48.5279	119.9	0.561112	0.240635	NC	-0.788966	0.0980376	NC	-1.44036	0.000618624	DOWN	0.660331	0.160246	NC	-0.888347	0.0453357	NC	0.541281	0.317022	NC	LOC104419055	brefeldin A-inhibited guanine nucleotide-exchange protein 1
Eucgr.A00100	9.63822	9.39601	14.6463	31.0041	20.0181	16.5965	16.8191	11.55	-0.152641	0.793571	NC	0.43574	0.452021	NC	1.36696	0.00142576	UP	-0.443734	0.381409	NC	-0.189662	0.743533	NC	-0.658057	0.212594	NC	LOC104435029	protein ENHANCED DISEASE RESISTANCE 2-like
Eucgr.K02734	800.373	119.839	329.841	135.601	568.905	183.951	418.01	68.8314	-3.00552	1.41e-12	DOWN	1.38902	0.00125391	UP	-0.263325	0.606966	NC	-1.61395	0.000150449	DOWN	1.02477	0.0186031	UP	-1.96423	4.77e-06	DOWN	LOC104426168	SNF1-related protein kinase regulatory subunit gamma-1
Eucgr.K03077	1.43506	0.503959	1.2469	13.0181	1.00032	0.554475	0.422579	1.30497	-1.56109	0.00402951	NC	1.10648	0.058365	NC	4.37046	1.55e-19	UP	-0.821691	0.174195	NC	0	1	NC	1.01546	0.0870817	NC	LOC104426438	L-type lectin-domain containing receptor kinase IV.1
Eucgr.I01646	33.9374	48.0684	114.409	10.3996	119.824	23.394	37.5079	37.7829	0.526265	0.280614	NC	1.01575	0.0250116	UP	-2.61303	7.28e-10	DOWN	-2.4535	7.04e-09	DOWN	0.52108	0.288183	NC	0.544598	0.320286	NC	LOC104419138	ribonucleoside-diphosphate reductase small chain
Eucgr.K03018	25.1087	14.343	16.5004	20.1839	24.315	16.9087	9.43995	37.2039	-0.748321	0.105133	NC	-0.208904	0.768258	NC	0.0263984	0.966773	NC	-0.844234	0.0653506	NC	-1.10333	0.0114214	DOWN	1.2769	0.00474915	UP	LOC104426410	uncharacterized LOC104426410
Eucgr.A00252	43.5561	71.8808	53.745	75.8535	21.8386	57.9029	48.8565	74.0576	0.662893	0.158281	NC	-0.521673	0.331932	NC	-0.101634	0.856051	NC	1.05329	0.0181234	UP	-0.656141	0.161273	NC	-0.017808	0.983984	NC	LOC104445044	vesicle transport protein GOT1
Eucgr.H03027	14.1379	0.567721	3.76613	0.355618	10.3368	0.2804	6.88285	0.852268	-4.81666	6.48e-19	DOWN	2.49445	1.86e-05	NC	0	1	NC	-5.68191	1.47e-21	DOWN	4.34399	7e-13	UP	0	1	NC	LOC104414477	dCTP pyrophosphatase 1
Eucgr.D01978	6.74852	4.11324	6.41673	11.2067	9.09731	10.4883	4.28766	13.3527	0.236759	0.676685	NC	-1.0837	0.019327	DOWN	-0.607524	0.198857	NC	0.194692	0.738214	NC	-1.16369	0.00830386	DOWN	0.223552	0.737184	NC	LOC104441850	uncharacterized protein At4g22758
Eucgr.C04230	2.75467	3.91736	5.59146	22.0833	2.61955	2.50369	10.2189	5.80549	-0.135168	0.838507	NC	0.745167	0.155361	NC	2.29067	1.07e-07	UP	-0.478333	0.387494	NC	2.02047	5.14e-06	UP	1.02316	0.0496981	NC	LOC104438548	E3 ubiquitin-protein ligase ARIH1
Eucgr.C04011	1305.87	743.573	214.47	243.413	699.872	267.873	164.881	371.12	-0.791284	0.0815946	NC	-2.105	5.13e-07	DOWN	-1.72904	3.41e-05	NC	-0.567829	0.237478	NC	-1.84199	9.26e-06	NC	-0.207482	0.752418	NC	LOC104438384	probable WRKY transcription factor 17
Eucgr.D00484	189.015	766.696	606.958	1006.5	201.879	530.177	490.729	631.874	1.98291	2.19e-06	UP	-0.292556	0.645639	NC	-0.356791	0.466989	NC	1.5187	0.000378649	UP	-1.03093	0.0177526	DOWN	-0.152667	0.82215	NC	LOC104440897	low-temperature-induced cysteine proteinase
Eucgr.J01813	2.31099	10.538	6.86246	15.5711	6.14353	6.26824	6.50671	10.7538	2.13166	1.32e-06	UP	-0.772735	0.117802	NC	0.176335	0.748318	NC	0.0827488	0.901508	NC	-0.184892	0.756007	NC	0.539587	0.335268	NC
Eucgr.J02332	11.4239	4.48394	9.18813	4.62394	8.88122	3.65868	10.6729	3.27332	-1.41498	0.00223668	DOWN	0.801823	0.127924	NC	-0.395884	0.466619	NC	-1.17965	0.0128788	DOWN	1.19089	0.00987886	UP	-0.743476	0.206624	NC	LOC104423937	uncharacterized LOC104423937
Eucgr.E03639	0.86564	0.223071	0.559889	5.27022	0.099525	0.446792	0.168156	0.562877	-1.91086	0.00120188	NC	0	1	NC	4.00708	4.85e-15	UP	0	1	NC	0	1	NC	0	1	NC	LOC104447414	G-type lectin S-receptor-like serine/threonine-protein kinase At4g27290
Eucgr.A02035	356.877	761.513	491.408	431.711	98.458	271.995	303.603	423.953	1.01193	0.0214263	UP	-0.856108	0.0668386	NC	-1.25337	0.00315032	DOWN	1.38676	0.0012712	UP	-0.0408113	0.949242	NC	0.435063	0.441713	NC	LOC104442342	beta-amyrin synthase
Eucgr.E03871	19.8228	32.4013	43.9393	19.2235	4.57879	16.8571	6.62853	25.6765	0.643704	0.17712	NC	0.210754	0.766589	NC	-1.19115	0.00594973	DOWN	2.11503	1.3e-06	UP	-1.89163	9.25e-06	DOWN	0.89622	0.0657411	NC	LOC104445598	uncharacterized LOC104445598
Eucgr.I02062	90.9705	91.9945	66.8036	126.792	59.6981	92.3155	48.2307	61.2457	-0.220076	0.686567	NC	-0.606241	0.238143	NC	0.00185377	0.999728	NC	0.355649	0.493092	NC	-1.09035	0.0118658	DOWN	-0.694284	0.175015	NC	LOC104419446	uncharacterized protein YwbO
Eucgr.D00588	20.115	6.19301	25.3374	41.6011	12.6314	9.44351	18.5332	77.2467	-2.01516	1.84e-06	NC	2.40337	1.2e-08	UP	2.56562	1.04e-09	UP	-0.91649	0.0437728	NC	1.83081	1.16e-05	UP	3.14105	3.94e-13	NC	LOC104440981	auxin response factor 3
Eucgr.B03127	0.019811	0.803701	0.146621	2.01491	0.378996	16.4288	0.25313	1.93509	5.33353	2.01e-09	NC	-2.80508	9.53e-06	NC	0.641882	0.236564	NC	5.58851	3.61e-27	UP	-6.46879	2.47e-33	NC	-3.45804	2.38e-14	DOWN	LOC104435586	cytochrome P450 CYP749A22-like
Eucgr.I02338	17.104	7.25745	15.4312	20.5448	15.5129	7.70567	25.9581	10.4013	-1.48513	0.00060485	DOWN	1.12953	0.0127899	UP	1.20289	0.00567663	UP	-1.65778	0.000135914	DOWN	1.4644	0.000630541	UP	0.408619	0.494633	NC	LOC104419649	calmodulin-lysine N-methyltransferase
Eucgr.I00566	4.13685	1.08018	39.0944	10.1523	3.76901	3.85933	57.8505	20.7564	-2.01332	9.47e-06	NC	4.9862	2.82e-26	UP	2.86782	1.18e-10	UP	-0.0869196	0.896965	NC	3.75396	8.53e-18	UP	2.30439	1.18e-07	UP	LOC104418340	probable 1-deoxy-D-xylulose-5-phosphate synthase 2, chloroplastic
Eucgr.B02469	7.36948	11.985	12.0311	14.9814	3.17061	8.32843	6.27787	14.4328	0.647037	0.190315	NC	-0.221966	0.763341	NC	-0.10674	0.85984	NC	1.33282	0.00419361	UP	-0.670436	0.176668	NC	0.49695	0.388502	NC
Eucgr.K02904	2.53821	0.569683	6.77399	1.92137	0.143926	1.00374	1.87108	1.2102	-2.40209	6.36e-08	NC	2.78751	2.56e-10	UP	3.79906	2.78e-17	NC	-1.93161	1.85e-05	NC	3.68875	1.27e-16	NC	1.65814	0.000408041	NC	LOC104426321	uncharacterized LOC104426321
Eucgr.I01760	235.275	78.3778	297.444	124.654	107.938	194.154	230.243	135.387	-1.79483	1.98e-05	DOWN	1.81148	1.77e-05	UP	0.212582	0.684732	NC	0.917602	0.0420945	NC	0.00724753	0.992604	NC	-0.729188	0.148446	NC	LOC104419239	glutaredoxin
Eucgr.G02203	8.38586	9.4998	69.912	92.7639	28.1443	46.296	24.7884	53.8633	-0.877279	0.0515326	NC	0.912051	0.0487242	NC	1.16858	0.00636257	NC	-0.45458	0.362827	NC	1.22097	0.00426226	UP	0.534779	0.32654	NC	LOC104453733	protein PIN-LIKES 2
Eucgr.E02905	0.472047	2.06255	3.20955	81.4681	4.15293	2.18296	5.69406	9.5799	2.55288	3.38e-06	NC	0.72427	0.183781	NC	4.40346	6.3e-22	UP	-0.330459	0.561839	NC	0.58142	0.254219	NC	1.09266	0.0261674	UP	LOC104445100	protein SRG1
Eucgr.C02606	4.7416	9.13638	12.4609	11.2503	10.3717	12.4706	16.8763	16.4562	1.0066	0.0323968	UP	0.131448	0.873306	NC	-0.234341	0.665528	NC	0.145642	0.812878	NC	0.372287	0.477588	NC	0.178222	0.795952	NC	LOC104437564	nuclear nucleic acid-binding protein C1D
Eucgr.A00803	11.9162	23.9277	14.0095	36.0093	10.7225	22.6283	10.6117	16.3924	0.859567	0.0587068	NC	-0.999706	0.0284857	NC	0.113911	0.837485	NC	0.851936	0.0632784	NC	-1.29296	0.00249204	DOWN	-0.674059	0.194493	NC	LOC104432946	probable LRR receptor-like serine/threonine-protein kinase At1g06840
Eucgr.I00663	0.903976	1.13633	5.02208	7.40619	0.865991	1.51221	1.52812	12.111	-1.03228	0.040285	NC	3.7705	1.27e-16	NC	4.26939	2.45e-20	NC	3.22942	8.92e-12	NC	0.153178	0.804072	NC	2.44394	1.74e-08	UP	LOC104418415	transcription factor RAX3
Eucgr.H02296	4.84748	2.49387	38.7071	71.4127	3.2227	1.35192	37.6412	7.42788	-0.871333	0.0654827	NC	3.66138	9.09e-17	UP	4.2692	2.47e-21	UP	-1.15811	0.0144768	NC	4.36216	7.34e-22	UP	2.15763	1.76e-06	UP
Eucgr.H03624	2.23238	7.31829	10.0869	11.3866	0.0999307	2.3837	3.42576	1.63529	1.6793	0.000115942	UP	0.238121	0.727727	NC	0.150572	0.784558	NC	4.27596	1.61e-15	NC	0.362323	0.502422	NC	-0.779318	0.146816	NC	LOC104414923	uncharacterized LOC104414923
Eucgr.B03359	0.435928	0.208945	0.483629	4.21472	1.89496	1.77442	1.5862	6.66999	0	1	NC	0	1	NC	2.30739	6.54e-05	NC	0.303933	0.629149	NC	-0.898168	0.0723689	NC	1.47395	0.0016547	UP	LOC104433555	serine/threonine-protein kinase CDL1
Eucgr.F03483	6.30738	8.47251	7.40463	25.1704	5.4493	11.8899	6.01956	10.3012	0.154575	0.791972	NC	-0.48109	0.392807	NC	1.19008	0.00588639	UP	1.1218	0.0126859	UP	-1.21852	0.00505888	DOWN	-0.438123	0.448977	NC	LOC104450252	UPF0505 protein
Eucgr.I00735	23.4308	628.848	105.65	123.586	82.9549	962.611	51.9451	785.4	4.99881	2.66e-27	UP	-2.93038	4.55e-12	DOWN	-3.06689	5.16e-13	DOWN	4.19932	4.8e-21	UP	-4.46781	9.42e-24	NC	-1.14754	0.0121338	DOWN	LOC104418471	peamaclein
Eucgr.F01402	27.7367	23.0922	10.7292	20.8974	6.49173	19.1815	7.1916	8.37083	-0.344706	0.504655	NC	-1.33574	0.00219419	DOWN	-0.597824	0.197281	NC	1.50066	0.000529755	UP	-1.77043	2.52e-05	DOWN	-1.37602	0.00220371	DOWN	LOC104448631	C2 domain-containing protein At1g53590
Eucgr.E00540	106.456	136.072	57.302	79.0292	142.926	134.793	49.1542	124.234	0.217495	0.689916	NC	-1.53089	0.000335174	DOWN	-1.39488	0.000945936	DOWN	-0.371657	0.469315	NC	-1.5656	0.000186284	DOWN	-0.0405164	0.960163	NC	LOC104443776	RHOMBOID-like protein 2
Eucgr.G03016	4.73963	8.52211	13.9099	189.437	1.52664	4.49407	13.2959	26.4785	0.777335	0.105237	NC	0.52944	0.335424	NC	4.42651	7.43e-23	UP	1.59666	0.000624961	NC	1.39512	0.00131806	UP	2.41067	3.49e-08	NC	LOC104454359	proline transporter 2
Eucgr.G02462	3.14845	3.42341	9.41708	6.74741	5.06894	1.83874	14.0551	1.51053	0.0465294	0.971677	NC	1.26258	0.0078804	UP	0.558264	0.279706	NC	-1.45127	0.00301373	DOWN	2.66689	4.18e-09	UP	-0.148833	0.884166	NC	LOC104453911	hypothetical protein
Eucgr.J01219	22.4949	110.575	124.633	153.173	6.06339	49.7138	66.0831	38.3515	2.42306	8.25e-09	NC	-0.328658	0.591778	NC	-0.604488	0.189179	NC	3.30933	3.99e-14	UP	0.825764	0.0666283	NC	-0.28695	0.647596	NC	LOC104421900	aldose 1-epimerase
Eucgr.I02679	99.542	181.338	184.676	44.3896	284.694	75.0923	107.843	103.263	0.802838	0.0775092	NC	-0.189077	0.791952	NC	-2.42037	7.31e-09	DOWN	-1.95152	3.96e-06	DOWN	0.306808	0.563885	NC	0.328486	0.589662	NC	LOC104419921	non-specific lipid-transfer protein-like protein At5g64080
Eucgr.F04188	8.22836	17.4419	12.821	22.9121	6.50942	25.1951	8.77217	17.2589	0.844134	0.0667737	NC	-0.705136	0.158014	NC	-0.0545055	0.928091	NC	1.70407	7.85e-05	UP	-1.77192	2.58e-05	DOWN	-0.831105	0.0926022	NC	LOC104450823	carboxypeptidase SOL1
Eucgr.F02471	18.9774	19.0296	19.7907	63.2749	10.7901	4.24321	4.69854	3.8081	-0.0107272	0.9904	NC	-0.175202	0.813174	NC	1.28997	0.00249908	UP	-1.43075	0.00135129	DOWN	-0.137742	0.826475	NC	-0.326814	0.61782	NC	LOC104449405	peroxisomal (S)-2-hydroxy-acid oxidase GLO4
Eucgr.B03302	11.8778	19.0211	17.2839	42.0769	11.9432	39.2388	29.7359	31.5189	0.529135	0.28136	NC	-0.403377	0.490274	NC	0.582313	0.211035	NC	1.53377	0.00035834	UP	-0.917368	0.0387226	NC	-0.319496	0.602005	NC	LOC104433515	lipase
Eucgr.H00538	73.0363	56.8773	63.3355	88.5031	23.433	52.9168	46.73	81.001	-0.317027	0.542414	NC	-0.194154	0.785745	NC	0.132004	0.808307	NC	1.07156	0.0154505	UP	-0.436471	0.381677	NC	0.373117	0.526623	NC	LOC104456354	probable serine/threonine protein kinase IREH1
Eucgr.K02139	2.03353	12.5524	8.01106	8.46396	4.96028	10.9802	8.28407	13.6902	2.08306	8.8e-07	UP	-0.33772	0.581017	NC	-1.57092	0.000194006	DOWN	1.89639	8.41e-06	NC	-0.502089	0.30531	NC	0.0689683	0.929623	NC	LOC104425714	uncharacterized LOC104425714
Eucgr.H01208	113.368	100.33	83.924	82.3855	67.977	39.848	30.0119	25.664	0.0568046	0.92805	NC	-0.821564	0.0822105	NC	-0.856745	0.0525735	NC	-0.813546	0.0759493	NC	-0.850972	0.0578692	NC	-1.09044	0.0189627	DOWN
Eucgr.E02430	4.77387	4.54415	8.74213	13.2072	4.4983	4.00877	7.03095	6.4923	-0.0539354	0.940985	NC	0.691046	0.179048	NC	1.03285	0.0209608	UP	-0.350513	0.524515	NC	0.637564	0.192684	NC	0.646798	0.235897	NC	LOC104444855	DEAD-box ATP-dependent RNA helicase 1
Eucgr.G02938	20.9554	24.6312	73.0498	15.3011	15.6119	7.21605	33.2135	19.0293	0.190039	0.735153	NC	1.61078	0.000160262	UP	-0.443077	0.360286	NC	-0.940861	0.0411277	NC	2.29315	5.22e-08	NC	1.60245	0.000314259	UP	LOC104454301	expansin-A4
Eucgr.K01945	0.848415	14.6623	7.7643	8.85219	5.09256	7.76907	10.4388	6.84918	4.16677	1.98e-19	UP	-1.16617	0.00906593	DOWN	-1.1946	0.00561409	DOWN	0.627249	0.198208	NC	0.200707	0.728656	NC	-0.390051	0.512952	NC	LOC104425582	probable receptor-like protein kinase At1g30570
Eucgr.L00043	11.6515	2.67514	7.13799	7.88931	6.63408	2.49622	4.67044	2.12287	-2.21735	4.83e-07	DOWN	1.18328	0.0118097	UP	1.10834	0.0158281	UP	-1.54124	0.000681725	DOWN	0.67092	0.183791	NC	-0.401152	0.549871	NC
Eucgr.K01899	0.215264	0.101766	0.487074	3.11258	10.7072	0	8.28539	4.4949	0	1	NC	0	1	NC	4.71258	2.94e-09	NC	-8.98978	1.6e-20	DOWN	8.71965	6.84e-18	UP	7.98544	5.87e-14	UP
Eucgr.H04340	59.2413	58.8168	64.849	84.4153	63.2479	145.338	74.7011	86.4426	0.330221	0.524802	NC	-0.657671	0.190283	NC	-0.520964	0.266801	NC	0.710305	0.128105	NC	-1.40129	0.000893284	DOWN	-0.952315	0.0448782	NC	LOC104415434	uncharacterized LOC104415434
Eucgr.J00411	8.27401	8.35067	16.9778	32.3315	5.77069	21.9537	20.8399	22.9147	-0.185098	0.746715	NC	0.793131	0.102685	NC	1.52813	0.000324395	UP	1.78327	3.53e-05	UP	-0.310845	0.560363	NC	-0.104516	0.8872	NC	LOC104421247	protein SAAL1
Eucgr.E02883	0.519172	1.30579	2.56284	11.8536	0.298483	0.539556	1.28203	1.15606	1.9448	0.000172667	NC	0.595921	0.30243	NC	2.69109	8.32e-10	UP	0	1	NC	0	1	NC	0	1	NC
Eucgr.I01191	17.36	3.04198	4.32187	6.86929	11.9089	8.75492	3.22667	4.15694	-2.62819	1.28e-09	DOWN	0.190314	0.805427	NC	0.786398	0.0932	NC	-0.587602	0.23184	NC	-1.63372	0.000172183	DOWN	-1.20563	0.0109258	DOWN
Eucgr.J02430	35.6295	624.926	379.685	921.392	92.8101	188.89	85.4093	575.444	4.18893	3.33e-21	UP	-1.1711	0.00784635	DOWN	-0.0292715	0.961041	NC	1.01087	0.0231402	UP	-1.46268	0.000502489	DOWN	1.18546	0.00921912	NC	LOC104422756	naringenin,2-oxoglutarate 3-dioxygenase
Eucgr.B03307	223.091	592.09	655.854	699.596	136.388	338.245	616.07	393.324	1.33313	0.00180776	UP	-0.0443978	0.956938	NC	-0.104268	0.851087	NC	1.24293	0.00423581	UP	0.673074	0.146735	NC	0.0535463	0.944574	NC	LOC104433522	ATP-citrate synthase alpha chain protein 1
Eucgr.H01939	20.5568	11.5964	28.1065	10.5801	16.889	7.75558	15.0764	35.2229	-1.02698	0.0203813	DOWN	1.2132	0.00593799	UP	-0.422616	0.384857	NC	-1.28611	0.00327395	DOWN	0.96781	0.0289722	NC	2.17193	4.29e-07	UP	LOC104457228	BTB/POZ domain-containing protein At5g66560
Eucgr.K00326	30.2896	60.5564	39.2578	56.7078	73.4394	77.5491	31.8835	92.6058	1.07315	0.0145569	UP	-0.902281	0.0517546	NC	-0.748459	0.0961315	NC	0.104014	0.865084	NC	-1.65295	7.72e-05	DOWN	0.0209542	0.980768	NC	LOC104424470	mitochondrial carrier protein MTM1
Eucgr.C02431	8.33751	5.58881	2.54994	0.613653	3.38935	5.74619	2.72066	1.26514	-0.581416	0.238216	NC	-1.39764	0.00211447	DOWN	-3.81467	2.07e-15	DOWN	0.727361	0.137508	NC	-1.31491	0.00307592	DOWN	-2.52007	4.54e-08	DOWN	LOC104439680	glutamate receptor 2.8
Eucgr.A00237	13.5094	8.98867	16.9138	26.9185	13.3321	29.5729	29.2959	13.4817	-0.171473	0.764816	NC	0.194717	0.789205	NC	0.64247	0.164678	NC	0.958464	0.0343012	NC	-0.0661486	0.917316	NC	-1.04164	0.027047	DOWN	LOC104443408	solute carrier family 35 member F1
Eucgr.H03396	2.6399	2.86334	3.92655	12.5538	1.37316	1.38556	3.46765	2.3807	0.344292	0.548783	NC	0.296528	0.662348	NC	1.65657	0.000121341	UP	-0.278633	0.630553	NC	0.665089	0.17918	NC	0.384861	0.548453	NC	LOC104417334	uncharacterized LOC104417334
Eucgr.F01453	2621.62	1198.33	765.936	715.972	1338.14	795.818	491.297	795.712	-1.15276	0.00779049	DOWN	-0.885217	0.0562433	NC	-1.18912	0.00528879	DOWN	-0.755872	0.101845	NC	-0.799672	0.0763231	NC	-0.192902	0.771293	NC	LOC104448666	beta-amyrin 28-oxidase
Eucgr.C00541	3.84363	5.47342	2.85169	0.907789	0.923847	0.76274	0.969734	0.330673	0.335012	0.551846	NC	-1.56198	0.000791119	DOWN	-3.15981	3.61e-11	DOWN	0	1	NC	0	1	NC	0	1	NC	LOC104436212	phospholipase A2-alpha-like
Eucgr.A01507	80.5234	165.436	82.1288	77.2401	53.0164	91.2099	59.4123	145.83	0.959643	0.0310121	NC	-1.24128	0.00456277	DOWN	-1.58116	0.000164913	DOWN	0.865636	0.0575718	NC	-0.86298	0.0537681	NC	0.385997	0.510203	NC	LOC104455901	protein YIPF5 homolog
Eucgr.B01389	14.9421	19.1705	14.2854	22.9053	73.3122	10.4164	10.6672	30.8604	-0.0608255	0.92279	NC	-0.701372	0.154902	NC	-1.51713	0.000315243	DOWN	-3.63528	1.15e-16	NC	0.551085	0.258993	NC	2.14994	5.81e-07	NC	LOC104426731	dynamin-related protein 4C
Eucgr.C02509	11.3802	10.482	14.675	23.1672	43.0405	20.7639	46.377	14.075	-0.029727	0.969453	NC	0.195065	0.797772	NC	0.882562	0.0509778	NC	-1.00085	0.0268682	DOWN	0.832762	0.0673998	NC	-0.665338	0.211033	NC	LOC104437500	polyubiquitin
Eucgr.K03330	45.7081	54.3042	59.8217	54.4347	79.4289	40.5027	66.648	46.2758	-1.37979	0.0012284	DOWN	0.183385	0.799986	NC	-0.291479	0.564531	NC	-1.44631	0.000751215	DOWN	-0.893903	0.0441135	NC	-0.401057	0.488754	NC	LOC104426637	BI1-like protein
Eucgr.E00458	14.1421	35.2583	37.4267	47.4627	29.4984	33.9338	36.0988	42.8666	1.35372	0.00167424	UP	-0.172803	0.814345	NC	0.0624778	0.915015	NC	-0.0501629	0.940181	NC	0.0696878	0.912588	NC	0.0752921	0.922291	NC	LOC104443713	3-oxoacyl-[acyl-carrier-protein] synthase 3 A, chloroplastic
Eucgr.K02417	73.2317	154.319	144.96	143.307	81.514	112.874	132.951	178.209	1.00103	0.0233338	UP	-0.393836	0.49704	NC	-0.624648	0.173063	NC	0.459007	0.355646	NC	0.00188598	1	NC	0.462611	0.407638	NC	LOC104425932	DEAD-box ATP-dependent RNA helicase 38
Eucgr.H03872	6.82981	10.1487	7.9966	9.01151	2.8656	2.2554	7.9819	9.41861	0.761154	0.114528	NC	-0.553319	0.311691	NC	-0.609767	0.200502	NC	-0.373904	0.545953	NC	1.64539	0.00029757	UP	1.83951	0.000100004	UP
Eucgr.L01227	10.5468	10.5972	13.941	36.9744	10.4984	7.99278	10.7795	7.64753	0.710835	0.177963	NC	-0.261211	0.727727	NC	1.07236	0.0194505	UP	0	1	NC	0	1	NC	0	1	NC
Eucgr.C04107	1.6371	2.39913	3.16403	6.548	4.60506	4.31334	4.97088	6.22267	0.399725	0.540923	NC	0.146565	0.884339	NC	1.12041	0.0173789	UP	-0.265848	0.660434	NC	0.0911374	0.895826	NC	0.487828	0.419991	NC	LOC104438450	protein CHLORORESPIRATORY REDUCTION 6, chloroplastic
Eucgr.B02463	0.556825	3.64549	3.24574	5.65331	0.940034	4.35833	2.05036	5.16657	2.38783	2.98e-06	NC	-0.312144	0.655674	NC	0.323822	0.547956	NC	2.26033	1.71e-06	UP	-0.528794	0.307203	NC	0.514176	0.368224	NC
Eucgr.D00035	6.48755	7.88237	17.0665	35.6229	5.39848	12.4615	13.4239	25.9294	0.190867	0.737278	NC	0.900284	0.0551656	NC	1.79859	1.86e-05	UP	1.19234	0.00731461	UP	-0.102632	0.868689	NC	0.855473	0.0807523	NC	LOC104440623	potassium transporter 11
Eucgr.I01982	70.2325	25.6315	30.1071	32.5011	111.901	38.1081	39.0409	43.2266	-1.71043	4.88e-05	DOWN	0.140642	0.853054	NC	-0.110037	0.842971	NC	-1.89648	7.29e-06	DOWN	-0.20642	0.714631	NC	0.0723035	0.925178	NC	LOC104419390	chaperone protein ClpB3, chloroplastic
Eucgr.H05089	1953.73	206.355	282.929	258.772	3603.08	588.081	384.752	492.956	-3.11856	2.39e-13	DOWN	0.106394	0.893454	NC	-0.243765	0.636219	NC	-2.59929	7.96e-10	DOWN	-0.770578	0.0896009	NC	-0.465699	0.40347	NC	LOC104415985	NAC domain-containing protein 2
Eucgr.H04061	529.997	364.052	182.962	196.994	226.558	217.436	112.713	304.066	-0.606043	0.199458	NC	-1.2038	0.00606728	DOWN	-1.30153	0.00211244	DOWN	-0.0909326	0.884002	NC	-1.22677	0.00401066	DOWN	0.235777	0.715265	NC	LOC104415245	probable WRKY transcription factor 23
Eucgr.C03816	0.594612	1.03134	3.30869	2.79725	0.56266	0.800311	10.8769	2.74195	0	1	NC	2.49277	6.24e-07	NC	1.82459	0.00041118	NC	0	1	NC	3.7784	1.62e-15	UP	1.45128	0.00959083	NC	LOC104438267	uncharacterized LOC104438267
Eucgr.B00479	13.0579	25.7017	38.3997	72.8716	26.758	27.7814	62.0803	40.7795	0.772969	0.0992085	NC	0.381926	0.522308	NC	1.06332	0.0146666	UP	-0.0380034	0.957084	NC	0.923928	0.0380825	NC	0.372515	0.533519	NC	LOC104419579	NAP1-related protein 1
Eucgr.H01104	185.66	182.343	73.9847	137.674	190.31	671.132	75.7403	226.608	-0.0740555	0.904123	NC	-1.54951	0.000286806	DOWN	-0.860886	0.0517145	NC	0.574911	0.231419	NC	-2.99871	1.13e-12	DOWN	-0.766071	0.123729	NC	LOC104456745	protein SENESCENCE-ASSOCIATED GENE 21, mitochondrial
Eucgr.J00583	139.539	409.391	314.303	221.866	203.612	291.866	271.723	378.961	1.65466	8.56e-05	UP	-0.780748	0.10229	NC	-1.15569	0.00687853	DOWN	0.645791	0.170888	NC	-0.479428	0.329171	NC	-0.211815	0.746889	NC	LOC104421364	dnaJ protein homolog
Eucgr.I01864	28.7929	27.5343	18.3596	9.93122	30.1737	14.243	11.8258	11.0347	-0.342501	0.508736	NC	-0.771591	0.111104	NC	-1.92677	4.78e-06	DOWN	-1.27824	0.00343211	DOWN	-0.672961	0.153407	NC	-0.774472	0.125952	NC	LOC104419304	senescence-associated carboxylesterase 101
Eucgr.D01989	34.1586	51.6494	25.9334	31.2712	19.0204	40.6756	17.7873	40.9275	0.573641	0.23156	NC	-1.36467	0.0016437	DOWN	-1.30952	0.00206377	DOWN	0.860549	0.0597526	NC	-1.3945	0.00100803	DOWN	-0.0903432	0.904907	NC	LOC104441857	putative transferase At4g12130, mitochondrial
Eucgr.J02840	3.66651	2.54251	5.52527	5.53452	9.73222	8.95996	19.043	4.35226	-0.420779	0.469904	NC	0.900894	0.0819502	NC	0.830755	0.0877103	NC	-0.202733	0.728161	NC	1.01134	0.0238874	UP	-1.01537	0.0399391	DOWN
Eucgr.G02100	406.972	43.0925	40.5179	148.196	197.918	243.176	49.3726	206.852	-3.54236	2.57e-16	DOWN	-0.549542	0.302924	NC	1.3085	0.00209042	UP	0.243846	0.65717	NC	-2.48108	2.74e-09	DOWN	-0.445263	0.4293	NC	LOC104453656	protein PLANT CADMIUM RESISTANCE 2
Eucgr.I02673	3.10045	5.52669	3.31721	0.0878913	2.7596	3.48446	17.4123	1.96558	0.795112	0.127198	NC	-1.07845	0.0336904	DOWN	-6.57357	1.16e-19	NC	0	1	NC	2.72461	6.38e-08	UP	0	1	NC	LOC104419915	peroxidase N1
Eucgr.I01049	2.25548	3.62509	31.7624	65.6543	5.44533	7.77492	15.5213	36.682	0.624321	0.23552	NC	3.04456	2.41e-12	NC	3.91422	1.45e-18	NC	0.631688	0.199863	NC	0.650207	0.173465	NC	2.04538	2.46e-06	UP	LOC104418651	nucleobase-ascorbate transporter 4
Eucgr.H00085	11.4016	16.9842	14.8071	14.2692	23.5027	35.9148	9.64916	16.2904	1.37893	0.00151993	UP	-1.09963	0.0149684	DOWN	-1.33865	0.00177749	DOWN	-0.321055	0.545167	NC	-1.78738	2.25e-05	DOWN	-1.34966	0.00288367	DOWN	LOC104456050	protein SULFUR DEFICIENCY-INDUCED 2
Eucgr.F02018	109.105	42.7726	145.599	33.829	61.3387	52.6003	175.229	39.4921	-1.58541	0.000178489	DOWN	1.60371	0.000163016	UP	-0.764832	0.0892235	NC	-0.372464	0.469315	NC	1.49226	0.000380793	UP	-0.662773	0.201802	NC	LOC104449095	uridine kinase-like protein 3
Eucgr.A02348	8.58011	3.5719	14.3132	4.74926	4.98231	2.85774	58.704	6.67582	-1.52259	0.000390499	DOWN	2.03255	1.6e-06	UP	0.0460522	0.941791	NC	-1.33596	0.00237181	DOWN	4.34038	1.73e-22	UP	1.13213	0.01567	UP	LOC104444999	magnesium-chelatase subunit ChlH, chloroplastic
Eucgr.C04322	144.195	244.986	144.488	188.976	78.9801	166.646	109.429	171.212	0.796717	0.0794282	NC	-1.17077	0.00788243	DOWN	-1.08516	0.0117087	DOWN	0.906955	0.0444561	NC	-0.886793	0.0457321	NC	-0.165074	0.806329	NC
Eucgr.D00300	5.51536	5.45888	4.85356	11.0027	3.1925	11.1761	3.68759	10.0297	-0.149764	0.810044	NC	-0.34916	0.583272	NC	0.606093	0.202001	NC	1.6284	0.000220455	UP	-1.72213	5.88e-05	DOWN	-0.285589	0.655685	NC	LOC104440792	phospho-N-acetylmuramoyl-pentapeptide-transferase homolog
Eucgr.H03266	3.60951	5.49168	5.08707	3.20563	7.12247	3.67856	8.34158	2.2004	0.509992	0.367526	NC	-0.385706	0.577121	NC	-1.07833	0.0318855	DOWN	-1.12985	0.0231965	DOWN	1.06798	0.0290539	UP	-0.735916	0.258224	NC	LOC104414637	CST complex subunit TEN1
Eucgr.A01005	265.424	585.114	426.679	472.172	156.895	480.475	161.802	597.146	1.14453	0.00829498	UP	-0.684565	0.165969	NC	-0.806078	0.0696236	NC	1.58729	0.00019448	UP	-1.74064	2.86e-05	DOWN	0.095819	0.897257	NC	LOC104434369	ABC transporter B family member 11
Eucgr.L02001	39.8933	11.7606	10.9474	6.42564	47.7879	12.4602	19.8195	6.9872	-2.00044	3.86e-06	DOWN	-0.356136	0.590372	NC	-1.30148	0.00464115	DOWN	-1.9598	6.97e-06	NC	1.02602	0.0240625	NC	-1.10539	0.0280676	NC
Eucgr.F03342	49.866	82.2225	12.1734	5.83004	38.2288	72.0863	5.52764	24.7282	0.658067	0.15962	NC	-2.34901	2.33e-08	NC	-3.68493	2.94e-17	NC	1.35763	0.00167918	UP	-3.20809	4.41e-14	DOWN	-1.2985	0.0038839	NC	LOC104450151	uncharacterized LOC104450151
Eucgr.F03557	510.817	257.985	184.775	288.789	305.357	513.997	216.582	318.07	-1.11392	0.0104934	DOWN	-0.697822	0.156155	NC	-0.236771	0.646482	NC	0.7579	0.100999	NC	-1.50949	0.000315297	DOWN	-0.929393	0.0508786	NC
Eucgr.F00174	23.8378	17.2248	17.8309	16.9572	2.66448	2.62217	4.05678	6.669	-0.791243	0.0949813	NC	-0.142886	0.861769	NC	-0.349655	0.503704	NC	0	1	NC	0.899855	0.127118	NC	1.3631	0.017055	UP
Eucgr.K00389	12.0905	8.8385	117.202	5.16698	12.2115	4.12131	408.534	9.7556	-0.542197	0.274551	NC	3.54137	4.02e-16	UP	-1.19991	0.007115	DOWN	-1.99659	5.26e-06	DOWN	6.40834	3.75e-39	UP	1.03211	0.0371582	UP	LOC104424516	photosystem I reaction center subunit III, chloroplastic
Eucgr.J02436	0	0.083113	1.02946	0.464179	2.67906	1.87443	5.58679	7.19306	0	1	NC	0	1	NC	0	1	NC	-0.325894	0.61098	NC	1.38308	0.00305672	UP	1.70928	0.000349344	UP
Eucgr.E00505	10.6989	5.89963	12.7323	25.0376	6.06842	10.6269	32.1427	29.0826	-0.980229	0.034182	NC	0.881218	0.0696245	NC	1.59919	0.000206979	UP	0.626569	0.203834	NC	1.47895	0.000527054	UP	1.24158	0.00709944	UP	LOC104443753	copper chaperone for superoxide dismutase, chloroplastic
Eucgr.A00896	62.7108	32.6633	9.9609	16.6431	158.504	71.1718	23.2459	54.9565	-0.717237	0.126401	NC	-1.58252	0.000294763	NC	-1.82544	2.1e-05	NC	-1.14288	0.00932681	DOWN	-1.84242	1.02e-05	DOWN	-0.314681	0.608071	NC
Eucgr.C04032	10.5821	9.72414	11.0221	33.0503	13.4074	15.5519	19.9702	20.6875	-0.388234	0.450638	NC	0.287504	0.659333	NC	1.4481	0.000633589	UP	-0.0530732	0.936709	NC	0.0655904	0.918195	NC	0.332386	0.585885	NC	LOC104438403	zinc finger CCCH domain-containing protein 18
Eucgr.L02365	12.1341	15.122	18.0362	49.7037	11.4112	14.4412	15.8756	13.7751	0.404415	0.433245	NC	0.187436	0.798651	NC	1.15165	0.00773641	UP	0.50738	0.313824	NC	-0.178793	0.760343	NC	-0.345229	0.575301	NC	LOC104430588	dehydrodolichyl diphosphate synthase complex subunit NUS1
Eucgr.E01789	6.1306	0.765832	2.53244	5.33106	0.565019	0.155225	0.101343	0.559585	-3.17838	4e-12	DOWN	1.57765	0.00100944	NC	2.4557	5.6e-08	UP	0	1	NC	0	1	NC	1.38953	0.0439752	NC
Eucgr.H01991	45.1164	550.836	414.332	208.109	411.644	913.49	210.54	694.32	3.67623	2.51e-17	UP	-0.617816	0.224657	NC	-1.8253	1.18e-05	DOWN	1.13586	0.00964145	UP	-2.39674	8.32e-09	DOWN	-0.628495	0.22882	NC	LOC104457259	L-ascorbate oxidase homolog
Eucgr.K02793	12.4363	3.69132	2.39199	1.40739	6.58857	8.60848	4.0791	3.32651	-1.77967	7.39e-05	DOWN	-0.953537	0.0738418	NC	-1.87788	0.000146117	NC	0.340782	0.541385	NC	-1.29953	0.00414465	NC	-1.57862	0.000912738	NC
Eucgr.G01933	5.40979	17.6108	18.9127	12.5786	10.1366	19.325	10.6544	15.4905	1.23711	0.00458733	UP	-0.303356	0.634319	NC	-0.785345	0.0807718	NC	0.763985	0.101678	NC	-0.701725	0.131398	NC	-0.358574	0.549874	NC	LOC104453525	sialyltransferase-like protein 1
Eucgr.B02881	140.616	164.095	97.239	127.171	166.515	186.035	129.642	218.652	0.0192391	0.977387	NC	-1.04758	0.0195511	DOWN	-1.33311	0.00160783	DOWN	-0.0329617	0.961831	NC	-0.902176	0.0415939	NC	0.0790876	0.917145	NC	LOC104433181	ALG-2 interacting protein X
Eucgr.B03873	834.128	762.813	395.991	381.168	1641.85	584.963	267.073	738.712	-0.422668	0.39594	NC	-1.29233	0.00291488	DOWN	-1.52555	0.000276729	DOWN	-1.51485	0.000391828	DOWN	-1.42663	0.000694436	DOWN	0.0445186	0.955755	NC	LOC104433995	zinc finger A20 and AN1 domain-containing stress-associated protein 3
Eucgr.I01333	62.9064	56.1297	60.1653	58.5137	104.185	56.7288	102.989	42.234	-0.313862	0.549715	NC	0.0474487	0.954682	NC	-0.0468449	0.937941	NC	-1.17074	0.00763217	DOWN	0.688569	0.138159	NC	-0.722895	0.155799	NC	LOC104418885	NADP-dependent D-sorbitol-6-phosphate dehydrogenase
Eucgr.G02366	14.2391	5.46908	0.678477	0	0	0	0	0	-2.14438	9.63e-07	NC	-1.5493	0.00154069	NC	-2.95508	3.5e-09	DOWN	-1.65723	0.000101741	NC	-2.73699	1.12e-10	NC	-1.25069	0.00605628	NC
Eucgr.F01131	47.5134	124.585	84.6907	76.6683	24.1017	43.5772	51.5674	53.7709	1.32584	0.00199555	UP	-0.870505	0.0622159	NC	-1.22682	0.00401966	DOWN	0.951588	0.0354191	NC	-0.136478	0.819567	NC	-0.00041709	1	NC
Eucgr.J00051	1.13451	1.38281	15.4805	10.2362	2.72464	0.760316	9.44671	8.02366	0.355724	0.613117	NC	4.65757	1.15e-22	UP	2.63997	1.07e-08	NC	-1.27356	0.0128152	NC	2.52271	3.51e-08	NC	2.12121	9.71e-06	NC	LOC104420926	aquaporin TIP1-3
Eucgr.F01306	87.711	15.5484	22.0147	15.4418	17.1662	37.3196	42.8495	23.0255	-2.58755	7.99e-10	DOWN	0.281158	0.664638	NC	-0.390736	0.425312	NC	0.992896	0.0264641	NC	0.0248322	0.970693	NC	-0.809608	0.100489	NC	LOC104448576	probable LRR receptor-like serine/threonine-protein kinase At1g53430
Eucgr.D01724	1.64554	0.218182	9.682	0.77223	2.99223	0.364509	14.7841	2.46485	-3.58365	3.46e-08	NC	5.50396	1.14e-20	NC	0	1	NC	-3.26551	4.11e-09	NC	4.74648	2.97e-19	UP	2.12697	0.000793516	NC	LOC104441649	uncharacterized LOC104441649
Eucgr.B03406	3.07581	1.83669	3.72491	10.1774	1.78579	2.52777	2.62199	3.03348	-0.589553	0.267019	NC	0.49241	0.419403	NC	1.75085	7.48e-05	UP	0.263488	0.67923	NC	-0.4369	0.443578	NC	0.0827817	0.929227	NC	LOC104433600	uncharacterized LOC104433600
Eucgr.I01037	112.379	531.889	487.726	121.383	188.407	407.372	218.733	241.197	2.37985	1.37e-08	UP	-0.323823	0.598443	NC	-2.69901	1.3e-10	DOWN	1.08529	0.0138671	UP	-1.11205	0.00984296	DOWN	-1.0149	0.0301699	DOWN	LOC104418642	serine carboxypeptidase-like 13
Eucgr.H00856	9.66956	17.7345	10.8851	21.3282	31.0241	19.197	10.1273	13.6264	0.918732	0.0456132	NC	-1.03569	0.0247169	DOWN	-0.337134	0.503353	NC	-0.792361	0.088814	NC	-1.23439	0.00464082	DOWN	-0.78394	0.122141	NC
Eucgr.F03654	47.4584	40.3965	22.9664	70.5339	25.1002	39.2915	9.96176	20.2711	-0.424108	0.397185	NC	-1.20967	0.00615045	DOWN	0.38857	0.426308	NC	0.757991	0.103588	NC	-2.29126	4.87e-08	DOWN	-1.28122	0.00470975	DOWN	LOC104450391	probable amino acid permease 7
Eucgr.G02448	21.5702	23.9912	42.4808	114.562	12.6533	14.2509	12.6506	31.2669	-0.051959	0.936123	NC	0.679854	0.172775	NC	1.86911	7.61e-06	UP	-0.0402789	0.954027	NC	-0.426891	0.402947	NC	1.18399	0.00998758	UP	LOC104453897	ureide permease 1
Eucgr.K00781	0.344169	0.714719	7.7591	25.3744	0.0308547	0.158739	1.47101	0.112372	0	1	NC	3.33939	1.48e-12	UP	4.56056	2.95e-21	UP	0	1	NC	2.96351	3.78e-07	NC	0	1	NC
Eucgr.E01170	580.747	1133.46	585.754	163.127	662.827	1637.36	448.256	553.566	0.786501	0.0837294	NC	-1.24132	0.00445575	DOWN	-3.32945	7.23e-15	DOWN	1.2306	0.00464262	UP	-2.02314	1.08e-06	DOWN	-1.78832	3.4e-05	DOWN	LOC104444196	pectin acetylesterase 8
Eucgr.J02989	33.4451	34.5088	34.9612	50.6501	43.3825	36.5796	19.5484	21.6337	-0.28493	0.594363	NC	-0.236311	0.728462	NC	-0.0165811	0.980277	NC	-0.248065	0.652988	NC	-1.27687	0.00289465	DOWN	-0.929161	0.0538208	NC	LOC104423117	ras-related protein RHN1
Eucgr.D00325	0.249611	0.0660113	2.46907	8.86347	2.0563	11.2798	6.18767	38.3275	0	1	NC	4.68005	2.93e-12	NC	6.50134	9.59e-25	NC	2.34154	1.23e-07	UP	-1.14526	0.00969518	DOWN	1.60769	0.000279422	UP	LOC104440814	probable purine permease 9
Eucgr.D02213	24.3898	48.9624	38.8885	68.3814	26.3528	50.3729	50.0499	62.6349	0.688533	0.141091	NC	-0.0300053	0.972202	NC	0.526957	0.261713	NC	1.08732	0.0142303	UP	-0.387182	0.448711	NC	-0.327996	0.590091	NC	LOC104442033	uncharacterized membrane protein At4g09580
Eucgr.H03687	89.208	22.9891	47.4216	49.5495	7.72282	4.80334	6.81328	5.06868	-1.96522	2.88e-06	DOWN	0.826741	0.0810402	NC	0.710785	0.117024	NC	-0.811964	0.0844091	NC	0.458085	0.368647	NC	-0.127721	0.865335	NC
Eucgr.B02388	121.607	32.8867	44.0644	30.4049	66.1716	45.4185	57.6756	42.6002	-2.14148	3.29e-07	DOWN	0.210422	0.764459	NC	-0.440163	0.360436	NC	-1.30895	0.00251334	DOWN	0.350555	0.499608	NC	-0.233116	0.719424	NC	LOC104432754	uncharacterized LOC104432754
Eucgr.D01840	1.73258	3.67058	10.1981	16.3405	2.04956	6.82016	7.09092	8.74759	2.37955	3.32e-08	NC	-0.285994	0.659999	NC	0.374032	0.448014	NC	1.34151	0.00241503	NC	0.185822	0.748572	NC	1.62465	0.000214361	UP	LOC104441742	UDP-N-acetylmuramoyl-L-alanyl-D-glutamate--2,6-diaminopimelate ligase
Eucgr.D00272	210.428	72.5886	207.358	488.04	176.276	401.85	247.897	249.555	-1.62778	0.000114716	DOWN	1.32658	0.00219804	UP	2.31593	2.83e-08	UP	1.19368	0.00623751	UP	-0.901221	0.0418191	NC	-0.89436	0.0623898	NC	LOC104440767	CBL-interacting serine/threonine-protein kinase 23
Eucgr.F02900	157.938	531.754	391.225	588.394	161.006	487.96	500.909	595.965	1.83207	1.27e-05	UP	-0.48625	0.372821	NC	-0.312824	0.530237	NC	1.77148	2.93e-05	UP	-0.300892	0.570502	NC	-0.0251556	0.976522	NC	LOC104449756	glutamate decarboxylase
Eucgr.H04608	20.6911	5.20372	53.6285	56.668	6.80827	10.4076	48.8213	91.9299	-2.46074	8.58e-09	DOWN	3.40548	4.44e-15	UP	3.11163	4.94e-13	UP	0.540185	0.2784	NC	2.31017	3.57e-08	UP	3.02347	3.13e-12	UP	LOC104415658	ACT domain-containing protein ACR4
Eucgr.H00221	3.4562	3.63655	5.64383	4.64084	2.84405	1.42803	6.53849	3.43841	0.087037	0.891726	NC	0.2809	0.678235	NC	-0.183051	0.741521	NC	-1.10148	0.0207424	NC	2.09251	1.62e-06	UP	1.112	0.0260554	NC	LOC104456145	acylamino-acid-releasing enzyme 1
Eucgr.H01197	2.59152	1.8319	6.71983	0.803912	4.23272	0.256582	2.44333	3.06179	-0.280007	0.642083	NC	1.75639	7.23e-05	UP	-1.85553	7.31e-05	NC	-4.25626	1.69e-16	DOWN	3.08635	1.23e-09	NC	3.42471	6.09e-11	NC	LOC104456819	BTB/POZ domain-containing protein At1g03010
Eucgr.H00950	79.8048	100.725	63.9907	61.9838	51.6943	58.5994	49.7306	106.575	0.277946	0.602005	NC	-0.89482	0.054005	NC	-1.18954	0.00541244	DOWN	0.120492	0.84249	NC	-0.410666	0.417468	NC	0.567754	0.291248	NC
Eucgr.I01086	0.088699	18.9902	32.9637	0.583375	0	1.75351	67.36	0	7.56021	2.32e-27	NC	1.40729	0.00130586	NC	-5.67909	1.42e-25	NC	0	1	NC	5.0155	5.46e-25	UP	0	1	NC	LOC104418680	peamaclein
Eucgr.G03396	131.868	11.9141	14.1733	41.0547	318.251	34.1025	41.8983	11.6387	-3.41083	3.09e-15	DOWN	-0.0373727	0.966972	NC	1.25747	0.00338456	UP	-3.23006	6.47e-14	DOWN	0.086075	0.889592	NC	-1.69029	0.000117592	NC	LOC104454673	transcription factor bHLH130
Eucgr.C02102	2.43653	1.53836	5.72987	9.55185	3.27248	2.46339	12.8442	4.89023	0.0177114	0.985545	NC	1.25448	0.0090405	NC	1.83036	4.1e-05	NC	-0.741813	0.156743	NC	2.10987	1.78e-06	UP	0.718316	0.211883	NC	LOC104437244	uncharacterized LOC104437244
Eucgr.E00077	3.05949	11.3513	8.59284	13.8028	2.24931	7.92089	5.22576	3.80117	2.6939	6.35e-10	NC	-0.769725	0.115381	NC	-0.296569	0.561151	NC	1.98489	6.27e-06	UP	-0.678889	0.15386	NC	-1.40811	0.00216112	DOWN	LOC104443386	putative glucose-6-phosphate 1-epimerase
Eucgr.J00649	52.8022	25.4669	32.3773	38.7768	20.6566	16.5387	23.21	16.8199	-1.44662	0.000706487	DOWN	0.214276	0.760216	NC	0.166505	0.758339	NC	-0.498835	0.314456	NC	0.410133	0.421203	NC	-0.342607	0.5751	NC	LOC104421428	uncharacterized LOC104421428
Eucgr.J00991	400.486	577.102	294.27	302.561	161.642	430.778	236.964	395.23	0.433996	0.38192	NC	-1.22791	0.00497845	DOWN	-1.48998	0.000388269	DOWN	1.4967	0.000468631	UP	-1.03676	0.0170707	DOWN	-0.399804	0.489579	NC	LOC104421719	diphosphomevalonate decarboxylase MVD2
Eucgr.K02898	19.1352	29.9272	69.0353	85.6081	31.1761	27.3309	81.0935	39.8425	0.515244	0.296789	NC	0.990386	0.0304203	NC	1.05947	0.0149025	UP	-0.288343	0.595107	NC	1.49234	0.000411837	UP	0.432077	0.453707	NC	LOC104426317	very-long-chain (3R)-3-hydroxyacyl-CoA dehydratase PASTICCINO 2A
Eucgr.H04427	100.634	524.162	526.221	98.9095	155.824	349.529	121.611	307.018	2.33699	2.45e-08	UP	-0.222999	0.743414	NC	-2.84717	1.44e-11	DOWN	1.10217	0.0123411	UP	-1.67695	5.77e-05	NC	-0.387407	0.50671	NC	LOC104415502	bifunctional 3-dehydroquinate dehydratase/shikimate dehydrogenase, chloroplastic
Eucgr.K02261	236.956	311.724	320.481	187.159	429.295	281.397	322.465	354.782	0.114887	0.843239	NC	-0.0265918	0.975116	NC	-1.18893	0.00533284	DOWN	-0.648359	0.169012	NC	0.0449008	0.943698	NC	0.199591	0.764043	NC	LOC104425826	guanine nucleotide-binding protein subunit beta-like protein
Eucgr.F01587	5.36474	14.0349	6.13485	14.4851	10.1311	14.1804	10.3165	7.86585	1.2412	0.00440647	UP	-1.65931	0.000109521	DOWN	-0.661526	0.149915	NC	0.545685	0.262652	NC	-0.66487	0.155397	NC	-1.0467	0.0258071	DOWN	LOC104448774	auxilin-like protein 1
Eucgr.L00086	0.250077	0.243406	0.352799	6.20953	0.0822013	0	0.0553607	0.0448223	0	1	NC	0	1	NC	4.21031	3.17e-14	UP	0	1	NC	0	1	NC	0	1	NC
Eucgr.I02212	3.38211	1.87256	2.18885	17.0921	1.05693	3.07115	5.72459	8.35593	-0.980281	0.0436041	NC	0.0595235	0.954767	NC	2.82609	9.47e-11	UP	1.47426	0.00182052	NC	0.645234	0.190225	NC	1.32389	0.00457136	NC	LOC104419564	MLO-like protein 10
Eucgr.K00383	25.0736	26.8061	40.0677	69.6207	21.3578	24.524	32.1063	36.5845	-0.232308	0.670186	NC	0.537538	0.313345	NC	1.10855	0.0101472	UP	0.0878788	0.889141	NC	0.281653	0.602496	NC	0.226767	0.727995	NC	LOC104424511	CLP protease regulatory subunit CLPX1, mitochondrial
Eucgr.I01617	0.824002	1.9595	1.30827	9.41867	0.342643	1.78811	0.706863	1.8897	1.27199	0.0113431	NC	-0.968063	0.0619326	NC	1.76514	5.05e-05	UP	2.15934	2.04e-05	NC	-1.48535	0.00187312	NC	-0.200813	0.791053	NC	LOC104420609	acyltransferase-like protein At1g54570, chloroplastic
Eucgr.H02837	1.30632	4.55892	4.14423	5.46203	3.94141	4.51232	3.95185	3.02031	1.63949	0.000985773	UP	-0.393855	0.555121	NC	0.0472468	0.942698	NC	-0.205886	0.742848	NC	-0.151377	0.813691	NC	-0.228524	0.753532	NC	LOC104414368	protein SULFUR DEFICIENCY-INDUCED 2
Eucgr.G02550	108.205	40.729	126.692	162.913	59.2294	65.6183	178.944	49.2795	-1.47443	0.000526472	DOWN	1.35795	0.00170721	UP	1.50563	0.000347058	UP	0.0310418	0.965079	NC	1.20092	0.00499326	UP	-0.632144	0.228133	NC	LOC104453982	uncharacterized LOC104453982
Eucgr.I01731	97.7731	33.3871	65.9882	46.161	62.0986	54.6892	145.564	38.5145	-1.78744	2.18e-05	DOWN	0.961232	0.0359904	NC	-0.0551925	0.926542	NC	-0.407513	0.42317	NC	1.11817	0.00960048	UP	-0.79281	0.11099	NC	LOC104419212	glucuronokinase 1
Eucgr.D00345	26.35	55.9512	57.5893	58.0802	38.0654	43.7857	85.3827	56.1585	1.02598	0.0199281	UP	-0.232974	0.729703	NC	-0.445746	0.351229	NC	0.129818	0.828823	NC	0.632843	0.177368	NC	0.0730012	0.92458	NC	LOC104440829	uncharacterized LOC104440829
Eucgr.A00990	24.2886	0.578527	18.1487	1.21795	17.0172	2.49082	7.56108	12.7892	-5.31436	4.9e-25	NC	4.61744	6.2e-20	NC	0	1	NC	-2.77661	6.51e-10	DOWN	1.37293	0.00280313	UP	2.13865	3.34e-06	UP	LOC104434206	germin-like protein subfamily 2 member 4
Eucgr.B03288	23.1135	17.6746	33.5343	82.1834	14.5155	19.9741	59.6288	55.4034	-0.676123	0.150275	NC	0.829553	0.0808592	NC	1.68989	5.64e-05	UP	0.19481	0.734294	NC	1.3442	0.00158358	UP	1.26242	0.00546986	UP	LOC104433503	uncharacterized LOC104433503
Eucgr.L03158	256.964	207.714	278.031	0	495.463	74.404	74.7962	6.85424	-0.760757	0.0972735	NC	0.159573	0.829947	NC	-2.74397	1.03e-10	DOWN	-2.31768	4.2e-08	NC	0.05175	0.935996	NC	-2.58872	3.16e-09	NC
Eucgr.E03351	2.86543	2.31589	6.82336	7.72966	3.06793	3.21178	5.66662	4.53102	-0.344853	0.563194	NC	1.33015	0.0040882	UP	1.30395	0.0037925	UP	-0.0545383	0.942876	NC	0.592982	0.240149	NC	0.438257	0.467022	NC	LOC104445306	protein ABCI12, chloroplastic
Eucgr.L01774	1.45343	0.593384	0.776864	0.686557	4.22494	2.91534	2.68613	7.35853	-1.32123	0.00984391	NC	0	1	NC	0	1	NC	-0.582547	0.247866	NC	-0.347211	0.533908	NC	1.12354	0.0190105	UP	LOC104429949	G-type lectin S-receptor-like serine/threonine-protein kinase At2g19130
Eucgr.B03778	101.003	149.707	124.092	94.4152	103.76	147.544	152.491	190.363	0.46958	0.339437	NC	-0.492423	0.364641	NC	-1.09163	0.0112067	DOWN	0.425714	0.397505	NC	-0.173338	0.762582	NC	0.158652	0.8146	NC	LOC104433918	la-related protein 1A
Eucgr.B03717	4.0919	3.10062	8.84479	11.0281	5.09892	2.98344	15.879	5.14009	-0.527374	0.313582	NC	1.1936	0.0102561	NC	1.37445	0.00181947	NC	-0.770142	0.120341	NC	2.30154	9.36e-08	UP	0.537214	0.359049	NC	LOC104433866	uncharacterized protein At2g34460, chloroplastic
Eucgr.B01597	45.1106	44.5741	55.6973	32.2775	51.2295	33.7071	28.309	37.613	-0.0867157	0.888354	NC	0.0953059	0.907275	NC	-0.0443283	0.94205	NC	0.0402596	0.952838	NC	-0.362767	0.483247	NC	-1.15135	0.0125565	DOWN	LOC104428535	uncharacterized LOC104428535
Eucgr.A02600	19.153	31.0369	23.1224	55.4926	13.6036	20.5315	12.7695	23.8692	0.681052	0.14468	NC	-0.663564	0.185648	NC	0.435828	0.364049	NC	0.630049	0.187129	NC	-1.01839	0.0203349	DOWN	0.0163293	0.985514	NC	LOC104447070	uncharacterized LOC104447070
Eucgr.C00952	453.035	73.5761	26.7157	37.9757	535.863	135.166	20.0696	86.9136	-2.66712	2.52e-10	DOWN	-1.8112	2.05e-05	DOWN	-1.48428	0.000452833	DOWN	-2.2174	1.46e-07	DOWN	-3.14854	1.57e-13	DOWN	-0.966318	0.041811	NC	LOC104439033	ATP-dependent 6-phosphofructokinase 3
Eucgr.B01154	16.3255	3.33762	5.17394	6.85843	26.053	8.34052	5.01925	53.3896	-2.61528	2.81e-09	NC	0.545294	0.351448	NC	0.758442	0.11695	NC	-1.98082	4.19e-06	DOWN	-1.1167	0.0136849	NC	2.70225	4.97e-10	UP	LOC104424945	endo-1,3;1,4-beta-D-glucanase
Eucgr.A02362	40.7431	475.814	334.809	79.3423	15.2427	26.6055	18.2576	10.8609	2.23359	9.72e-08	UP	-0.382375	0.513993	NC	-2.00075	1.54e-06	DOWN	0.157967	0.789713	NC	-0.339153	0.520839	NC	-1.51173	0.000736486	NC	LOC104445070	uncharacterized LOC104445070
Eucgr.F03446	16.1605	18.4519	31.4062	29.5175	25.5484	13.8125	44.4843	12.9793	0.151267	0.798087	NC	0.520405	0.344496	NC	0.224698	0.676592	NC	-0.846149	0.0705403	NC	1.39904	0.0011393	UP	-0.332613	0.603101	NC	LOC104450224	protein LHCP TRANSLOCATION DEFECT
Eucgr.E03702	7.08648	4.2606	10.7432	4.4335	6.91138	2.54209	5.94861	3.47993	0.0232064	0.972901	NC	0.586849	0.268071	NC	-0.930204	0.0389797	NC	-1.52738	0.000695898	DOWN	1.14023	0.0122135	UP	0.299818	0.661579	NC	LOC104445526	F-box/LRR-repeat protein 25
Eucgr.K00752	2.28783	5.4513	4.04493	7.36497	2.86944	4.92277	4.08159	8.26458	1.15476	0.0133319	UP	-0.5344	0.340837	NC	0.0865139	0.884929	NC	0.660247	0.186288	NC	-0.559477	0.27	NC	0.557584	0.319791	NC	LOC104424723	uncharacterized LOC104424723
Eucgr.J02586	21.2237	10.1977	22.1496	13.0731	7.52665	4.46936	14.5498	8.85202	-1.16671	0.00851629	DOWN	0.919907	0.0517873	NC	-0.0322204	0.959735	NC	-1.28064	0.00480139	DOWN	1.44072	0.00102172	UP	0.969987	0.0518076	NC	LOC104422883	uncharacterized LOC104422883
Eucgr.D02562	252.211	308.963	192.625	166.193	263.792	217.177	222.333	132.745	0.319138	0.539238	NC	-1.31605	0.00239356	DOWN	-1.46213	0.000507567	DOWN	-0.322729	0.538888	NC	-0.69126	0.134616	NC	-1.24905	0.00570068	DOWN	LOC104442323	glycine-rich protein A3
Eucgr.I00088	23.426	26.8427	12.5201	14.4818	9.95045	13.1508	8.57067	14.6955	0.166363	0.769739	NC	-1.46272	0.000732701	DOWN	-1.37817	0.00123228	DOWN	0.380748	0.469759	NC	-0.855306	0.0609527	NC	-0.163449	0.814537	NC	LOC104418047	diacylglycerol kinase 2
Eucgr.K02933	110.298	517.394	141.177	128.853	111.657	274.703	78.9677	157.103	2.16714	2.29e-07	UP	-2.1421	3.24e-07	DOWN	-2.37164	1.32e-08	DOWN	1.0209	0.0216091	UP	-2.09031	4.83e-07	DOWN	-0.453853	0.418318	NC	LOC104426342	formin-B
Eucgr.G03380	93.1546	514.484	291.617	316.527	152.454	304.773	177.774	514.97	2.37697	1.4e-08	UP	-1.09335	0.0140154	DOWN	-1.40892	0.00081745	DOWN	1.09327	0.0131088	UP	-0.909468	0.0396432	NC	0.555767	0.301516	NC	LOC104454655	cellulose synthase A catalytic subunit 3 [UDP-forming]-like
Eucgr.K00414	2.67021	9.42681	14.2848	15.7336	1.69159	5.2039	13.0561	17.9994	1.99979	6.96e-06	UP	0.332402	0.597493	NC	0.00458013	0.998995	NC	0.488755	0.348493	NC	1.10149	0.0133578	UP	1.14377	0.0162036	UP	LOC104424538	probable 6-phosphogluconolactonase 4, chloroplastic
Eucgr.G01378	0	0	0.0791207	6.52992	0	0.161479	0	0.528869	0	1	NC	0	1	NC	9.6317	4.59e-24	UP	0	1	NC	0	1	NC	0	1	NC
Eucgr.A00690	86.3607	51.3047	87.6645	154.259	176.719	88.209	140.761	131.099	-0.822611	0.0698338	NC	0.485511	0.376319	NC	1.11744	0.0093799	UP	-1.02616	0.0209587	DOWN	0.440643	0.376695	NC	0.358463	0.546552	NC
Eucgr.K02349	12.6993	11.3433	3.89745	5.91533	8.34643	5.06882	1.07068	1.0323	-0.244846	0.676587	NC	-1.98426	1.67e-05	NC	-1.41566	0.00185215	DOWN	-0.453393	0.422291	NC	-2.42314	9.58e-07	NC	-2.59672	1.19e-06	DOWN	LOC104425900	uncharacterized protein At4g08330, chloroplastic
Eucgr.L01676	0	0	0	0	1.14756	0	5.6216	0.778883	0	1	NC	0	1	NC	0	1	NC	0	1	NC	9.00633	7.66e-20	UP	0	1	NC	LOC104429844	hypothetical protein
Eucgr.A02900	4.31921	4.56864	4.19498	14.1203	8.98993	4.07971	4.54994	4.22479	0.0646429	0.92339	NC	-0.251279	0.714802	NC	1.33445	0.00190937	UP	-1.10976	0.0134924	DOWN	-0.197141	0.73576	NC	-0.278184	0.671245	NC	LOC104449790	structural maintenance of chromosomes protein 6B
Eucgr.E01352	69.9158	79.3381	54.2458	54.4259	56.5982	70.0699	37.644	105.854	0.10364	0.85937	NC	-0.763542	0.112232	NC	-0.973173	0.0254483	NC	0.283017	0.596534	NC	-1.15145	0.0072845	DOWN	0.367488	0.533835	NC
Eucgr.H04130	4.0759	5.989	12.1883	27.0027	3.39214	3.6258	9.47677	10.0663	0.152316	0.799535	NC	1.25579	0.00468625	UP	2.16942	2.67e-07	UP	0.364352	0.500965	NC	0.959315	0.0331247	NC	1.31195	0.00423302	UP	LOC104415301	protein CHUP1, chloroplastic
Eucgr.H03381	9.748	20.3439	12.8256	17.4638	6.56908	18.3336	12.3952	22.7463	0.85048	0.063847	NC	-0.911854	0.0513374	NC	-0.685539	0.135578	NC	1.0024	0.0272454	UP	-0.691645	0.141343	NC	0.469197	0.405839	NC	LOC104414734	zinc finger protein CONSTANS-LIKE 15
Eucgr.C00652	0.866594	0.966845	5.53402	5.48505	0.52029	0.815278	3.24086	0.854959	0	1	NC	2.51262	1.13e-07	UP	2.19251	3.31e-06	UP	0	1	NC	1.57422	0.00133744	NC	0	1	NC	LOC104436306	uncharacterized LOC104436306
Eucgr.E02282	0.205358	0	0.467905	0	1.99067	0.799904	6.07584	5.08046	0	1	NC	0	1	NC	0	1	NC	-1.28648	0.0136248	NC	2.63791	1.21e-08	UP	2.3168	1.55e-06	UP
Eucgr.B00841	7.61057	3.62135	2.89052	5.61945	9.2733	19.2793	2.57441	6.86526	-1.27228	0.00583855	DOWN	-0.473328	0.453867	NC	0.306324	0.584129	NC	0.971324	0.0344002	NC	-3.16144	6.45e-13	DOWN	-1.68188	0.000173376	DOWN	LOC104421906	lipid phosphate phosphatase 2
Eucgr.I00610	5.02301	9.59125	3.89303	9.16389	5.68019	7.94348	4.55036	9.56086	0.896533	0.0681093	NC	-1.07472	0.0270102	NC	-0.51346	0.310946	NC	0.489336	0.369021	NC	-1.01412	0.0323278	DOWN	0.0670892	0.939396	NC
Eucgr.K00301	13.5928	38.5598	28.6933	36.9331	16.2128	33.4055	33.2079	49.8299	1.73243	4.92e-05	UP	-0.443995	0.433341	NC	-0.831555	0.0626519	NC	0.964874	0.0339154	NC	-0.230805	0.681626	NC	0.373099	0.531401	NC	LOC104424450	RNA-binding protein pno1
Eucgr.E01134	56.1225	488.472	247.563	103.07	68.6177	253.466	73.373	351.502	3.02322	1.09e-12	UP	-1.20439	0.00601747	DOWN	-2.6833	1.63e-10	DOWN	1.90181	6.82e-06	UP	-2.02278	1.1e-06	DOWN	0.274932	0.660947	NC	LOC104444174	probable methyltransferase PMT18
Eucgr.F02829	18.4462	5.51482	36.575	53.15	10.2065	11.0342	39.8206	26.677	-2.6065	1.28e-09	NC	2.50697	4.86e-09	UP	2.88503	1.74e-11	UP	-0.295645	0.587451	NC	1.74359	3.52e-05	UP	1.14472	0.0139762	UP	LOC104449699	U-box domain-containing protein 4
Eucgr.C00609	516.237	209.732	191.53	50.7881	640.769	317.753	75.7207	153.466	-1.37263	0.00127814	NC	-0.39321	0.497754	NC	-2.47909	3.11e-09	DOWN	-1.05173	0.0174738	DOWN	-2.24109	6.92e-08	DOWN	-1.18877	0.00900508	DOWN	LOC104436264	NADP-dependent malic enzyme
Eucgr.B03613	1.00396	2.5103	2.85366	4.53602	1.72037	2.07309	2.73565	6.83664	0	1	NC	0	1	NC	0.63002	0.306181	NC	0	1	NC	0	1	NC	1.57773	0.00858641	UP
Eucgr.H04785	10.7906	20.631	26.0056	33.1659	5.69147	11.5932	18.9871	21.2086	0.729977	0.121597	NC	0.309087	0.628249	NC	0.486398	0.30997	NC	1.17683	0.00910424	UP	0.31385	0.56068	NC	0.646396	0.222091	NC	LOC104415789	CMP-sialic acid transporter 5
Eucgr.K02323	13.0605	6.10698	9.09057	0.639457	18.9801	3.52949	4.39032	0.704966	-1.30848	0.0038811	DOWN	0.0960444	0.917871	NC	-3.89266	1.62e-13	NC	-2.06999	4.16e-06	DOWN	-0.140139	0.848243	NC	-3.01736	1.17e-07	NC
Eucgr.F03094	3.14902	4.49791	15.8261	12.2391	3.56075	6.05512	35.0299	8.59037	0.357771	0.498042	NC	1.57984	0.000240573	UP	1.03808	0.017838	UP	0.963256	0.0360249	NC	2.23257	8.81e-08	UP	0.512813	0.356337	NC	LOC104449937	protein HEADING DATE 3B
Eucgr.I02569	2.26176	0.615661	3.31728	8.40677	10.101	3.39908	5.03354	12.2049	-1.8885	7.55e-05	NC	2.08698	8.84e-06	NC	3.24485	1.85e-12	UP	-1.59518	0.000284719	DOWN	0.285581	0.614264	NC	1.69561	0.000151541	UP
Eucgr.F03965	1.50788	0.558031	6.68302	3.49928	2.268	0.764747	21.0978	2.03067	-1.35417	0.0161391	NC	3.43813	1.4e-12	UP	2.22874	6.65e-06	NC	-1.57969	0.00187219	NC	4.58	8.78e-22	UP	1.11312	0.0550759	NC	LOC104450629	protein LOW PSII ACCUMULATION 3, chloroplastic
Eucgr.J01972	57.1312	13.6307	5.83399	2.69573	121.527	19.9497	5.57221	13.7885	-2.12303	6.06e-07	NC	-1.4283	0.00153753	DOWN	-2.7897	4.95e-10	DOWN	-2.59446	1.22e-09	DOWN	-2.08334	1.29e-06	DOWN	-0.55417	0.318089	NC	LOC104422440	18.1 kDa class I heat shock protein
Eucgr.H00761	1.20725	2.79664	6.4203	14.5021	0.782904	2.0093	10.8301	8.07234	1.3646	0.00455455	NC	0.86219	0.0812198	NC	1.96416	4.84e-06	UP	1.29651	0.010627	NC	2.2528	2.29e-07	UP	1.84325	5.21e-05	UP	LOC104456514	cytochrome P450 CYP82D47
Eucgr.A00202	251.27	131.758	161.628	136.85	75.702	226.115	74.6018	89.4373	-1.94103	3.61e-06	DOWN	0.0775097	0.924477	NC	-0.37854	0.437602	NC	0.560325	0.245066	NC	-2.07598	5.71e-07	DOWN	-1.79745	3.13e-05	DOWN	LOC104441592	acetate/butyrate--CoA ligase AAE7, peroxisomal
Eucgr.J02901	6.97489	0.757728	1.72656	5.32621	30.5255	18.8475	6.62898	10.0808	-3.74718	6.09e-14	DOWN	1.17792	0.0539889	NC	2.58972	1.78e-07	UP	-0.713277	0.133457	NC	-1.64896	0.000128936	DOWN	-1.10645	0.0203073	NC	LOC104424149	probable LRR receptor-like serine/threonine-protein kinase At1g05700
Eucgr.K00808	27.4175	23.9332	10.5821	3.60037	14.3067	56.9638	18.3371	9.45219	-2.64592	2.36e-09	NC	-1.3142	0.0100765	NC	-2.35591	2.6e-06	DOWN	3.5908	2.41e-15	NC	-3.63381	3.04e-16	NC	-4.39861	2.39e-20	NC	LOC104424769	peroxidase 27
Eucgr.A01057	4.81113	3.01035	14.715	20.7185	8.38696	11.1677	12.1537	7.03683	-0.521631	0.33241	NC	1.90988	1.65e-05	UP	1.84297	2.71e-05	UP	-0.339072	0.529283	NC	0.542222	0.275906	NC	0.334732	0.595129	NC	LOC104434825	thymidine kinase
Eucgr.J00747	6.0581	25.0779	21.6866	33.1826	7.12067	20.0648	20.6944	29.7286	1.9621	4.4e-06	UP	-0.442143	0.436152	NC	0.084546	0.883114	NC	0.93071	0.0411252	NC	-0.152833	0.79769	NC	0.281238	0.656323	NC	LOC104421501	protein TRAUCO
Eucgr.G01004	55.5947	14.883	33.7274	25.8929	39.0773	13.5132	32.4112	31.8335	-1.99305	2.36e-06	NC	1.11787	0.0127021	NC	0.477358	0.320754	NC	-1.82719	1.8e-05	DOWN	1.11723	0.0101845	UP	1.10733	0.0174596	UP
Eucgr.F02064	0.457387	1.63726	1.56652	5.08045	0.034499	0.679476	0.100938	0.663249	2.09909	0.000159459	NC	0.0664509	0.949599	NC	1.59909	0.000400539	UP	0	1	NC	0	1	NC	0	1	NC	LOC104449136	cytochrome P450 71D11
Eucgr.A01799	8.10126	3.84872	2.90056	3.35067	4.60413	2.30211	3.26154	2.06297	-1.56041	0.000745419	NC	-0.0222987	0.990902	NC	-0.662538	0.22076	NC	-1.19058	0.023751	DOWN	2.2501	1.24e-06	NC	-0.411784	0.602005	NC
Eucgr.K01292	5.18881	3.29096	6.33091	10.4871	1.43341	2.78012	6.51809	4.01254	-0.770717	0.111026	NC	0.721267	0.165164	NC	1.24439	0.00507836	UP	0.826939	0.11273	NC	1.08917	0.0173871	UP	0.444102	0.471015	NC	LOC104425121	uncharacterized LOC104425121
Eucgr.C01115	14.5541	6.21143	4.07145	10.9729	21.3541	12.0208	14.1758	5.79803	-1.34987	0.00196465	DOWN	-0.809973	0.102104	NC	0.354862	0.481604	NC	-0.838567	0.0687918	NC	-0.029373	0.966006	NC	-1.26789	0.00601434	DOWN	LOC104436647	uncharacterized LOC104436647
Eucgr.C00981	10.4318	4.23658	3.72749	2.47263	0.488135	0.90431	0.568708	0.81058	-1.29676	0.00325362	DOWN	-0.503253	0.380125	NC	-1.19469	0.00773673	NC	0.775499	0.164515	NC	-1.12094	0.0322239	NC	-0.422174	0.546547	NC
Eucgr.A00253	4.92117	4.77978	7.93096	11.3172	4.75603	4.07626	8.80929	6.34073	-0.286324	0.608305	NC	0.582659	0.279932	NC	1.04627	0.0180354	UP	-0.416023	0.427998	NC	0.785571	0.0929211	NC	0.404953	0.503876	NC	LOC104445122	uncharacterized LOC104445122
Eucgr.E00886	351.266	153.206	167.12	154.792	328.532	148.906	125.698	255.432	-1.27259	0.00302359	DOWN	-0.0773248	0.924661	NC	-0.34599	0.482806	NC	-0.897314	0.046964	NC	-0.750024	0.100105	NC	0.324132	0.593967	NC	LOC104444008	uncharacterized LOC104444008
Eucgr.K02721	5.86618	27.2995	16.8076	29.5792	17.9445	88.6284	5.38443	7.94096	3.20095	1.46e-13	NC	-1.99653	2.23e-06	NC	0.96423	0.0272337	NC	2.34291	3.14e-08	UP	-2.89696	6.37e-12	NC	-0.505349	0.358412	NC	LOC104426157	uncharacterized LOC104426157
Eucgr.I02445	122.555	192.883	117.872	89.5802	71.7644	103.084	98.7969	84.6475	0.859037	0.0564739	NC	-1.02941	0.0222648	DOWN	-1.4665	0.000489308	DOWN	0.599375	0.210611	NC	-0.192574	0.735271	NC	-0.465889	0.404484	NC	LOC104419747	CRAL-TRIO domain-containing protein C23B6.04c
Eucgr.F01437	11.6325	12.2747	22.7183	24.6701	13.7798	11.9021	42.9899	15.4119	-0.0662554	0.917025	NC	0.683409	0.170822	NC	0.57884	0.213895	NC	-0.2395	0.666745	NC	1.6249	0.000106095	UP	0.212082	0.749202	NC	LOC104448652	translation initiation factor IF-2, chloroplastic
Eucgr.F02995	6.90494	21.4521	16.5439	25.9006	18.0218	22.8379	23.5916	22.3291	1.57353	0.00021803	UP	-0.753974	0.11971	NC	-0.164406	0.759824	NC	0.696525	0.138102	NC	-0.669509	0.151618	NC	-0.157264	0.817532	NC	LOC104449841	uncharacterized LOC104449841
Eucgr.I01719	20.5052	15.8314	21.4706	34.4579	54.4927	29.3724	39.1649	49.4417	-0.26538	0.629084	NC	0.132672	0.865483	NC	0.656829	0.155189	NC	-1.15698	0.00869206	DOWN	0.283299	0.601802	NC	0.599023	0.261838	NC	LOC104419199	proteasome subunit beta type-7-A
Eucgr.F03132	0.39474	6.743	6.23485	1.05393	0.127986	0.118064	15.9285	0.016015	4.19897	9.49e-17	NC	-0.0318046	0.974207	NC	-3.03505	2.15e-11	DOWN	0	1	NC	6.93107	2.72e-33	NC	0	1	NC	LOC104449969	protein HOTHEAD
Eucgr.L02046	6.75734	14.6823	20.572	26.1684	12.3442	10.7046	13.4422	24.1818	1.14931	0.0111398	UP	0.22333	0.752278	NC	0.466544	0.337047	NC	-0.173969	0.770822	NC	0.166629	0.781787	NC	1.04749	0.028381	UP	LOC104430258	DUF21 domain-containing protein At2g14520
Eucgr.K03249	3.76007	11.2586	14.8723	13.4736	4.46658	7.92165	13.0008	8.51095	1.55916	0.000619285	UP	0.164014	0.833997	NC	-0.00283124	1	NC	0.820714	0.0964069	NC	0.579419	0.245666	NC	0.0792388	0.923233	NC	LOC104426560	uncharacterized LOC104426560
Eucgr.H03987	13.3468	3.51793	8.15276	0.334976	11.6619	6.0131	70.4062	5.55016	-2.99238	9.99e-08	DOWN	0	1	NC	0	1	NC	-1.35091	0.00937262	DOWN	4.12647	1.17e-18	UP	-0.144475	0.878554	NC	LOC104415186	major allergen Pru ar 1
Eucgr.E00177	19.4286	5.6875	14.6152	37.4083	25.0398	27.7446	45.3115	25.583	-2.30091	6.84e-08	DOWN	1.53409	0.000438466	UP	2.74687	1.15e-10	UP	-0.0695982	0.914853	NC	0.761117	0.0957434	NC	-0.287015	0.64847	NC	LOC104443465	uncharacterized LOC104443465
Eucgr.E00118	123.636	192.456	210.367	567.998	76.894	153.949	180.078	276.47	0.794165	0.0807478	NC	-0.293716	0.644528	NC	1.03993	0.0161632	UP	0.9042	0.0453827	NC	0.172905	0.763248	NC	0.631845	0.226409	NC	LOC104443429	bifunctional L-3-cyanoalanine synthase/cysteine synthase 1, mitochondrial
Eucgr.A00966	31.6288	477.793	434.723	642.445	20.2417	486.963	180.655	310.199	4.40808	6.52e-23	UP	-0.972513	0.0324787	NC	-0.706326	0.117644	NC	4.72194	4.03e-25	UP	-1.65348	7.33e-05	DOWN	-1.49881	0.000652541	NC	LOC104433988	peroxidase 5
Eucgr.I01404	83.283	143.673	58.7348	65.0796	80.7402	47.4571	51.4981	60.2098	0.762722	0.0955462	NC	-1.53451	0.000321569	DOWN	-1.64038	8.85e-05	DOWN	-0.737153	0.113096	NC	-0.140349	0.813444	NC	0.10457	0.886227	NC	LOC104418934	protein EARLY-RESPONSIVE TO DEHYDRATION 7, chloroplastic
Eucgr.J00943	2.6838	2.05981	3.04399	0.818469	7.06581	0.863194	3.70343	1.35676	-1.02176	0.0396042	NC	0.415153	0.531918	NC	-1.66223	0.00108205	NC	-3.17757	3.01e-11	DOWN	1.81605	0.000212214	NC	0.392806	0.655448	NC	LOC104421680	translation initiation factor IF-2
Eucgr.A02806	53.2279	50.8088	28.7391	38.9194	55.895	89.1134	29.4272	52.4312	-0.280222	0.599202	NC	-1.03306	0.0225378	DOWN	-0.637559	0.165225	NC	0.243661	0.657674	NC	-1.7262	3.61e-05	DOWN	-0.621612	0.237343	NC	LOC104449009	RHOMBOID-like protein 2
Eucgr.I01311	11.7505	30.2233	27.796	14.7965	23.2724	19.9797	24.8001	20.5588	1.25628	0.00358987	UP	-0.320722	0.605319	NC	-1.46854	0.0004966	DOWN	-0.378307	0.462187	NC	0.0393558	0.95166	NC	-0.195056	0.770244	NC	LOC104418870	kinesin-like protein KIN-7D, mitochondrial
Eucgr.H02335	3.10264	0.400594	6.86381	0.451596	3.6542	0.724484	5.403	4.84594	-2.90048	9.8e-09	NC	3.77211	1.54e-14	UP	0	1	NC	-2.5084	1.68e-07	NC	2.80859	2.1e-09	NC	2.69691	2.26e-08	NC	LOC104414040	AP2-like ethylene-responsive transcription factor ANT
Eucgr.B03441	154.133	28.8805	48.2365	18.2556	44.8325	22.9706	88.6012	10.9687	-2.07279	8.18e-07	DOWN	0.142356	0.852413	NC	-0.501873	0.292559	NC	-0.328735	0.533904	NC	0.990588	0.0242329	NC	-1.11805	0.0166709	NC	LOC104433632	glutathione S-transferase U10
Eucgr.G03116	1650.99	128.647	174.635	46.4422	1015.39	257.498	13.6695	92.7703	-3.65059	3.86e-17	DOWN	0.227993	0.737256	NC	-1.8445	1.07e-05	NC	-1.90389	6.67e-06	DOWN	-4.44957	3.34e-23	NC	-1.69494	9.8e-05	DOWN	LOC104454438	uncharacterized LOC104454438
Eucgr.H01317	9.54835	21.3452	21.1981	105.846	22.7936	37.3497	41.0495	42.7159	1.03418	0.0216278	UP	-0.275521	0.677256	NC	1.89038	6.29e-06	UP	0.761195	0.102464	NC	-0.258804	0.638155	NC	-0.198752	0.767289	NC	LOC104456897	tropomyosin
Eucgr.H01378	49.1094	30.0737	8.6628	16.1486	40.2717	48.8412	8.91119	27.7907	-0.806681	0.0760272	NC	-1.83345	1.48e-05	DOWN	-1.27821	0.00269575	DOWN	0.318656	0.545915	NC	-2.77259	4.11e-11	DOWN	-0.959649	0.0431334	NC	LOC104456928	uncharacterized LOC104456928
Eucgr.B00292	63.5227	34.757	21.7772	12.8476	39.1986	23.4667	21.3881	12.3083	-0.926151	0.0385326	NC	-0.934259	0.0431558	NC	-1.92857	4.2e-06	DOWN	-0.679519	0.147602	NC	-0.549719	0.254227	NC	-1.21202	0.00786141	DOWN	LOC104418014	cysteine-rich receptor-like protein kinase 1
Eucgr.D01689	16.4631	36.411	41.0888	49.0982	13.8737	32.3108	32.865	63.6985	0.982239	0.0268348	NC	-0.161276	0.827672	NC	-0.130536	0.811046	NC	1.07921	0.0148715	UP	-0.297172	0.577421	NC	0.756691	0.130377	NC	LOC104441622	N6-adenosine-methyltransferase MT-A70-like
Eucgr.F01341	5.10171	3.4058	5.85763	17.7058	0.640529	0.675613	1.56251	1.40564	-0.5826	0.263754	NC	0.614873	0.267213	NC	2.02287	2.87e-06	UP	0	1	NC	1.17394	0.0422892	NC	1.16806	0.063079	NC	LOC104451578	probable leucine-rich repeat receptor-like serine/threonine-protein kinase At3g14840
Eucgr.H03944	4.05015	12.3342	9.91923	10.2846	1.20935	1.83213	2.74734	6.35446	1.56281	0.00034625	UP	-0.549334	0.307405	NC	-0.662262	0.152236	NC	0.617173	0.245476	NC	0.430432	0.422181	NC	1.86933	3.37e-05	UP	LOC104415160	LRR receptor-like serine/threonine-protein kinase GSO2
Eucgr.J02626	10.3413	3.78433	9.40482	9.81358	8.90028	5.9619	10.8309	11.9501	-1.6478	0.000159842	NC	1.70999	9e-05	UP	1.18173	0.00766733	UP	-1.39289	0.00146717	DOWN	1.12288	0.0104025	UP	1.35293	0.00289271	UP
Eucgr.D02548	75.9006	68.0299	28.1396	23.9857	43.0043	75.9265	19.478	20.7942	0.395973	0.432869	NC	-1.52716	0.000348273	DOWN	-1.77679	2.09e-05	DOWN	0.393463	0.440135	NC	-2.1563	2.22e-07	DOWN	-0.816039	0.0969031	NC	LOC104442313	probable aquaporin NIP5-1
Eucgr.D02390	1.15527	5.46848	8.68318	28.5632	0.938226	5.4135	0.951196	14.608	3.59341	1.4e-14	UP	-0.240338	0.726075	NC	2.00984	1.62e-06	UP	2.64344	2.26e-08	NC	-2.88754	5.52e-10	NC	1.91758	1.36e-05	NC	LOC104442190	myb-related protein 308
Eucgr.B03272	48.0588	0.359981	147.887	1.43818	11.0041	0.934761	183.669	4.58663	-7.51334	2.82e-42	DOWN	8.88533	2.49e-54	UP	1.52651	0.00712504	NC	-4.01347	4.63e-17	NC	7.67741	1.07e-47	NC	2.47374	3.19e-07	NC	LOC104433491	GDSL esterase/lipase At3g26430
Eucgr.A01904	15.4422	10.5138	15.1225	43.3178	26.5517	13.6259	32.9901	12.2271	-0.671676	0.157466	NC	0.426259	0.462084	NC	1.89077	6.62e-06	UP	-1.19995	0.00637128	DOWN	1.11306	0.0104123	UP	-0.397944	0.50071	NC	LOC104441219	uncharacterized LOC104441219
Eucgr.I01220	6.45023	3.54439	2.02913	2.60212	2.86776	0.991406	1.19134	0.424095	-1.02081	0.0258357	DOWN	-0.909107	0.0649725	NC	-0.836509	0.0756853	NC	-1.47675	0.00285087	NC	-0.0122854	1	NC	-1.35449	0.0314336	NC	LOC104418795	extra-large guanine nucleotide-binding protein 1
Eucgr.F03636	11.405	15.4702	12.3737	18.501	10.2611	18.9828	13.4079	13.9671	0.914547	0.0415438	NC	-1.13039	0.0110512	NC	-0.344621	0.485818	NC	0.309707	0.55922	NC	-1.14439	0.0079035	DOWN	-0.203398	0.75968	NC	LOC104450373	nuclear mitotic apparatus protein 1
Eucgr.G03170	4.10752	2.58929	5.3831	14.226	5.5109	4.5199	12.1448	5.36995	-0.605306	0.244435	NC	0.899963	0.0685411	NC	2.01183	3.55e-06	UP	-0.299808	0.590492	NC	1.1011	0.0136511	UP	0.0260696	0.980627	NC	LOC104454486	uncharacterized LOC104454486
Eucgr.B01907	0.857064	2.38737	3.16538	0.1725	1.14865	0.628183	9.23122	0.105409	1.27029	0.0124633	NC	0.574907	0.320304	NC	-4.4059	1.43e-14	NC	-1.05812	0.0739516	NC	4.34462	1.44e-19	UP	0	1	NC	LOC104432278	bifunctional epoxide hydrolase 2
Eucgr.F00620	2.84358	1.14892	27.4496	60.8528	4.16351	6.74748	61.3836	26.399	-1.3224	0.00589863	NC	4.32096	5.36e-21	UP	5.23368	3.72e-28	UP	0.539799	0.283268	NC	2.96494	3.02e-12	UP	1.84491	2.47e-05	NC	LOC104448153	zinc finger CCCH domain-containing protein 18
Eucgr.B03866	228.909	114.624	50.1677	138.958	69.5516	52.8711	17.2949	48.2555	-1.06127	0.0153631	DOWN	-1.44315	0.000769334	DOWN	-0.18417	0.728913	NC	0.487397	0.321858	NC	-2.18552	1.46e-07	NC	-0.245327	0.702106	NC	LOC104433986	uncharacterized LOC104433986
Eucgr.G03235	17.3999	25.9062	46.6247	57.3961	11.6442	10.7122	23.7229	27.5942	0.525673	0.282652	NC	0.638855	0.208913	NC	0.762655	0.0904014	NC	-0.5066	0.311783	NC	1.24205	0.00403703	UP	1.27432	0.00534092	UP	LOC104454542	putative amidohydrolase YtcJ
Eucgr.I02162	1.56367	2.45593	1.93908	0.855953	4.61274	5.74855	2.23168	0.044524	0.205122	0.753332	NC	-0.48327	0.442037	NC	-1.86637	0.000104035	NC	-0.143432	0.820091	NC	-1.69789	0.000126441	DOWN	-7.00175	2.34e-25	NC	LOC104419533	uncharacterized LOC104419533
Eucgr.G00650	1.71939	1.59178	16.2448	0.663685	2.64657	3.41923	16.7472	2.04504	-0.581359	0.289329	NC	3.68448	2.33e-16	UP	-1.40502	0.0047707	NC	0.153353	0.808221	NC	2.18014	2.73e-07	UP	-0.838708	0.109552	NC	LOC104452753	beta-xylosidase/alpha-L-arabinofuranosidase 2
Eucgr.D00173	2.92579	0.559878	5.50127	1.53359	0.968233	0.438248	2.71962	0.468327	-2.42232	2.22e-06	NC	3.11541	2.2e-10	UP	1.01608	0.0747611	NC	0	1	NC	2.40943	1.28e-06	NC	0	1	NC	LOC104440701	2-succinylbenzoate--CoA ligase, chloroplastic/peroxisomal
Eucgr.A01175	5.76642	3.74608	7.56356	1.10027	8.27914	2.73183	6.20097	3.21115	-0.589479	0.232491	NC	0.844162	0.082074	NC	-2.28822	2.88e-07	NC	-1.83641	2.44e-05	DOWN	1.12785	0.0113959	UP	0.0130856	0.992184	NC	LOC104435800	uncharacterized LOC104435800
Eucgr.J00501	50.4915	76.4854	75.9824	82.458	32.5481	44.6761	61.95	103.165	0.397022	0.432419	NC	-0.0845308	0.916891	NC	-0.323182	0.51646	NC	-0.309718	0.55922	NC	0.0884948	0.885084	NC	1.14867	0.0122317	UP	LOC108955653	rho GTPase-activating protein 1-like
Eucgr.J02168	0.101005	0.163494	4.72576	10.4563	0.388021	0.073946	6.69397	0.206397	0	1	NC	4.63754	1.62e-17	NC	5.58031	1.04e-24	UP	0	1	NC	6.12617	1.17e-24	UP	0	1	NC	LOC104422583	protein NRT1/ PTR FAMILY 5.8
Eucgr.K01821	91.2525	38.9004	39.359	13.5782	27.8276	33.4628	24.662	17.5358	-1.30484	0.00239025	DOWN	-0.19139	0.79064	NC	-1.9304	4.4e-06	DOWN	-0.239092	0.665679	NC	-0.511154	0.296449	NC	-1.23257	0.00691535	DOWN	LOC104425479	hypothetical protein
Eucgr.D01307	7.15138	12.5048	25.011	43.8992	6.21305	15.076	16.9415	18.2719	0.708553	0.136659	NC	0.820286	0.0865465	NC	1.43233	0.000738875	UP	1.2638	0.00435322	UP	-0.0582401	0.928593	NC	0.110756	0.88068	NC	LOC104441391	tobamovirus multiplication protein 1
Eucgr.B00600	2.14369	2.60078	1.60015	7.45122	9.89033	11.5753	12.0293	4.07964	-0.0760972	0.916942	NC	-0.89487	0.0883084	NC	1.18012	0.00886951	UP	0.0250187	0.973532	NC	0.0540755	0.934514	NC	-1.88674	2.24e-05	DOWN	LOC104420601	glycerophosphodiester phosphodiesterase GDPD6
Eucgr.A02899	6.13795	7.32226	26.0308	22.6005	4.67199	10.9741	26.7411	20.3762	0.0890531	0.885301	NC	0.720055	0.144404	NC	0.671098	0.143584	NC	1.01137	0.025363	UP	0.679569	0.146043	NC	0.591814	0.269337	NC	LOC104449781	F-box protein At5g51380
Eucgr.G02629	379.462	111.972	173.526	126.326	136.118	400.719	94.13	295.904	-1.79532	1.89e-05	DOWN	0.345673	0.567327	NC	-0.341977	0.488603	NC	1.51738	0.000384556	UP	-2.26886	4.76e-08	DOWN	-0.557577	0.29975	NC	LOC104454045	protein ZINC INDUCED FACILITATOR-LIKE 1
Eucgr.D02260	0.411866	1.05092	14.056	12.2843	0.1534	0.146902	16.7734	0.904192	0	1	NC	3.52027	6.42e-14	UP	3.21463	5.24e-12	UP	0	1	NC	7.13524	5.36e-35	NC	0	1	NC	LOC104442079	(+)-neomenthol dehydrogenase
Eucgr.G01491	14.1526	63.843	63.0142	73.9899	24.0077	28.7916	14.313	44.2677	2.34428	3.12e-08	UP	-0.111932	0.887046	NC	-0.24731	0.631972	NC	-0.740613	0.112464	NC	0.479116	0.333243	NC	0.232631	0.720719	NC	LOC104453222	probable carboxylesterase 2
Eucgr.B00038	79.2495	206.017	140.976	150.828	185.349	169.856	148.058	76.3076	1.15726	0.00770744	UP	-0.615876	0.227605	NC	-0.886166	0.0441151	NC	-0.29905	0.573327	NC	-0.437122	0.380901	NC	-1.39979	0.00165298	DOWN	LOC104416204	cytochrome c oxidase subunit 6b-1
Eucgr.J02529	5.72805	3.43024	5.20086	0.485091	9.34465	1.90249	4.07263	0.390146	-0.946202	0.0452439	NC	0.50881	0.382342	NC	-3.0666	3.03e-10	NC	-2.47607	2.29e-08	DOWN	0.978993	0.0389534	NC	-2.3719	6.31e-06	NC	LOC104422835	G2/mitotic-specific cyclin-2
Eucgr.B02896	1.82887	2.15631	10.4208	63.8939	4.35534	3.3676	26.0695	8.33564	0.129491	0.850927	NC	2.11453	1.6e-06	NC	4.52102	7.6e-23	NC	-0.497567	0.349435	NC	2.76409	1.38e-10	UP	1.23097	0.00992091	UP	LOC104433192	transcription repressor MYB4
Eucgr.C00344	42.0335	71.9465	49.9592	155.114	16.4953	128.685	37.1881	74.4461	0.64132	0.172165	NC	-0.722571	0.138893	NC	0.683022	0.132565	NC	2.5922	9.52e-10	UP	-2.01488	1.23e-06	DOWN	-1.002	0.0329911	DOWN	LOC104436084	transmembrane 9 superfamily member 8
Eucgr.C01745	6.93044	2.89915	10.1865	2.47309	16.5337	10.3416	26.1971	8.80174	-1.19016	0.016656	DOWN	1.58442	0.000775558	UP	-0.657965	0.235282	NC	-0.618568	0.213429	NC	1.12921	0.01109	UP	-0.498042	0.39519	NC	LOC104437036	uncharacterized LOC104437036
Eucgr.G00363	1.93599	4.77616	4.23517	10.3591	0	0	0	0	1.09872	0.0175459	UP	-0.307987	0.640601	NC	0.708321	0.125702	NC	0	1	NC	0	1	NC	0	1	NC	LOC104452596	TMV resistance protein N
Eucgr.F03575	16.702	10.8307	16.717	1.71272	17.3633	2.77634	11.3399	8.45612	0.646256	0.16903	NC	0.505453	0.349873	NC	-2.97364	3.04e-12	DOWN	-3.03566	1.48e-12	DOWN	1.55681	0.000218447	UP	1.57521	0.00034997	UP	LOC104450327	glucan endo-1,3-beta-D-glucosidase
Eucgr.G01351	1.91572	2.57655	5.76191	6.29252	3.81352	2.92276	6.82512	4.38752	0.294178	0.660822	NC	0.745826	0.173915	NC	0.886285	0.0671961	NC	-0.415029	0.472013	NC	1.04893	0.0263662	UP	0.48229	0.444615	NC	LOC104453144	reticulon-like protein B11
Eucgr.K02507	2.65336	5.32489	4.12858	2.6541	3.80261	5.67494	5.23223	7.99915	1.02844	0.025759	UP	-0.646086	0.216181	NC	-1.44439	0.000892369	DOWN	0.5746	0.249512	NC	-0.308208	0.571245	NC	0.3165	0.61342	NC	LOC104425999	diacylglycerol kinase 1
Eucgr.E03104	154.583	172.112	264.598	132.039	403.343	287.183	714.98	157.135	0.0821307	0.894418	NC	0.485941	0.379984	NC	-1.04858	0.0171362	DOWN	-0.281424	0.60061	NC	1.19143	0.00541671	UP	-1.19701	0.00880927	DOWN	LOC104445169	40S ribosomal protein S18
Eucgr.I01149	3.70336	1.9087	2.16891	1.33302	7.49725	0.677144	2.33585	0.628068	-1.14485	0.016577	NC	0.101756	0.911713	NC	-0.853618	0.0965969	NC	-3.58021	2.85e-14	DOWN	1.47083	0.00268544	NC	0	1	NC	LOC104418737	probable inactive serine/threonine-protein kinase bub1
Eucgr.C00732	43.3047	3.43271	19.5023	1.53652	53.1898	5.92351	25.1069	0.957614	-4.39801	1.32e-21	DOWN	3.32699	6.59e-14	UP	-1.61821	0.000998886	NC	-4.02689	3.56e-19	DOWN	3.34846	1.12e-14	UP	-1.81919	0.000171725	DOWN	LOC104436354	LRR receptor-like serine/threonine-protein kinase ERECTA
Eucgr.L03477	6.99286	2.46369	2.30077	2.37374	4.45587	2.33474	1.3723	2.25805	-1.54364	0.00148405	DOWN	-0.34193	0.696228	NC	-0.406011	0.501754	NC	-0.892441	0.0945615	NC	0	1	NC	-0.173844	0.852582	NC
Eucgr.A00881	19.8501	40.2702	39.8896	39.787	15.5286	33.7376	27.1295	49.9581	0.909842	0.0429309	NC	-0.246628	0.711475	NC	-0.451537	0.345597	NC	1.0505	0.0183316	UP	-0.537091	0.267683	NC	0.327146	0.590749	NC	LOC104433438	probable galacturonosyltransferase 7
Eucgr.D00270	77.2462	94.5395	62.0421	53.9586	73.6893	91.4274	35.3806	70.9392	0.149797	0.794394	NC	-0.780083	0.104918	NC	-1.18245	0.00584616	DOWN	0.216668	0.698463	NC	-1.57603	0.000179023	DOWN	-0.493172	0.374098	NC	LOC104440765	putative hydrolase C777.06c
Eucgr.J02394	15.9879	20.4332	30.4052	56.3225	21.7421	34.7466	34.4044	34.5394	0.270029	0.61719	NC	0.362851	0.545387	NC	1.00801	0.0207969	UP	0.604168	0.208617	NC	-0.228819	0.682296	NC	-0.181008	0.787124	NC	LOC104422740	transmembrane and coiled-coil domain-containing protein 4
Eucgr.H00185	1.65692	0.213116	9.03552	2.34225	1.78081	0.541413	25.41	4.40506	-3.23237	6.49e-07	NC	5.55058	8.37e-22	NC	3.13578	3.97e-07	NC	-1.8717	0.000833659	NC	5.61382	6.56e-28	UP	2.84239	5.43e-08	NC
Eucgr.B02372	24.7007	37.7861	31.3974	62.2373	25.3899	36.5436	22.2495	55.7889	0.421911	0.402283	NC	-0.700244	0.157751	NC	0.138417	0.800316	NC	1.04456	0.0192028	UP	-1.42931	0.000728281	DOWN	0.278791	0.657723	NC	LOC104432740	epsin-3
Eucgr.K01841	17.648	172.557	84.2717	74.0319	51.1873	88.1255	34.9816	142.174	3.29397	1.74e-14	UP	-1.27297	0.00348892	DOWN	-1.65816	7.4e-05	DOWN	0.725245	0.119945	NC	-1.59605	0.00014042	DOWN	0.501589	0.362316	NC	LOC104425496	actin
Eucgr.B01136	73.9319	12.7393	42.1107	19.2299	38.5569	14.712	60.4063	7.17029	-2.50803	3.16e-09	DOWN	1.44192	0.000899959	UP	0.0878209	0.880109	NC	-1.23224	0.00513959	DOWN	1.88812	6.35e-06	UP	-1.31068	0.00454326	DOWN	LOC104434668	basic 7S globulin
Eucgr.A02893	20.7059	44.3532	50.4401	50.7499	29.0888	41.3947	42.103	59.7892	1.0609	0.0158648	UP	-0.185478	0.797365	NC	-0.340562	0.491659	NC	0.483991	0.327046	NC	-0.18077	0.752719	NC	0.263598	0.677535	NC	LOC104449734	conserved oligomeric Golgi complex subunit 7
Eucgr.K00065	20.0546	45.4792	41.2929	46.6472	15.6608	20.2481	21.4575	35.6819	1.17236	0.00724129	UP	-0.367328	0.537739	NC	-0.413767	0.393314	NC	0.370845	0.476555	NC	-0.0954574	0.877435	NC	0.645869	0.218503	NC
Eucgr.J00433	0.580681	1.62247	3.80286	10.6376	0.23056	0.763926	4.26388	2.62847	1.35721	0.00533958	NC	1.15479	0.0126572	UP	1.34606	0.00233238	UP	0.821415	0.13364	NC	2.5914	4.28e-09	UP	1.99774	1.61e-05	NC	LOC104421265	uncharacterized LOC104421265
Eucgr.K00796	642.942	142.275	483.887	332.966	448.232	226.38	523.473	203.196	-2.21339	1.29e-07	DOWN	1.48818	0.000509691	UP	0.776651	0.082791	NC	-0.988363	0.0268682	NC	0.96597	0.0278192	NC	-0.423615	0.459015	NC	LOC104424758	autophagy-related protein 8A
Eucgr.G03273	56.4706	76.1675	195.13	357.851	26.8676	60.9572	119.165	336.625	0.363533	0.476144	NC	1.12737	0.0110139	NC	1.77706	2.02e-05	NC	1.17215	0.00745993	UP	0.845684	0.0586647	NC	2.24125	1.54e-07	UP	LOC104454576	zinc finger CCCH domain-containing protein 53
Eucgr.G02335	0.894658	1.63904	3.64231	0.793219	5.69589	1.45227	1.64653	1.27305	0	1	NC	0.906407	0.11547	NC	0	1	NC	-1.69821	0.000474411	DOWN	0	1	NC	0	1	NC	LOC104453807	homologous-pairing protein 2 homolog
Eucgr.G02379	6.98216	3.28334	10.0054	8.5358	8.16089	6.21821	15.34	7.72441	-1.41001	0.00249002	DOWN	1.86554	3.39e-05	UP	1.0376	0.0269665	UP	-0.554451	0.277258	NC	1.08305	0.0162753	UP	0.158757	0.83434	NC	LOC104453845	uncharacterized LOC104453845
Eucgr.E02605	3.3725	4.33065	4.16161	7.84926	1.75349	4.12031	3.43428	5.66943	0.35359	0.508736	NC	-0.0506552	0.954551	NC	0.631309	0.178171	NC	1.23822	0.00669352	UP	-0.51247	0.310367	NC	0.232063	0.727003	NC	LOC104444958	pentatricopeptide repeat-containing protein At5g46460, mitochondrial
Eucgr.A00388	1.85318	18.1136	10.4703	34.4849	7.85879	14.9984	18.2313	16.0461	3.32935	1.45e-13	UP	-1.21443	0.00665945	DOWN	0.290996	0.569708	NC	0.927795	0.0440293	NC	-0.117538	0.847958	NC	-0.294133	0.643065	NC	LOC104450682	2-alkenal reductase (NADP(+)-dependent)-like
Eucgr.G03021	162.885	453.343	158.455	155.339	132.061	308.642	97.3589	431.266	1.20975	0.0050281	UP	-1.7476	3.49e-05	DOWN	-1.96714	2.3e-06	DOWN	1.19625	0.00613449	UP	-1.90255	4.64e-06	DOWN	0.263631	0.676666	NC	LOC104454361	probable sugar phosphate/phosphate translocator At3g11320
Eucgr.C04134	5.1926	18.7735	13.8922	33.8957	3.19827	4.6236	12.7838	3.76406	1.69829	8.7e-05	UP	-0.661332	0.19393	NC	0.385951	0.43293	NC	0.517694	0.328507	NC	1.2097	0.00622137	UP	-0.507683	0.393613	NC
Eucgr.K03295	20.549	442.904	128.096	52.5686	8.29861	873.457	39.7813	857.359	3.73476	9.51e-18	UP	-1.79093	2.15e-05	NC	-2.52222	1.64e-09	DOWN	5.8477	3.38e-34	UP	-4.43357	1.72e-23	DOWN	-0.216687	0.739739	NC	LOC104426606	cytochrome P450 94A1
Eucgr.F03092	19.7616	39.8107	47.4474	84.3655	2.29069	9.61343	4.58646	12.0849	0.907047	0.044578	NC	0.0393626	0.96318	NC	0.619424	0.178547	NC	1.97938	8.14e-06	UP	-1.27754	0.003664	DOWN	0.0979655	0.898421	NC	LOC104449934	inositol oxygenase 1
Eucgr.A02857	0.926282	0.889085	1.69779	3.30449	9.29224	2.70395	0.902054	5.33687	0	1	NC	0.923952	0.165139	NC	1.74698	0.000733157	NC	-1.77523	9.21e-05	DOWN	-1.81991	0.000243188	NC	1.38928	0.00413236	UP	LOC104449385	transcription factor bHLH36
Eucgr.G01053	2.91034	3.50574	6.46464	11.0051	4.53607	7.75392	6.083	10.0837	0.188578	0.757272	NC	0.671048	0.202491	NC	1.31768	0.00270003	UP	0.626597	0.202964	NC	-0.56879	0.249015	NC	0.211195	0.756634	NC	LOC104452960	NAC domain-containing protein 1
Eucgr.G02804	151.215	163.865	172.768	113.514	199.432	158.505	104.794	87.8934	0.192301	0.728367	NC	-0.291799	0.64789	NC	-1.08944	0.0115716	DOWN	-0.642978	0.173823	NC	0.0749683	0.904438	NC	-1.04091	0.0260554	DOWN	LOC104454190	ATP synthase subunit d, mitochondrial
Eucgr.A02098	181.702	135.515	56.5862	68.2616	200.036	169.962	65.4155	95.1643	-0.48589	0.320772	NC	-1.24594	0.00443031	DOWN	-1.47462	0.000466187	DOWN	-0.359531	0.486599	NC	-1.12186	0.00928064	DOWN	-1.05968	0.0228331	DOWN	LOC104442890	hypothetical protein
Eucgr.B03895	0.504203	0.00835533	2.52848	0.298574	7.03112	0.282109	6.86495	2.46771	0	1	NC	5.85847	2.06e-11	NC	0	1	NC	-6.04943	7.59e-19	NC	5.59455	1.49e-16	UP	0	1	NC	LOC104434015	putative phytosulfokines 6
Eucgr.D02229	194.607	74.4946	68.2239	203.33	122.114	110.474	37.3311	145.143	-1.64628	9.37e-05	DOWN	-0.619759	0.224067	NC	0.947792	0.0300605	NC	-0.511617	0.295205	NC	-1.70974	4.14e-05	DOWN	0.138352	0.842031	NC	LOC104442050	probable xyloglucan endotransglucosylase/hydrolase protein 30
Eucgr.B03949	0.78179	0.625302	3.60651	4.00195	0.217352	0.604579	9.23866	7.98109	-0.485583	0.460039	NC	2.32775	4.9e-07	UP	2.2902	6.54e-07	UP	1.24255	0.0418371	NC	3.75594	4.67e-16	NC	3.63809	1.17e-14	NC	LOC104434070	potassium transporter 6
Eucgr.K01658	5.92563	4.14064	6.45278	13.464	15.8826	20.6247	11.7335	16.2417	-0.334196	0.566564	NC	0.183482	0.82837	NC	1.00578	0.0298861	UP	0.193269	0.738985	NC	-1.11597	0.0114748	DOWN	-0.577306	0.293248	NC	LOC104425384	glutathione transferase GST 23
Eucgr.A01534	2.85686	1.66491	11.6029	3.41653	0.725535	1.9347	5.47854	7.30621	-0.816509	0.104243	NC	2.84956	9.32e-11	NC	0.97154	0.0395402	NC	1.86386	0.000115033	NC	1.73515	6.44e-05	UP	2.15043	1.34e-06	UP	LOC104438336	growth-regulating factor 3
Eucgr.J00516	13.7888	1.92192	11.2224	12.2981	24.7016	5.37025	2.8288	13.0551	-3.10655	5.5e-12	DOWN	2.67581	2.39e-09	UP	2.51562	1.56e-08	UP	-2.13924	6.68e-07	DOWN	-1.06768	0.0196361	DOWN	0.986578	0.0429326	NC	LOC104423427	NAC domain-containing protein 90
Eucgr.I01524	58.8769	17.9472	8.07676	11.2226	27.1128	23.4222	4.68722	12.187	-1.58776	0.000178086	DOWN	-1.3943	0.00133143	DOWN	-1.03584	0.0175427	DOWN	-0.271326	0.616008	NC	-2.70653	1.55e-10	DOWN	-1.13445	0.0140413	DOWN	LOC104419036	probable serine/threonine-protein kinase NAK
Eucgr.B01003	19.3737	26.893	36.8823	73.2223	16.5981	18.5297	18.4783	17.7185	0.248273	0.65041	NC	0.45209	0.423301	NC	1.42276	0.000773856	UP	-0.223989	0.690239	NC	-0.424413	0.405118	NC	-0.100485	0.893931	NC	LOC104423653	perakine reductase
Eucgr.C00426	257.069	98.5611	13.7928	21.9409	157.961	64.8632	12.909	86.4956	-1.32623	0.00195073	DOWN	-1.88411	8.17e-06	NC	-1.08188	0.0123034	NC	-1.32999	0.00213505	DOWN	-2.57001	1.09e-09	DOWN	0.193345	0.772289	NC
Eucgr.K02331	6.61308	16.32	13.8211	32.622	5.70443	8.53529	5.16514	14.0044	1.0512	0.0194807	UP	-0.514683	0.346745	NC	0.570618	0.223369	NC	0.56873	0.253762	NC	-1.02505	0.0236112	DOWN	0.469513	0.412358	NC	LOC104425885	alcohol dehydrogenase-like 6
Eucgr.B03727	3.07669	4.84879	4.53535	6.57606	0.995881	3.98564	3.42778	9.79499	0.5737	0.26262	NC	-0.285266	0.678881	NC	0.0419522	0.949169	NC	2.0847	6.93e-06	UP	-0.453499	0.39387	NC	1.10433	0.0211284	UP	LOC104435703	integrator complex subunit 3
Eucgr.L01846	5.70856	2.45547	1.96752	1.19086	11.2194	15.4278	7.09371	7.10542	0.926618	0.0501062	NC	-2.39629	8.32e-08	NC	-2.65966	3.01e-09	NC	0.653452	0.210065	NC	-1.7465	0.000190244	DOWN	-1.28299	0.011993	DOWN
Eucgr.B02854	231.199	118.584	279.809	97.021	167.158	117.599	180.123	121.13	-1.56987	0.000201615	DOWN	0.71709	0.142016	NC	-1.03647	0.0166353	DOWN	-0.381621	0.455946	NC	0.32906	0.529667	NC	-0.208661	0.750852	NC	LOC104433156	hypothetical protein
Eucgr.C01758	42.0184	15.0592	15.6167	37.4235	25.1556	10.0379	13.858	14.4061	-1.70595	5.19e-05	DOWN	0.0620194	0.940114	NC	0.961081	0.0279944	NC	-1.27817	0.00333145	DOWN	0.229132	0.682787	NC	0.376455	0.525359	NC	LOC104437044	probable L-type lectin-domain containing receptor kinase S.7
Eucgr.H03551	0.974649	1.76192	34.2165	7.66309	0.912049	0.451464	30.7224	5.52433	0.662235	0.312231	NC	4.14859	4.44e-19	UP	1.87902	5.63e-05	UP	0	1	NC	5.8796	1.24e-29	UP	3.16305	3.47e-09	NC
Eucgr.C00194	39.7497	49.721	47.1485	41.8934	45.1544	23.0465	99.7516	37.1348	0.338481	0.513052	NC	-0.195984	0.784016	NC	-0.682379	0.133978	NC	-0.71831	0.124831	NC	1.90407	4.75e-06	UP	0.460912	0.412696	NC
Eucgr.D01403	0.880016	5.28795	2.50834	2.68791	2.67334	10.4557	3.78087	2.43914	2.49507	1.78e-07	UP	-1.31184	0.00529673	DOWN	-1.48935	0.00103562	DOWN	2.44487	3.55e-08	NC	-2.16779	4.92e-07	NC	-1.03798	0.0313381	NC	LOC104441462	acyl-CoA--sterol O-acyltransferase 1
Eucgr.A00405	0.0755973	0	0	0.569681	0.434153	2.01706	0.663402	11.5559	0	1	NC	0	1	NC	0	1	NC	0	1	NC	0	1	NC	2.75637	1.78e-08	UP	LOC104452401	MLO-like protein 1
Eucgr.J00084	17.1865	34.5343	57.4019	129.183	11.2509	30.9691	59.9847	61.453	0.867811	0.055244	NC	0.535216	0.31471	NC	1.45427	0.000557351	UP	1.42707	0.00097149	UP	0.537261	0.266977	NC	0.782663	0.115406	NC	LOC104420952	cytochrome P450 4X1
Eucgr.H04950	1903.36	615.138	124.158	390.174	922.265	739.492	18.6498	171.664	-1.75985	2.75e-05	DOWN	-2.52685	1.8e-09	DOWN	-1.14872	0.0072572	DOWN	-0.47013	0.341316	NC	-5.37052	3.64e-31	NC	-2.3093	6.45e-08	DOWN	LOC104415882	alcohol dehydrogenase 1
Eucgr.J00530	166.789	82.6208	116.996	94.2596	100.399	320.153	62.0666	234.585	-1.22577	0.00446025	DOWN	0.0905221	0.911028	NC	-0.458471	0.337119	NC	1.50701	0.000427942	UP	-2.75152	5.14e-11	DOWN	-0.568843	0.288332	NC	LOC104421328	bifunctional nitrilase/nitrile hydratase NIT4B
Eucgr.L00627	0.149372	0	3.34393	4.50388	0.722154	0	16.6943	0.418728	0	1	NC	8.25037	1.1e-14	NC	8.86765	1.25e-18	NC	0	1	NC	10.3979	2.22e-30	UP	0	1	NC	LOC104428666	temperature-induced lipocalin-1
Eucgr.K03562	53.4159	9.12992	6.58752	5.00335	15.981	10.2066	6.67879	1.17888	-2.68771	1.92e-10	DOWN	-1.93612	5.57e-06	DOWN	-1.4888	0.000466187	DOWN	-1.09733	0.0131736	DOWN	-1.16004	0.00731658	DOWN	-4.24004	4.79e-20	DOWN	LOC104426837	transcription factor MYB108
Eucgr.E04018	3.87076	33.0906	32.2775	97.3584	1.40267	20.7423	3.63469	29.8127	3.01549	8.53e-12	UP	-0.33833	0.584114	NC	1.13707	0.00839746	UP	2.90346	1.96e-10	NC	-2.0915	1.44e-06	NC	0.466153	0.416736	NC	LOC104445696	S-type anion channel SLAH1
Eucgr.E02910	5.18976	3.28663	10.2201	7.54464	8.15444	2.0724	5.84201	2.60902	-0.741093	0.145259	NC	1.45217	0.0015093	UP	0.821774	0.0872443	NC	-1.97148	1.42e-05	DOWN	1.27187	0.00628923	UP	0.117318	0.902051	NC	LOC104445103	uncharacterized LOC104445103
Eucgr.C04394	166.148	81.5468	7.81154	12.7347	118.215	302.246	7.63184	14.4891	-1.08729	0.0129082	DOWN	-3.99891	1.8e-19	DOWN	-3.24539	4.48e-14	DOWN	1.25317	0.00391208	UP	-5.61716	6.55e-33	NC	-4.70031	1.22e-24	DOWN
Eucgr.K01198	0	0.107898	43.6483	0	0	0.0408657	139.942	0	0	1	NC	8.72778	9.71e-45	UP	0	1	NC	0	1	NC	11.8103	4.98e-64	NC	0	1	NC	LOC104425034	protodermal factor 1
Eucgr.B03923	38.2534	28.5053	32.3771	24.0009	10.4424	31.1305	15.8825	32.4949	-0.38048	0.454643	NC	-0.175165	0.810351	NC	-0.788439	0.0781202	NC	1.34066	0.00198522	UP	-0.774114	0.0891476	NC	0.155724	0.818914	NC	LOC104434043	uncharacterized LOC104434043
Eucgr.K02739	153.287	379.534	317.158	275.439	285.189	254.753	373.706	454.995	1.089	0.0126133	UP	-0.16978	0.816437	NC	-0.902815	0.0395402	NC	-0.233569	0.671108	NC	0.557897	0.243927	NC	0.617299	0.239684	NC	LOC104426176	nucleolar protein 56
Eucgr.F03707	0.311574	0.383414	5.18208	9.76263	1.03355	0.135171	27.879	2.35535	0	1	NC	3.18894	1.3e-10	UP	4.26498	5.22e-18	UP	0	1	NC	7.11099	7.27e-36	NC	4.28923	1.46e-13	NC	LOC104450436	thioredoxin-like protein CDSP32, chloroplastic
Eucgr.I01627	37.6209	1.67009	21.8189	26.6203	9.64291	5.07278	29.298	6.02329	-4.68398	1.12e-23	DOWN	3.54202	2.94e-15	UP	3.61764	7.49e-16	UP	-0.919344	0.0482164	NC	2.28728	6.37e-08	UP	-0.0172538	0.9903	NC	LOC104419122	ACT domain-containing protein ACR6
Eucgr.G01845	4.50256	5.06343	24.9279	17.0956	0.669302	2.87156	1.29061	3.89747	0.599376	0.231891	NC	2.11138	7.1e-07	UP	1.11786	0.0109505	UP	2.84096	9.49e-09	NC	-1.03135	0.0303533	NC	0.230659	0.746119	NC	LOC104453468	probable flavin-containing monooxygenase 1
Eucgr.J01105	355.784	552.047	249.718	307.738	226.244	710.808	414.19	424.093	0.594941	0.209336	NC	-1.13055	0.010726	DOWN	-1.31471	0.00187923	DOWN	1.21396	0.00529093	UP	-1.25917	0.00303576	DOWN	-0.982434	0.0369361	NC	LOC104421806	uncharacterized LOC104421806
Eucgr.G02418	158.231	62.4084	160.249	204.512	124.815	115.623	179.126	173.413	-1.33617	0.00187441	DOWN	1.13253	0.0110541	UP	1.3122	0.00202871	UP	-0.38054	0.459799	NC	0.483536	0.326546	NC	0.379814	0.519421	NC
Eucgr.K02775	14.2221	1.40773	9.73262	10.4701	9.94311	11.0677	19.9567	14.8498	-3.46847	1.62e-14	DOWN	2.64409	2.74e-09	UP	2.52424	1.25e-08	UP	0.135067	0.825685	NC	0.638169	0.179061	NC	0.563529	0.302546	NC	LOC104426215	leucine-rich repeat receptor-like serine/threonine/tyrosine-protein kinase SOBIR1
Eucgr.A02232	48.3129	76.5024	56.7367	38.5751	31.5129	52.1622	34.6167	43.7806	0.568323	0.236435	NC	-0.565891	0.280592	NC	-1.35621	0.00137927	DOWN	0.604822	0.208173	NC	-0.821488	0.0690744	NC	-0.388517	0.508145	NC	LOC104443965	rhomboid-like protein 20
Eucgr.E01146	8.68645	18.7442	25.9812	54.1459	8.08184	13.1103	17.4151	20.4315	1.01916	0.023723	UP	0.237478	0.727727	NC	1.08032	0.012915	UP	0.628539	0.197359	NC	0.196794	0.734984	NC	0.440718	0.445811	NC	LOC104444182	F-box protein SKIP31
Eucgr.H03284	92.0127	435.479	325.791	136.042	107.991	283.677	370.063	241.202	2.13691	3.34e-07	UP	-0.616799	0.225707	NC	-2.12777	3.19e-07	DOWN	1.37331	0.00143803	UP	0.187095	0.74275	NC	-0.476673	0.390512	NC	LOC104414665	calreticulin
Eucgr.A01711	24.9171	17.7223	48.4234	31.7489	35.5169	19.8741	71.3883	11.8078	-0.331284	0.52963	NC	1.00073	0.0286908	UP	0.0948257	0.868701	NC	-1.07812	0.0161375	DOWN	2.00267	1.75e-06	UP	-0.995174	0.0401541	NC	LOC104439704	50S ribosomal protein L6, chloroplastic
Eucgr.A01006	21.0105	1.73092	6.99941	9.13634	4.97478	3.60724	8.16772	7.84049	-3.80318	1.17e-17	DOWN	1.73854	7.04e-05	UP	2.02948	2.29e-06	UP	-0.458548	0.369778	NC	0.876864	0.0534729	NC	0.768095	0.133199	NC	LOC104434386	ABC transporter B family member 11
Eucgr.F02679	1.51793	2.4505	3.38199	2.1126	3.69693	3.31989	6.4504	3.27002	0.56989	0.294169	NC	0.169506	0.839413	NC	0.196037	0.744129	NC	-0.486273	0.37775	NC	1.05521	0.0244534	UP	0.280791	0.692334	NC	LOC104449576	formin-like protein 5
Eucgr.F00334	71.9264	433.7	123.028	98.1992	51.1706	120.27	77.6285	128.319	2.36645	1.64e-08	UP	-1.88887	7.04e-06	DOWN	-2.35347	1.67e-08	DOWN	1.11325	0.0114754	UP	-0.737901	0.106698	NC	-0.0545809	0.943928	NC	LOC104447957	probable pectin methyltransferase QUA2
Eucgr.I01402	57.3396	89.9416	232.271	53.4734	16.9017	5.22062	135.261	58.3835	0.578944	0.224588	NC	1.1601	0.00858687	UP	-1.18117	0.0057117	DOWN	0.463587	0.352312	NC	2.44775	4.24e-09	NC	2.08021	1.19e-06	NC	LOC104418932	subtilisin-like protease SBT1.6
Eucgr.F02831	0	3.58358	0.252243	1.03568	2.04628	6.80922	0.435673	1.58074	9.79665	2.67e-25	NC	-3.98406	1.02e-15	NC	-2.82247	7.55e-10	NC	3.07729	5.12e-12	NC	-6.22021	9.82e-32	NC	-2.98132	2.78e-11	DOWN	LOC104449701	putative transcription factor bHLH086
Eucgr.L02235	130.439	88.8327	40.04	44.7614	132.294	811.09	38.5431	286.66	-0.651164	0.169855	NC	-1.35606	0.0021564	DOWN	-1.53053	0.000357648	NC	3.26995	3.67e-14	NC	-5.52378	6.41e-32	NC	-1.74473	5.65e-05	NC	LOC108956977	snakin-2-like
Eucgr.C00665	2.69938	2.94877	8.08798	24.8041	1.50487	0.986238	6.2471	4.3659	-0.397161	0.47109	NC	1.69389	0.000124826	UP	2.86805	3.52e-11	UP	-0.288341	0.619424	NC	1.51761	0.00054773	NC	0.790994	0.137141	NC	LOC104436317	cytochrome P450 711A1
Eucgr.E03552	7.51091	5.84333	9.14888	18.443	1.58716	2.03091	1.95095	4.34297	-0.421422	0.432493	NC	0.383482	0.544122	NC	1.1898	0.00735492	UP	0.241911	0.748559	NC	-0.311025	0.62615	NC	0.816867	0.154115	NC
Eucgr.D02140	90.1312	17.06	42.2977	42.6025	22.3678	20.7546	33.2889	27.6923	-2.47059	4.44e-09	DOWN	1.0961	0.0145853	UP	0.889576	0.0446753	NC	-0.114671	0.851308	NC	0.634419	0.17861	NC	0.0953381	0.899118	NC
Eucgr.K01495	2.45679	3.21117	11.4136	1.48161	6.14669	2.864	3.49268	1.86749	0.31552	0.588806	NC	1.61069	0.000282498	UP	-1.54751	0.000962987	NC	-1.12371	0.0165981	DOWN	0.0214129	0.985144	NC	-0.824035	0.138475	NC	LOC104425263	uncharacterized LOC104425263
Eucgr.K02937	33.8073	26.5321	30.7802	65.0208	21.228	60.2234	35.2965	74.0309	-0.523493	0.281601	NC	0.0420211	0.960074	NC	1.01373	0.0197792	UP	1.27025	0.00347229	UP	-1.05348	0.0153935	DOWN	0.0538073	0.944431	NC	LOC104426343	F-box/LRR-repeat protein 3
Eucgr.D02223	30.2254	1.53829	10.1264	8.88673	20.2258	2.05098	21.2865	3.66893	-4.40029	6.96e-22	DOWN	2.46892	1.57e-08	UP	2.03822	2.99e-06	UP	-3.40526	1.52e-14	DOWN	3.19203	2e-13	UP	0.635091	0.256555	NC	LOC104442043	homeobox-leucine zipper protein HDG5
Eucgr.H04221	3.67952	1.90004	1.88426	4.38168	3.55915	6.58054	4.40404	5.02254	-0.936612	0.0549526	NC	0.387781	0.546206	NC	1.30635	0.00372247	UP	0.990368	0.0308301	NC	-1.29455	0.00281164	DOWN	-0.996698	0.0389242	NC	LOC104417597	histone-lysine N-methyltransferase SUVR4
Eucgr.F01191	74.1587	55.4691	18.4963	5.67023	93.5295	34.2079	113.59	21.3027	-0.452974	0.360673	NC	-1.83727	1.4e-05	DOWN	-3.747	1.43e-17	DOWN	-1.47842	0.000571745	DOWN	1.38386	0.00105271	UP	-1.39183	0.00187009	DOWN	LOC104448506	uncharacterized LOC104448506
Eucgr.I01393	147.022	41.1073	1008.28	2.84407	164.666	52.1208	1956.44	3.16938	-1.93506	4.27e-06	DOWN	4.5069	7.78e-24	UP	-4.34112	8.03e-21	DOWN	-1.72564	5.09e-05	DOWN	5.15731	2.19e-29	UP	-4.37812	8.71e-21	NC	LOC104418923	chaperone protein dnaJ 11, chloroplastic
Eucgr.F03416	8.81174	7.81175	20.2689	16.5342	23.8339	11.5072	44.9752	7.2175	-0.396066	0.463435	NC	1.32117	0.00321698	UP	0.891152	0.0508526	NC	-1.26652	0.00433508	DOWN	1.96275	3.4e-06	UP	-0.830047	0.108581	NC	LOC104450199	50S ribosomal protein L24, chloroplastic
Eucgr.C02536	134.239	181.402	99.6079	125.504	175.015	190.402	125.441	194.151	0.420189	0.400065	NC	-1.11804	0.0118698	DOWN	-1.01789	0.0188843	DOWN	0.0992471	0.87208	NC	-0.853607	0.0560015	NC	-0.188906	0.7765	NC	LOC104437520	signal recognition particle receptor subunit alpha
Eucgr.F00490	1393.47	6116.15	3190.77	1538.71	2934.58	2661.1	1708.39	3517.69	2.06537	8.01e-07	UP	-1.17742	0.00743786	DOWN	-2.43452	5.49e-09	DOWN	0.338537	0.51585	NC	-0.99344	0.0229451	NC	-0.0586145	0.939396	NC	LOC104448075	protein DOWNSTREAM OF FLC
Eucgr.G02071	9.62468	30.2886	33.1287	60.0006	20.1143	22.458	47.2586	31.9081	1.54317	0.000291558	UP	-0.0951708	0.906124	NC	0.58436	0.206942	NC	-0.070907	0.912853	NC	1.01045	0.0209632	UP	0.511297	0.353443	NC	LOC104453632	65-kDa microtubule-associated protein 6
Eucgr.L02116	2.00514	2.94781	3.19594	5.52176	1.93328	4.12171	3.70815	7.30436	0.430178	0.444124	NC	-0.103185	0.905822	NC	0.412661	0.417518	NC	1.09176	0.0224748	UP	-0.390942	0.477371	NC	0.655439	0.228325	NC
Eucgr.G01993	18.8581	20.4428	31.2832	51.6022	7.24921	13.5806	16.6033	16.4201	0.0396975	0.952914	NC	0.420122	0.466055	NC	0.919823	0.0369329	NC	1.0654	0.0214977	UP	-0.0844008	0.896385	NC	-0.0195834	0.986059	NC
Eucgr.K01294	211.613	82.7546	131.409	153.167	103.965	90.4677	114.225	116.384	-1.53257	0.000296474	DOWN	0.195938	0.783894	NC	0.178978	0.737456	NC	-0.425345	0.399105	NC	0.107837	0.858883	NC	0.291815	0.64049	NC	LOC104425123	thioredoxin H-type
Eucgr.B02865	41.8013	69.7278	58.9624	37.1081	20.7066	29.7109	42.1619	41.1892	0.46262	0.349715	NC	-0.431381	0.447032	NC	-1.2718	0.00281406	DOWN	0.434688	0.390714	NC	0.281491	0.602861	NC	0.317238	0.605732	NC	LOC104433168	CDP-diacylglycerol--serine O-phosphatidyltransferase 1
Eucgr.D00618	66.5823	66.4353	49.7821	41.8106	86.819	95.779	36.6153	83.7183	-0.146036	0.798778	NC	-0.713009	0.145786	NC	-1.34821	0.00144137	DOWN	0.0976419	0.874365	NC	-1.70434	4.4e-05	DOWN	-0.497852	0.366197	NC	LOC104441010	uncharacterized LOC104441010
Eucgr.B02661	12.6598	0.386773	21.2429	2.61418	5.13471	0.321896	7.22435	3.34247	-5.18887	5.46e-22	DOWN	5.5827	1.96e-25	UP	2.28856	8.28e-05	NC	-4.07616	1.94e-13	NC	4.71607	2.19e-18	NC	3.26682	1.77e-08	NC	LOC104433016	probable transmembrane ascorbate ferrireductase 3
Eucgr.I01544	334.469	713.995	404.614	478.288	134.246	543.501	177.193	349.508	0.904009	0.0431539	NC	-1.09995	0.013381	DOWN	-1.18728	0.00535788	DOWN	2.0605	1.03e-06	UP	-1.58444	0.000148939	DOWN	-0.947383	0.0457206	NC	LOC104419056	3-hydroxy-3-methylglutaryl-coenzyme A reductase 1
Eucgr.C01045	11.2802	42.2879	34.6901	28.9016	17.1057	29.5352	21.1846	37.8596	1.89676	7.77e-06	UP	-0.536846	0.314472	NC	-1.07736	0.0129753	DOWN	0.75368	0.107211	NC	-0.76353	0.0964051	NC	0.093806	0.901337	NC	LOC104436604	uncharacterized LOC104436604
Eucgr.F03134	27.4014	67.5595	59.858	61.8651	37.5264	30.1113	31.3093	53.2541	1.22214	0.00470476	UP	-0.390244	0.503122	NC	-0.568485	0.220794	NC	-0.327939	0.533809	NC	-0.195207	0.733272	NC	0.597663	0.261034	NC	LOC104449971	chaperonin CPN60-like 2, mitochondrial
Eucgr.L01940	20.6347	16.1026	16.2661	31.9731	6.91585	15.2222	12.9151	19.515	-0.424671	0.398047	NC	-0.188883	0.794476	NC	0.594214	0.199953	NC	1.01069	0.0247843	UP	-0.443101	0.377754	NC	0.149754	0.828411	NC	LOC104430136	TMV resistance protein N
Eucgr.H01112	163.101	428.678	190.034	345.504	154.414	617.394	177.299	1022.57	2.11167	4.54e-07	UP	-1.1364	0.0102417	DOWN	-1.44181	0.000606716	DOWN	2.08742	7.37e-07	UP	-2.37175	1.18e-08	DOWN	0.342133	0.568121	NC	LOC104456753	UDP-glucuronic acid decarboxylase 2
Eucgr.A00836	2.14549	4.64454	5.60934	9.52377	0.677777	4.34643	5.04533	7.48031	1.11159	0.0183552	UP	-0.00853841	0.994153	NC	0.627456	0.186378	NC	2.73405	7.7e-09	NC	-0.0642976	0.926915	NC	0.5691	0.307851	NC
Eucgr.C02790	99.5688	427.368	288.98	194.38	74.1977	247.241	139.972	636.1	2.08855	6.17e-07	UP	-0.804471	0.0897209	NC	-1.61039	0.000119079	DOWN	1.81809	1.78e-05	UP	-1.11653	0.00955053	DOWN	1.1687	0.0103845	UP	LOC104437680	probable sugar phosphate/phosphate translocator At5g25400
Eucgr.D02249	170.165	57.2425	63.5877	87.947	105.267	54.9051	55.512	68.9894	-1.67758	6.81e-05	DOWN	-0.0621596	0.939943	NC	0.174318	0.744079	NC	-0.984172	0.0276324	NC	-0.196629	0.729901	NC	0.118712	0.868888	NC	LOC104442069	shaggy-related protein kinase epsilon
Eucgr.F01855	11.9351	77.9532	70.6878	50.1563	16.6948	15.8781	33.1286	40.2299	2.71629	1.33e-10	UP	-0.365073	0.539186	NC	-1.02367	0.0182189	DOWN	-0.134298	0.823846	NC	0.661006	0.157883	NC	0.984971	0.0374994	NC	LOC104448982	beta-galactosidase 5
Eucgr.L00544	2.78681	1.34143	5.26499	3.62545	11.5314	3.5299	8.95949	3.15172	-1.10359	0.0706578	NC	1.7203	0.00154234	UP	0.984144	0.105384	NC	-1.68252	0.000372212	DOWN	1.11017	0.0237347	UP	-0.389191	0.602344	NC	LOC104428589	uncharacterized protein C3orf26 homolog
Eucgr.F01651	50.4331	67.6253	23.1557	30.3977	24.0153	175.881	7.44294	84.7427	0.399141	0.434324	NC	-2.04691	1.44e-06	DOWN	-1.67883	7e-05	DOWN	3.34008	1.56e-14	NC	-5.34572	3.08e-30	NC	-1.91213	9.06e-06	NC	LOC104448840	snakin-2
Eucgr.L00263	10.3081	6.77898	10.9364	17.9455	24.547	7.91067	14.2411	9.56554	-0.626558	0.197023	NC	0.439485	0.453185	NC	0.921533	0.0402472	NC	-1.69972	8.17e-05	DOWN	0.566212	0.247755	NC	0.057669	0.944043	NC	LOC104428246	RNA polymerase II-associated protein 3
Eucgr.J02496	9.26123	4.32933	4.93625	14.1868	7.35607	10.0227	8.97306	10.3367	-1.22292	0.00679018	DOWN	-0.0213335	0.986419	NC	1.26286	0.00425742	UP	0.161442	0.790314	NC	-0.23077	0.689953	NC	0.127339	0.861575	NC	LOC104422808	thiol-disulfide oxidoreductase LTO1
Eucgr.H05070	6.19871	1.61809	14.9685	23.6659	3.5719	3.0483	35.7018	6.23831	-1.78716	6.04e-05	DOWN	2.98031	1.08e-11	UP	3.51141	2.2e-15	UP	-0.28995	0.606236	NC	3.67038	5.04e-17	UP	1.21076	0.0108067	NC	LOC104415965	probable LRR receptor-like serine/threonine-protein kinase At5g63710
Eucgr.K02193	16.5536	17.8596	5.68135	4.63365	16.766	27.6216	2.12604	19.9838	0.231641	0.669769	NC	-1.51079	0.000419884	DOWN	-1.11925	0.00930949	NC	-0.402578	0.42971	NC	-1.38917	0.00106231	DOWN	-0.0651105	0.934042	NC	LOC104425760	ethylene-responsive transcription factor ERF110
Eucgr.F02755	6.97601	3.85343	9.22372	14.9959	9.51783	6.09634	15.569	6.5908	-0.887118	0.0591313	NC	0.965731	0.0420883	NC	1.47159	0.0006682	UP	-0.729445	0.126587	NC	1.02285	0.021806	UP	-0.120746	0.874837	NC	LOC104449643	small RNA degrading nuclease 5
Eucgr.C03826	0.0534563	0.09061	0.028569	0	1.56847	5.46798	1.95097	6.62565	0	1	NC	0	1	NC	0	1	NC	1.61959	0.000384536	UP	-1.64684	0.00020806	DOWN	0.0850753	0.913372	NC	LOC104440343	proline-rich receptor-like protein kinase PERK1
Eucgr.K00304	27.2827	422.627	117.966	349.186	48.9374	407.161	38.2998	179.971	3.84773	1.35e-18	UP	-2.07603	7.38e-07	DOWN	-0.684681	0.131023	NC	3.03946	1.22e-12	UP	-3.67511	1.43e-17	DOWN	-1.41105	0.00145186	DOWN	LOC104424453	S-type anion channel SLAH2
Eucgr.J02452	2.67627	0.395017	0.83299	2.0183	12.4239	21.0303	6.6141	22.0264	-2.80261	1.75e-08	NC	0.777462	0.264544	NC	2.01955	6.18e-05	NC	0.850025	0.0650135	NC	-2.01466	1.79e-06	DOWN	-0.181813	0.787572	NC	LOC104422775	MLO-like protein 4
Eucgr.L03045	0.792818	7.71187	0.47806	4.74924	0.849571	1.7594	1.56647	2.79112	3.27942	1.55e-11	UP	-4.28982	2.67e-17	DOWN	-1.29216	0.00384968	DOWN	1.14092	0.0454903	NC	-0.530077	0.376192	NC	0.441907	0.519486	NC
Eucgr.F02860	10.5264	5.45141	25.1835	5.99956	27.2132	3.51721	20.2428	5.34502	-1.02727	0.0242004	DOWN	2.04825	1.64e-06	UP	-0.346947	0.499663	NC	-2.98024	8.67e-12	DOWN	2.29655	7.44e-08	UP	0.331438	0.60956	NC	LOC104449721	glucan endo-1,3-beta-glucosidase 2
Eucgr.F01375	9.46638	6.95049	14.815	26.3808	20.1302	5.8788	34.6	3.70785	-0.338515	0.540861	NC	0.719093	0.161338	NC	1.40864	0.0012388	UP	-1.75271	7.61e-05	DOWN	2.29893	7.98e-08	UP	-0.97547	0.0652813	NC	LOC104448614	peptide methionine sulfoxide reductase B1, chloroplastic
Eucgr.L02726	11.7546	8.90673	2.30333	5.92337	1.33285	4.23024	2.58106	1.32971	-0.625756	0.199012	NC	-2.16532	1.16e-06	DOWN	-1.07421	0.0168398	DOWN	1.58296	0.000990698	UP	-0.710759	0.15522	NC	-1.88773	0.0001125	DOWN
Eucgr.J01140	26.3689	75.5209	52.9496	39.0981	43.2131	55.1717	48.2261	51.763	1.27029	0.00314869	UP	-0.69392	0.159746	NC	-1.34141	0.00152486	DOWN	0.277376	0.605877	NC	-0.42727	0.394397	NC	-0.321745	0.598018	NC	LOC104421829	TBC1 domain family member 2A
Eucgr.F03794	12.2768	6.86915	14.968	25.4327	10.5326	3.57052	16.2655	20.8172	-0.712344	0.137116	NC	0.877868	0.0679645	NC	1.40022	0.00118116	UP	-2.71358	4.59e-10	DOWN	1.75798	4.39e-05	UP	2.36886	7.08e-08	UP	LOC104450510	inositol 4-methyltransferase
Eucgr.H00257	7.50037	9.02658	19.2786	11.9651	24.475	12.3028	32.3182	11.7155	0.052196	0.940985	NC	1.04879	0.0228658	UP	0.0302773	0.967436	NC	-1.55947	0.000322876	DOWN	2.21523	1.35e-07	UP	0.00119537	1	NC	LOC104456169	2-alkenal reductase (NADP(+)-dependent)
Eucgr.K00370	42.5061	62.4924	49.6247	270.738	33.6885	76.9262	26.2005	102.099	0.493202	0.313654	NC	-0.664177	0.185405	NC	1.58125	0.000163009	UP	1.25554	0.00395762	UP	-2.0234	1.18e-06	DOWN	0.113812	0.874837	NC	LOC104424498	zinc finger protein CONSTANS-LIKE 1
Eucgr.F00343	158.664	408.258	111.613	59.9416	52.4571	109.78	103.969	226.779	1.37773	0.00123401	UP	-2.10959	4.93e-07	DOWN	-3.0784	4.27e-13	DOWN	1.1231	0.0108502	UP	-0.317004	0.547652	NC	0.971508	0.0398658	NC	LOC104447964	7-deoxyloganetin glucosyltransferase
Eucgr.J00272	4.16585	0.754748	35.5816	0.0792233	2.27384	2.21688	27.3366	0.810753	-3.12077	2.27e-11	NC	6.11214	1.16e-34	UP	-3.6925	3.23e-08	NC	0.401636	0.465826	NC	3.34192	1.32e-14	UP	-2.36029	8.87e-07	NC	LOC104421143	cationic amino acid transporter 6, chloroplastic
Eucgr.H04376	3.08874	10.9431	10.2174	26.5861	5.81351	5.64164	10.6262	5.5904	1.70796	0.000114104	UP	-0.249949	0.715024	NC	0.925918	0.0379088	NC	-0.0352779	0.966637	NC	0.682883	0.157302	NC	-0.201795	0.780643	NC
Eucgr.C01373	38.9724	15.1426	4.05563	0.299977	70.153	75.6426	7.58039	1.43178	-2.46014	6.05e-09	DOWN	-2.36728	5.28e-08	DOWN	-5.38681	6.5e-26	NC	0.437282	0.384162	NC	-3.99797	1.24e-19	DOWN	-6.33823	1.35e-35	DOWN	LOC104436816	auxin-responsive protein IAA2
Eucgr.I00278	50.192	80.3484	63.9258	60.7115	59.9485	96.4656	69.3449	97.6912	0.885659	0.0484905	NC	-0.880763	0.0581303	NC	-1.19211	0.00522074	DOWN	0.485555	0.324067	NC	-0.748273	0.100991	NC	-0.0876467	0.907078	NC	LOC104418170	AP2-associated protein kinase 1
Eucgr.K03548	0.327156	1.65766	1.8059	3.04359	0.464555	1.51879	9.09815	1.54034	0	1	NC	-0.107791	0.916861	NC	0.486364	0.390999	NC	0	1	NC	2.36342	2.36e-07	UP	-0.162275	0.897338	NC	LOC104426824	uncharacterized LOC104426824
Eucgr.K01915	32.5184	27.3039	15.9622	14.9178	51.9136	32.659	17.2845	26.6323	-0.658314	0.160266	NC	-1.02502	0.0238566	DOWN	-1.15255	0.00740364	DOWN	-1.16502	0.00790844	DOWN	-0.710916	0.123867	NC	-0.481555	0.387411	NC	LOC104425560	uncharacterized LOC104425560
Eucgr.H03942	0.543718	7.67097	9.68264	0.256437	3.24198	5.73712	15.7303	0.305372	3.84436	2.42e-14	UP	0.139034	0.863063	NC	-5.5644	1.42e-23	NC	0.858056	0.079355	NC	1.21946	0.00562363	UP	-4.65065	1.6e-17	DOWN
Eucgr.H03101	9.09081	9.92978	17.5258	30.8945	21.972	19.1197	29.1778	21.498	-0.278491	0.615508	NC	0.718043	0.152973	NC	1.29845	0.00265215	UP	-0.358576	0.494144	NC	0.612986	0.198864	NC	-0.0613368	0.939124	NC	LOC104414529	1-aminocyclopropane-1-carboxylate oxidase homolog 1
Eucgr.B02630	2.77127	1.19125	2.96539	2.74735	6.34938	2.12361	6.96153	3.30065	-1.13815	0.0199281	NC	1.0287	0.0409724	NC	0.791777	0.111067	NC	-1.70844	0.000124331	DOWN	1.46643	0.000925244	UP	0.340381	0.607203	NC
Eucgr.F00485	0.643013	0.42062	2.68451	11.9557	0.535189	1.01528	8.48568	9.59803	0	1	NC	4.27417	4.97e-11	NC	4.95286	4.04e-15	UP	0	1	NC	3.29015	1.91e-09	NC	3.45993	7.49e-10	NC	LOC104448072	uncharacterized LOC104448072
Eucgr.B03157	95.8374	394.948	328.051	269.332	33.9137	84.5354	129.821	325.267	1.9159	4.88e-06	UP	-0.503114	0.351412	NC	-0.932953	0.0328418	NC	1.06927	0.0158639	UP	0.396075	0.435335	NC	1.72128	7.13e-05	UP	LOC104433386	PLASMODESMATA CALLOSE-BINDING PROTEIN 3
Eucgr.F01731	2.18706	0.148462	33.9878	0.0407873	3.7932	0.118153	54.8175	2.01064	-4.26413	6.56e-12	NC	8.78852	3.27e-47	UP	0	1	NC	-4.86032	3.24e-17	NC	8.45792	2.09e-47	NC	3.33203	4.38e-08	NC	LOC104448908	lysine histidine transporter-like 8
Eucgr.H01999	8.17092	10.6943	16.9088	33.0492	6.87197	12.054	13.6394	34.4169	0.325511	0.535869	NC	0.425588	0.457933	NC	1.20355	0.00494796	UP	0.748023	0.110197	NC	-0.0782754	0.900431	NC	1.31538	0.00345593	UP	LOC104457268	uncharacterized LOC104457268
Eucgr.G03046	5.1107	1.43023	4.08356	1.13818	3.73724	1.66264	4.55204	2.49071	-2.0767	1.66e-05	DOWN	1.20559	0.0215347	UP	0	1	NC	-1.5511	0.00189015	NC	1.5921	0.000941162	UP	0.25702	0.763733	NC	LOC104454385	uncharacterized LOC104454385
Eucgr.F01617	17.8078	31.0908	18.1919	26.1953	3.53212	11.4478	12.6856	13.8434	1.54677	0.000274524	NC	-1.12587	0.011427	DOWN	-0.762447	0.0894655	NC	2.86469	4.84e-11	NC	-0.094864	0.877491	NC	0.0635751	0.936152	NC	LOC104448803	B-box zinc finger protein 21
Eucgr.B03433	86.1477	148.617	139.92	79.8213	126.16	94.6511	120.534	79.6703	0.740165	0.108248	NC	-0.310676	0.620055	NC	-1.33645	0.00162668	DOWN	-0.425327	0.399959	NC	0.215238	0.702266	NC	-0.334574	0.581312	NC	LOC104433623	60S ribosomal protein L34
Eucgr.A02615	0.0233003	0	7.0411	0.522613	0.209647	0.045972	2.79177	0.201135	0	1	NC	9.75541	3.55e-25	UP	0	1	NC	0	1	NC	9.5846	5.27e-45	NC	0	1	NC	LOC104447298	secoisolariciresinol dehydrogenase
Eucgr.A02811	30.8126	31.7374	65.37	67.0388	41.9468	29.5556	69.721	28.0638	-0.0221285	0.974627	NC	0.837616	0.0762295	NC	0.665349	0.145934	NC	-0.494661	0.316352	NC	1.00305	0.0222108	UP	-0.334708	0.58249	NC	LOC104449050	F-box protein At4g00755
Eucgr.K02360	2.39601	1.84287	4.60443	10.9842	6.04057	4.19741	7.12797	4.13987	-0.311737	0.643048	NC	1.07242	0.0444304	UP	2.12519	4.48e-06	UP	-0.466607	0.413342	NC	0.503944	0.350379	NC	-0.0940175	0.927305	NC	LOC104425912	ubiquitin-like-conjugating enzyme ATG10
Eucgr.H04538	773.355	211.063	92.0958	65.1561	724.447	191.54	29.6166	77.5413	-1.9388	3.71e-06	DOWN	-1.93531	4.26e-06	NC	-2.55674	1.07e-09	DOWN	-1.94352	4.22e-06	DOWN	-3.02673	7.92e-13	DOWN	-1.46658	0.000907021	DOWN	LOC104415604	uncharacterized LOC104415604
Eucgr.J02262	11.6726	26.4883	25.8791	43.4771	23.1092	21.4067	20.2875	23.976	1.208	0.00570381	UP	-0.0997647	0.901723	NC	0.38969	0.425908	NC	-0.014279	0.985579	NC	-0.138634	0.816953	NC	0.010777	0.991333	NC	LOC104422656	pentatricopeptide repeat-containing protein At4g35850, mitochondrial
Eucgr.K01671	1.48883	0.334439	5.46347	0.194527	0.849707	0.327543	10.6806	0.369684	-2.38224	6.29e-05	NC	3.8459	1.88e-12	UP	0	1	NC	0	1	NC	5.11925	9.36e-22	NC	0	1	NC	LOC104425395	psbP domain-containing protein 6, chloroplastic
Eucgr.G03026	11.6104	17.1077	29.7646	45.3418	11.3247	16.9144	26.6447	20.3056	0.385709	0.453292	NC	0.581196	0.26744	NC	1.04411	0.0164328	UP	0.54469	0.267569	NC	0.438639	0.383345	NC	0.139066	0.843454	NC	LOC104454367	adenylosuccinate lyase
Eucgr.A01121	9.00888	8.48229	24.8885	10.0322	10.2465	8.26545	39.699	17.1971	-0.134891	0.824592	NC	1.37676	0.00173434	UP	-0.164009	0.766693	NC	-0.384978	0.466759	NC	2.0958	6.5e-07	UP	0.909512	0.0648871	NC	LOC104435335	membrane metalloprotease ARASP, chloroplastic
Eucgr.G02745	0.725649	4.88212	3.14172	10.1332	0.288492	7.27222	1.63579	1.68445	2.69053	8.8e-08	UP	-0.773644	0.148009	NC	0.676372	0.158043	NC	4.80196	2.29e-18	NC	-2.549	1.86e-08	DOWN	-2.39014	3.04e-07	DOWN	LOC104454142	zinc finger protein ZAT5
Eucgr.H00467	227.454	69.8822	48.2652	49.9282	100.129	84.226	37.0368	23.824	-1.40706	0.000949077	DOWN	-0.725784	0.136796	NC	-1.29421	0.00229094	DOWN	-0.321097	0.542511	NC	-1.59001	0.00015092	DOWN	-1.9851	4.12e-06	DOWN	LOC104456313	probable aldo-keto reductase 2
Eucgr.H03083	0	427.647	0	0	0	0	0	0	3.59964	1.5e-16	UP	-2.22427	1.18e-07	DOWN	-2.67153	2.08e-10	DOWN	2.49786	3.65e-09	NC	-1.29699	0.00225711	NC	-1.5108	0.000601652	NC	LOC104417230	histidine-rich glycoprotein
Eucgr.H00598	26.6422	38.0832	51.3496	43.6636	50.9322	28.2972	62.7125	30.9591	0.600518	0.20816	NC	-0.0595264	0.94214	NC	-0.441448	0.358532	NC	-1.0462	0.018853	DOWN	0.80018	0.0781072	NC	0.0607535	0.938899	NC	LOC104456402	cell division control protein 2 homolog A
Eucgr.K02540	36.4633	383.368	252.602	147.353	53.7939	168.08	163.888	360.131	3.4847	6.67e-16	UP	-0.880716	0.0579367	NC	-1.9438	3.04e-06	DOWN	1.65317	0.000104403	UP	-0.346417	0.504285	NC	0.889354	0.0644227	NC	LOC104426029	protein COBRA
Eucgr.C00489	7.21717	3.07661	10.1092	26.1915	2.65928	3.93734	12.1153	5.76453	-1.35993	0.00238491	DOWN	1.57094	0.000383814	UP	2.69941	3.53e-10	UP	0.681976	0.170228	NC	1.33106	0.00219776	UP	0.269012	0.686166	NC	LOC104436183	probable anion transporter 6, chloroplastic
Eucgr.J00421	95.7306	216.156	280.109	203.024	143.727	123.899	199.313	170.164	1.03437	0.0186791	UP	0.165053	0.823197	NC	-0.522003	0.264756	NC	-0.264701	0.625117	NC	0.514845	0.289198	NC	0.223426	0.730926	NC
Eucgr.G00030	5.52754	0.0841717	11.8007	1.07782	3.59573	0.227727	6.91923	2.24063	-5.73877	4.61e-21	NC	6.52667	1.63e-27	NC	3.25549	1.19e-06	NC	-3.68483	1.29e-11	NC	4.20886	3.1e-15	UP	2.47164	3.37e-05	NC	LOC104452420	uncharacterized LOC104452420
Eucgr.A01385	8.63762	362.595	292.535	427.69	9.07972	424.57	182.545	626.924	5.04388	1.21e-27	UP	-0.834263	0.0761445	NC	-0.411335	0.393944	NC	4.82311	1.09e-25	UP	-0.710323	0.122418	NC	0.465315	0.404118	NC	LOC104437178	peroxidase 5
Eucgr.C02858	2.43059	2.45393	4.86753	0.632014	5.52904	1.45654	2.79442	0.837059	0.0191279	0.984976	NC	0.786827	0.121814	NC	-2.65216	2.67e-08	NC	-1.99612	8.14e-06	DOWN	0.76653	0.125155	NC	-0.902745	0.113835	NC	LOC104437724	cyclin-A2-1
Eucgr.C03920	4.61604	6.20757	8.68692	6.18416	2.59696	2.61607	7.41542	6.75425	0.392583	0.46236	NC	0.341742	0.587384	NC	-0.143599	0.800105	NC	0.157496	0.823846	NC	1.2774	0.0044918	UP	0.99201	0.0507814	NC	LOC104440384	ribonuclease III domain-containing protein RNC1, chloroplastic
Eucgr.H01993	39.4681	43.7353	68.7317	153.646	85.2279	21.9615	110.002	21.0087	0.063139	0.92051	NC	0.526048	0.326679	NC	1.45156	0.000576242	UP	-2.02226	1.83e-06	DOWN	2.14319	2.7e-07	UP	-0.288773	0.648448	NC	LOC104457261	myb family transcription factor EFM
Eucgr.L01430	11.2398	10.5057	4.23265	8.38712	16.7911	18.4001	7.17661	9.60256	-0.288162	0.59811	NC	-1.49415	0.000826409	DOWN	-0.810581	0.0789722	NC	0.136514	0.821519	NC	-1.6654	9.95e-05	DOWN	-1.22062	0.0088921	DOWN	LOC104429568	uncharacterized LOC104429568
Eucgr.I00883	14.2098	24.1311	146.76	16.4449	49.7754	8.43615	145.926	103.027	0.752062	0.104741	NC	2.31343	3.73e-08	NC	-0.935566	0.0341113	NC	-2.5853	1.54e-09	DOWN	3.86557	8.78e-19	UP	3.3154	3.72e-14	UP	LOC104418537	uncharacterized protein At4g06744
Eucgr.J01564	4.08443	2.30197	3.53362	6.47598	11.0684	18.4218	32.1568	23.2083	-1.03779	0.02642	NC	0.509296	0.381494	NC	1.35952	0.00218805	UP	0.737459	0.115569	NC	0.565281	0.239575	NC	0.0763016	0.921547	NC	LOC104422144	CRM-domain containing factor CFM3A, chloroplastic/mitochondrial
Eucgr.K02659	18.0432	4.25401	26.6276	4.75472	8.90714	1.56385	20.9177	4.09054	-2.11252	1.08e-06	DOWN	2.48534	7.75e-09	UP	-0.315798	0.560008	NC	-2.56933	1.28e-08	DOWN	3.56654	1.81e-15	UP	1.09237	0.0341237	UP	LOC104426104	transcription factor DIVARICATA
Eucgr.E02665	53.1563	359.204	116.166	67.8492	17.3131	59.6673	10.171	4.62768	2.68133	2.03e-10	UP	-1.87959	7.93e-06	DOWN	-2.86252	1.17e-11	DOWN	1.75929	3.73e-05	UP	-2.8603	1.5e-11	DOWN	-4.00266	7.44e-19	DOWN	LOC104446873	uncharacterized LOC104446873
Eucgr.G01704	11.8255	13.0893	22.4332	10.8053	15.2861	3.74689	6.85011	3.09144	0.0579197	0.928177	NC	0.591504	0.256918	NC	-0.672563	0.144022	NC	-2.13779	6.63e-07	DOWN	0.691917	0.147508	NC	-0.421744	0.485475	NC	LOC104453358	beta-galactosidase 5
Eucgr.C01379	6.30893	3.52585	20.8198	18.7997	9.70823	9.75272	24.3402	24.4827	-1.27564	0.00392985	DOWN	1.87249	1.32e-05	UP	1.55658	0.000286987	UP	-0.613053	0.208218	NC	1.32422	0.00204876	UP	1.38891	0.00206828	UP	LOC104436822	probable receptor-like protein kinase At5g15080
Eucgr.F03056	20.2298	48.8943	36.7593	56.1636	20.8823	42.3764	39.5705	44.2328	1.17927	0.00667075	UP	-0.620268	0.224292	NC	-0.264546	0.605642	NC	0.963972	0.0321427	NC	-0.329216	0.531016	NC	-0.159395	0.814537	NC	LOC104449904	VHS domain-containing protein At3g16270
Eucgr.D02105	15.9901	22.708	11.1175	3.21766	8.24346	61.4471	10.7143	5.1986	0.430889	0.39772	NC	-1.17494	0.00891532	DOWN	-3.22778	2.55e-13	DOWN	2.78928	8.33e-11	UP	-1.69171	5.35e-05	DOWN	-2.78488	1.29e-10	DOWN	LOC104441939	homeobox-leucine zipper protein HAT4
Eucgr.A00558	3.00861	2.47376	6.25052	3.51939	0.034099	0.103552	0.112227	0.520305	-0.349715	0.520764	NC	1.13112	0.0138937	UP	0.0627458	0.918542	NC	0	1	NC	0	1	NC	2.11452	0.00201122	NC	LOC104423738	LRR receptor-like serine/threonine-protein kinase GSO2
Eucgr.A01757	22.1981	28.5272	21.4528	29.4042	35.5994	3.75453	22.5645	42.7405	-0.190188	0.732408	NC	-0.660848	0.188077	NC	-0.413454	0.393212	NC	0.632084	0.182721	NC	-1.52863	0.000270838	DOWN	0.086407	0.909007	NC	LOC104440137	G-type lectin S-receptor-like serine/threonine-protein kinase At2g19130
Eucgr.G01503	42.6965	99.092	76.8162	117.047	51.2221	79.9275	44.8265	63.9946	1.32682	0.00195654	UP	-0.646956	0.19872	NC	-0.199129	0.704636	NC	0.871494	0.055001	NC	-1.19695	0.00517146	DOWN	-0.702668	0.168281	NC	LOC104453232	myb family transcription factor EFM
Eucgr.G02158	73.0532	24.0151	16.5678	23.3068	97.931	54.6731	23.2338	30.7291	-1.97183	2.72e-06	DOWN	-0.755717	0.120989	NC	-0.215929	0.681058	NC	-1.05773	0.0169814	DOWN	-1.58381	0.000160173	DOWN	-1.23159	0.00671508	DOWN	LOC104453688	putative receptor-like protein kinase At4g00960
Eucgr.F00184	129.272	56.4871	157.231	253.167	93.2239	257.051	267.629	248.407	-1.25988	0.00340395	DOWN	1.24786	0.00431048	UP	1.7216	3.79e-05	UP	1.44174	0.000784887	UP	-0.175549	0.759363	NC	-0.26881	0.669886	NC	LOC104447866	low-temperature-induced cysteine proteinase
Eucgr.G02464	2.54414	2.68292	4.13541	11.7382	5.30453	3.39301	11.916	3.72862	0.144588	0.823124	NC	0.233327	0.766165	NC	1.59086	0.000300265	UP	-0.606001	0.235472	NC	1.65002	0.000148741	UP	-0.0393843	0.970209	NC	LOC104453913	uncharacterized LOC104453913
Eucgr.H04730	0.0852203	0.0201693	5.54026	0	0	0	19.7319	0	0	1	NC	6.12387	3.04e-17	NC	0	1	NC	0	1	NC	11.0041	2.61e-35	UP	0	1	NC	LOC104415748	esterase C25G4.2
Eucgr.G02395	87.7024	237.171	158.979	131.371	79.8423	146.85	133.857	357.756	1.31382	0.0021424	UP	-0.903478	0.0506327	NC	-1.3337	0.0016047	DOWN	0.769852	0.0952447	NC	-0.373324	0.466948	NC	1.05108	0.0238644	UP	LOC104453854	choline/ethanolaminephosphotransferase 1
Eucgr.K00081	3.16754	9.48557	8.38542	8.81376	3.95557	6.45255	4.57729	6.11513	2.05383	4.06e-06	UP	-0.21152	0.769423	NC	-0.411401	0.408651	NC	0.324403	0.561824	NC	-0.105869	0.870726	NC	-0.0410443	0.969378	NC	LOC104424274	binding partner of ACD11 1
Eucgr.K02959	30.7095	27.8384	36.2475	30.2339	37.3403	27.6702	42.9693	13.9177	0.101053	0.867227	NC	0.23037	0.736449	NC	-0.26595	0.607542	NC	-0.753637	0.107464	NC	0.896626	0.0452716	NC	-1.16463	0.0126638	DOWN	LOC104426359	uncharacterized protein At5g01610
Eucgr.H03770	10.8615	7.02197	10.2084	32.2552	6.47382	6.84106	5.36046	7.17129	-0.418912	0.420912	NC	0.68683	0.178962	NC	1.68171	7.8e-05	UP	0.111547	0.865929	NC	-0.653553	0.18694	NC	-0.14985	0.841199	NC	LOC104415038	uncharacterized LOC104415038
Eucgr.K00152	4.91738	6.63221	8.69738	20.1195	3.42321	7.91342	7.54906	10.3546	0.382882	0.4664	NC	0.109948	0.893338	NC	1.29188	0.00269575	UP	1.30661	0.00359701	UP	-0.337303	0.530402	NC	0.153289	0.826002	NC	LOC104424338	probable mitochondrial intermediate peptidase, mitochondrial
Eucgr.I01113	136.274	50.4501	31.1846	34.7556	209.31	133.961	70.8382	89.218	-1.534	0.000293454	DOWN	-0.937207	0.0419347	NC	-0.925686	0.0350729	NC	-0.675968	0.149268	NC	-1.17704	0.00602378	DOWN	-0.783095	0.114292	NC	LOC104418696	leucine-rich repeat extensin-like protein 6
Eucgr.J00751	8.48628	0.528466	8.63141	1.26668	5.87907	0.958704	2.84623	6.67761	-4.07947	1.77e-16	NC	3.91992	1.59e-15	NC	0.870648	0.142388	NC	-2.92962	6.4e-10	DOWN	1.50667	0.00239076	NC	2.89755	1.41e-09	NC	LOC104421503	putative NAD kinase 3
Eucgr.B03411	37.3218	29.1582	40.5577	32.2812	72.5451	40.4664	55.0582	20.4118	-0.448129	0.371067	NC	0.2836	0.662884	NC	-0.25679	0.621301	NC	-0.868736	0.05682	NC	0.230926	0.67991	NC	-1.03593	0.0282975	DOWN	LOC104433603	NADH dehydrogenase [ubiquinone] 1 alpha subcomplex subunit 2
Eucgr.G03146	43.1454	48.0409	30.435	21.5232	41.5896	48.5899	14.0404	37.1141	0.138024	0.811829	NC	-0.836115	0.0768582	NC	-1.17901	0.00599148	DOWN	0.431122	0.392948	NC	-1.91744	4.31e-06	DOWN	-0.36805	0.53528	NC	LOC104454473	rhodanese-like domain-containing protein 7
Eucgr.K01390	38.4286	358.717	148.399	120.24	86.6735	210.166	85.7816	247.365	3.1935	7.59e-14	UP	-1.50505	0.000421566	DOWN	-1.99921	1.56e-06	DOWN	1.26433	0.00356648	UP	-1.52803	0.000265068	DOWN	0.0193914	0.981898	NC	LOC104425202	uncharacterized LOC104425202
Eucgr.L02396	21.3259	10.8811	38.3411	35.9476	5.93979	4.25484	20.5773	6.26842	-1.07878	0.0155995	DOWN	1.63913	0.000138182	UP	1.31481	0.00218308	UP	-0.431373	0.425398	NC	1.99926	3.06e-06	UP	0.310863	0.637355	NC	LOC104430618	uncharacterized LOC104430618
Eucgr.D00851	1.39828	0.794787	21.8096	6.81896	1.68913	1.92042	21.5167	3.70149	-0.247473	0.730905	NC	4.29417	1.99e-20	NC	2.66701	3.07e-09	NC	0.155386	0.829718	NC	3.64127	3e-16	UP	0.92359	0.083823	NC	LOC104441145	uncharacterized LOC104441145
Eucgr.K01971	2.14975	5.41488	1.2435	8.78426	1.03703	10.4548	0.794609	3.96235	1.99609	2.67e-06	NC	-2.18525	2.53e-07	DOWN	0.0479821	0.936389	NC	4.3883	6.59e-22	NC	-3.79315	3.97e-18	DOWN	-1.39572	0.00174696	DOWN	LOC104425598	probable WRKY transcription factor 14
Eucgr.D01863	0.182087	2.91979	4.07085	25.718	0.275331	2.94638	4.98098	6.03792	3.91907	6.06e-14	NC	0.438732	0.461425	NC	2.9051	1.3e-11	UP	3.68377	6.34e-14	NC	0.492299	0.33439	NC	0.489009	0.396659	NC	LOC104441763	probable copper-transporting ATPase HMA5
Eucgr.G02698	50.5053	40.0064	106.638	65.8293	20.7647	20.4406	56.9283	59.636	-0.380234	0.45564	NC	1.17802	0.00761407	UP	0.237156	0.647506	NC	0.0459942	0.945773	NC	1.30076	0.00224409	UP	1.32556	0.00317037	UP	LOC104454105	hippocampus abundant transcript-like protein 1
Eucgr.K00109	6.09305	0.512176	3.73923	2.27037	5.82793	4.93363	17.4592	6.01112	-3.94249	7.42e-16	NC	2.58907	1.62e-07	NC	1.69065	0.00100806	NC	-0.136708	0.826319	NC	1.53206	0.000353037	UP	-0.0365365	0.971606	NC	LOC104424302	translocase of chloroplast 34, chloroplastic
Eucgr.A02915	42.6317	43.2914	28.4678	80.0966	23.8275	59.5127	38.231	36.3266	-0.0677176	0.913569	NC	-0.833105	0.0777112	NC	0.433237	0.366682	NC	1.31234	0.00247474	UP	-0.880728	0.0479794	NC	-0.941635	0.0480386	NC	LOC104449913	U-box domain-containing protein 35
Eucgr.E01089	0.535998	1.90385	2.22171	14.7354	0	0	0	0	1.67182	0.00503922	NC	-0.0184074	1	NC	2.58957	1.07e-08	UP	1.8934	2.01e-05	NC	-1.98973	4.08e-06	NC	-1.40638	0.00242211	NC	LOC104444132	metal tolerance protein 1
Eucgr.J02519	46.8426	27.0083	299.259	1389.08	38.0973	40.9676	45.0229	1.55888	-0.869649	0.0555547	NC	3.39499	2.72e-15	UP	5.78762	3.62e-34	NC	0.0890806	0.887559	NC	0.0293808	0.965552	NC	-5.06674	2.8e-25	DOWN	LOC104422825	basic endochitinase
Eucgr.H03622	2.78861	2.41925	2.32982	6.96646	0.787154	1.47848	0.300565	0.506788	-0.452015	0.395818	NC	-0.130176	0.879369	NC	1.20717	0.00661081	UP	1.06467	0.0413599	NC	-2.62783	3.79e-07	NC	-1.77058	0.00078793	NC
Eucgr.F03599	9.25934	0.334582	13.8531	201.76	8.73567	10.1232	16.9964	4.43519	-4.98243	3.21e-21	NC	5.17632	3.04e-23	NC	8.92718	4.83e-54	NC	0.174404	0.768447	NC	0.510306	0.304854	NC	-1.41013	0.00236576	DOWN	LOC104450343	7-deoxyloganetin glucosyltransferase
Eucgr.F01818	57.4711	150.503	182.796	192.625	70.516	162.467	88.0636	130.413	1.717	4.43e-05	NC	-0.525061	0.32518	NC	-1.02318	0.0180802	DOWN	1.30061	0.00265277	UP	-0.936509	0.0334633	NC	0.35771	0.546552	NC	LOC104448961	3-hydroxy-3-methylglutaryl-coenzyme A reductase 1
Eucgr.D02043	33.5574	353.495	91.7336	89.849	15.0115	91.8635	30.592	80.4567	3.08698	3.9e-13	UP	-1.78651	2.23e-05	DOWN	-3.48696	5.27e-16	DOWN	2.91841	7.58e-12	UP	-1.24005	0.00354946	DOWN	-1.284	0.00425698	DOWN	LOC104441895	14 kDa proline-rich protein DC2.15
Eucgr.G01970	126.519	351.526	416.676	397.15	81.5055	340.832	336.167	150.401	1.22414	0.00450499	UP	-0.000480085	1	NC	-0.24361	0.636359	NC	1.77636	2.81e-05	UP	-0.204652	0.716761	NC	-0.806078	0.101345	NC	LOC104453559	ethylene-responsive transcription factor ERF113
Eucgr.F02445	19.6515	17.007	23.1617	33.2253	21.6083	24.9177	17.3379	11.5043	-0.311049	0.558895	NC	0.170152	0.820796	NC	0.568339	0.225963	NC	0.1784	0.757983	NC	-0.778558	0.0898958	NC	-1.34754	0.00299634	DOWN	LOC104449386	random slug protein 5
Eucgr.F02128	2.22591	9.35458	10.4822	8.49004	3.61526	7.40078	5.69223	5.11073	2.21435	5.26e-07	UP	0.203028	0.778831	NC	-0.654353	0.161172	NC	0.957034	0.0411041	NC	-0.067905	0.919674	NC	-0.565022	0.311023	NC	LOC104449164	cyclin-D4-2
Eucgr.F03732	7.99773	0.330479	13.3864	17.7612	18.1185	2.40239	11.0446	14.4548	-4.53964	7.88e-19	NC	5.078	2.5e-23	NC	5.23595	1.65e-24	NC	-2.76716	2.91e-10	DOWN	1.84643	2.17e-05	UP	2.33047	1.51e-07	UP	LOC104450455	transcription factor TGA1
Eucgr.K01615	2.34537	0.55999	2.95861	0.295273	0.947696	0.558421	10.7331	4.64145	-1.75856	0.000697286	NC	1.78488	0.000463147	NC	0	1	NC	0	1	NC	3.6376	2.77e-14	UP	2.3206	4.17e-06	NC
Eucgr.C02554	1.59068	0.499238	3.61656	24.4536	1.66175	0.978749	3.61992	0.528458	-1.62485	0.00204404	NC	2.57319	1.84e-07	UP	5.16054	2.66e-25	NC	-0.6532	0.237743	NC	1.59859	0.000494495	NC	-1.12228	0.0595392	NC
Eucgr.D00246	12.0496	37.1814	19.8597	25.8896	11.4092	13.8115	7.25266	16.3769	1.9238	5.62e-06	UP	-1.4165	0.00104933	DOWN	-1.25143	0.00339126	DOWN	0.407722	0.430489	NC	-1.23897	0.00433603	DOWN	0.00841114	0.994187	NC	LOC104440748	BAG family molecular chaperone regulator 3
Eucgr.J02302	164.2	349.005	154.119	80.6891	39.2359	138.899	97.7407	149.501	1.035	0.0184631	UP	-1.26412	0.00371051	DOWN	-2.52814	1.53e-09	DOWN	1.82923	1.6e-05	UP	-0.808908	0.0729026	NC	-0.108219	0.88124	NC
Eucgr.K02121	9.81958	1.42262	6.92523	1.18595	3.42805	2.88041	6.83836	1.11854	-3.93999	1.8e-17	DOWN	2.37901	1.83e-07	UP	-0.244028	0.712185	NC	-1.47203	0.00114065	NC	1.35124	0.00236757	NC	-1.33343	0.00906862	NC	LOC104425701	putative quinone-oxidoreductase homolog, chloroplastic
Eucgr.J01769	3.45862	4.59928	6.06242	12.6943	18.0691	26.236	25.039	21.3769	0.0496421	0.953138	NC	0.184985	0.812694	NC	1.04008	0.0212019	UP	0.487714	0.329054	NC	-0.363045	0.486392	NC	-0.579076	0.285672	NC	LOC104422288	elongation factor P
Eucgr.J01868	1.30668	2.72496	7.00716	17.2681	1.21705	3.04392	11.4049	9.75819	0.976449	0.0648736	NC	1.14726	0.0162588	UP	2.32135	9.64e-08	UP	1.40433	0.00467304	NC	1.5694	0.000359686	UP	1.57387	0.000670405	UP	LOC108955491	UDP-glycosyltransferase 87A1-like
Eucgr.A01447	2.59573	0.992365	7.44102	4.70329	2.04022	0.286671	12.2526	0.780429	-1.55565	0.00195983	NC	2.77425	3.48e-09	UP	1.98995	2.75e-05	UP	-2.80367	3.71e-07	NC	5.0555	1.72e-22	UP	0	1	NC	LOC104437648	protein phosphatase 2C 57
Eucgr.C02197	7.99206	8.66195	11.0961	6.50517	10.9648	5.19433	12.4678	2.70883	0.114603	0.853139	NC	0.0751518	0.930912	NC	-0.929088	0.040148	NC	-1.31685	0.00307472	DOWN	1.06149	0.0174042	UP	-1.23175	0.0111495	DOWN	LOC104437317	galacturonokinase
Eucgr.B03017	32.5923	28.5949	50.8836	77.9736	31.3294	47.869	55.6371	68.3917	-0.25245	0.642124	NC	0.575727	0.271584	NC	1.02687	0.0182272	UP	0.614629	0.199492	NC	-0.0059486	0.994675	NC	0.297188	0.633526	NC
Eucgr.H01102	98.7541	83.3999	37.5141	24.4334	171.622	95.7642	31.9148	81.6747	-0.260298	0.627812	NC	-1.42909	0.000911034	DOWN	-2.33067	2.6e-08	DOWN	-0.722778	0.120637	NC	-1.93726	3.29e-06	DOWN	-0.507362	0.356744	NC	LOC104456743	uncharacterized protein At5g01610
Eucgr.A02875	10.4984	7.12414	11.294	1.37425	33.5751	3.51084	13.4064	1.62876	-0.657809	0.168171	NC	0.457946	0.422097	NC	-2.73124	4.75e-10	DOWN	-3.24407	1.09e-13	DOWN	1.65677	0.000105337	UP	-1.35717	0.00455236	NC	LOC104449520	65-kDa microtubule-associated protein 3
Eucgr.A02671	9.25661	6.70821	20.3938	11.5138	8.51699	12.352	24.8813	13.4529	-0.711745	0.127077	NC	1.55755	0.000272033	UP	0.473105	0.323445	NC	0.835201	0.0680174	NC	0.139513	0.81446	NC	-1.22199	0.00724505	NC	LOC104447817	probable inactive receptor kinase At4g23740
Eucgr.B01444	29.9188	36.3612	27.924	29.4544	25.1761	57.5106	38.3059	51.9676	0.0142303	0.984457	NC	-0.484308	0.37721	NC	-0.551217	0.237243	NC	1.31239	0.00243694	UP	-0.957535	0.0294023	NC	-0.37891	0.51917	NC	LOC104427013	type II inositol polyphosphate 5-phosphatase 15
Eucgr.C01715	3.45237	0.270011	9.92582	4.42984	1.41656	0.157777	7.80364	5.658	-3.8083	9.68e-15	NC	5.08309	1.48e-24	NC	3.75635	1.46e-14	NC	-3.17459	1.55e-09	NC	5.37585	1.59e-25	UP	4.89457	5.77e-21	NC	LOC104437014	probable sucrose-phosphate synthase 1
Eucgr.D00664	0.779915	2.40418	5.17538	2.77469	6.48787	3.17741	25.9826	5.55585	1.28172	0.0121558	NC	1.12948	0.0190981	UP	-0.105047	0.881149	NC	-0.999362	0.0343625	NC	2.72658	2.32e-10	UP	0.576675	0.314016	NC
Eucgr.H01941	8.60458	3.75224	13.2203	30.6198	5.647	6.70177	18.514	12.3512	-1.11181	0.0146576	DOWN	1.76333	4.94e-05	UP	2.54895	2.5e-09	UP	0.232561	0.692245	NC	1.5324	0.000341181	UP	0.760164	0.14086	NC	LOC104457231	thioredoxin-like protein HCF164, chloroplastic
Eucgr.J01291	25.5036	23.228	38.4241	67.8461	8.06248	56.163	47.4807	20.5083	-0.195389	0.727019	NC	0.485907	0.379088	NC	1.10784	0.0104489	UP	2.81335	6.5e-11	UP	-0.472561	0.340091	NC	-1.67745	0.000125434	DOWN	LOC104421958	U-box domain-containing protein 26
Eucgr.L02912	14.4214	11.8404	10.7714	7.30877	0.386129	5.90947	2.65093	3.63812	-0.981799	0.0268598	NC	-0.504433	0.352668	NC	-1.0716	0.0134236	DOWN	-1.15945	0.00944681	NC	-1.02182	0.0235501	NC	-0.515669	0.363318	NC
Eucgr.J01361	15.474	15.4224	11.0871	14.4776	7.56477	21.4878	20.7159	47.9174	0.463267	0.347693	NC	-0.245469	0.712463	NC	-0.27509	0.588986	NC	1.13549	0.00989303	UP	-0.159401	0.783902	NC	0.953102	0.0444689	NC	LOC104422007	thyroid adenoma-associated protein homolog
Eucgr.E03825	42.3954	32.1815	16.1195	22.7919	78.8088	148.903	24.2492	170.87	-0.0841906	0.891097	NC	-1.42364	0.00112577	DOWN	-1.47354	0.000557592	DOWN	0.734399	0.114544	NC	-2.61788	4e-10	NC	0.0949661	0.898428	NC
Eucgr.G03126	14.8998	62.6132	83.3634	29.858	17.1105	15.5038	51.9529	19.266	2.04283	1.24e-06	UP	0.101994	0.898491	NC	-1.49316	0.000398161	DOWN	-0.221416	0.694135	NC	1.29874	0.00235011	UP	-0.0234071	0.979463	NC	LOC104454454	potassium transporter 2
Eucgr.J02616	6.84743	10.9004	13.4033	28.5394	13.2198	5.902	10.7145	11.3413	0.650305	0.1807	NC	0.169878	0.824899	NC	0.955804	0.0317467	NC	-1.07891	0.0180863	DOWN	0.536446	0.287865	NC	0.723547	0.170093	NC	LOC104422912	alpha-ketoglutarate-dependent dioxygenase AlkB
Eucgr.A01021	97.6545	204.568	306.874	285.979	110.936	101.039	189.414	217.248	1.06664	0.0149043	UP	0.315899	0.611492	NC	0.43413	0.364795	NC	0.221846	0.689057	NC	0.386793	0.44782	NC	0.680498	0.184719	NC	LOC104434517	S-adenosylmethionine synthase 5
Eucgr.D01768	9.48522	0.11859	21.4863	67.9978	4.11949	3.22192	3.65183	19.7234	-6.7553	2.11e-32	NC	7.54583	2.21e-39	NC	9.13672	9.67e-53	NC	-0.820116	0.0860088	NC	0.0666792	0.924539	NC	2.68427	8.3e-10	UP	LOC104441677	cellulose synthase-like protein G3
Eucgr.H01159	4.86455	9.49704	8.2334	10.5754	5.22874	10.1107	6.86594	12.0617	1.02061	0.0288153	UP	-0.269122	0.690096	NC	0.266141	0.612897	NC	0.905694	0.051183	NC	-0.646843	0.176035	NC	0.0376071	0.967858	NC	LOC104456791	uncharacterized protein P8A3.02c
Eucgr.E02969	16.4307	5.72962	3.48665	5.59838	0.324122	0.576788	0.0293953	0.47711	-1.54926	0.000506493	DOWN	-0.777502	0.150448	NC	-0.110393	0.852667	NC	0	1	NC	0	1	NC	0	1	NC	LOC104445138	uncharacterized LOC104445138
Eucgr.E01922	69.2479	98.2079	43.8654	66.1382	94.1392	150.218	80.2537	148.805	0.843918	0.061455	NC	-1.43126	0.000855273	DOWN	-1.07645	0.0125065	DOWN	0.66466	0.15717	NC	-1.15837	0.0069139	DOWN	-0.236581	0.714224	NC	LOC104444621	BTB/POZ domain and ankyrin repeat-containing protein NPR2
Eucgr.H00894	7.47941	11.6481	8.55284	24.4558	5.62593	13.4238	7.50344	7.16299	0.4739	0.361365	NC	-0.615683	0.248636	NC	0.775818	0.089765	NC	1.22048	0.00719035	UP	-1.08691	0.0153827	DOWN	-1.10447	0.0212773	DOWN	LOC104456614	uncharacterized LOC104456614
Eucgr.C01100	14.7787	20.754	9.99609	6.4335	11.7111	7.59842	7.31084	7.65778	0.452303	0.364165	NC	0.294804	0.645335	NC	-1.01314	0.0204028	DOWN	-0.171149	0.767675	NC	0.303862	0.56994	NC	1.07393	0.0211941	NC	LOC104436634	probable inactive receptor kinase At2g26730
Eucgr.H03183	26.4725	17.44	30.1547	21.9642	75.2523	27.6521	46.2257	16.6808	-0.445047	0.390502	NC	0.530847	0.336212	NC	-0.0610152	0.922345	NC	-1.29226	0.00329001	DOWN	0.626596	0.190962	NC	-0.842798	0.0941944	NC	LOC104414599	uncharacterized LOC104414599
Eucgr.I00580	0.462001	0.184607	7.41729	2.7838	3.07576	0.192645	75.8468	0.442747	0	1	NC	5.0479	6.4e-21	NC	3.35887	9.1e-10	NC	-3.88	9.55e-13	NC	8.4729	4.71e-50	UP	0	1	NC	LOC104418352	serine hydroxymethyltransferase, mitochondrial
Eucgr.G02455	0.35975	1.29581	6.25752	4.96954	1.83977	0.89043	5.41481	2.89763	0	1	NC	2.30303	1.38e-06	UP	1.79956	0.000186706	UP	-1.2602	0.0268205	NC	2.77459	6.77e-09	UP	1.92958	0.000224755	NC	LOC104453904	14-3-3-like protein GF14 iota
Eucgr.D00977	3.27506	1.89429	3.86056	8.10706	3.26139	4.94561	4.52589	5.36326	-0.682778	0.219895	NC	0.725636	0.206152	NC	1.50965	0.00118116	UP	0.153558	0.823846	NC	-0.127801	0.855957	NC	0.0693871	0.942771	NC	LOC104441198	APO protein 3, mitochondrial
Eucgr.D00918	4.6265	1.92336	3.0144	4.22805	2.97409	3.03256	7.28696	2.89123	-1.24582	0.00659131	NC	0.255858	0.721621	NC	0.488293	0.335525	NC	0.0338545	0.964399	NC	1.05364	0.0200671	UP	-0.235894	0.735464	NC	LOC104441170	G-type lectin S-receptor-like serine/threonine-protein kinase At4g27290
Eucgr.B01487	16.5945	6.95693	34.7238	56.9006	27.3305	13.925	33.1486	34.1579	-1.27861	0.00386209	DOWN	2.09026	1.07e-06	UP	2.6256	7.14e-10	UP	-1.08795	0.0150471	DOWN	1.31185	0.0022423	UP	1.33093	0.00335873	UP	LOC104427410	transcription factor UNE12
Eucgr.B00615	3.23342	9.18574	12.3378	4.66864	19.6291	17.3127	32.8616	17.5054	1.40036	0.00254392	UP	0.323344	0.618977	NC	-1.40375	0.00181563	DOWN	-0.688008	0.149759	NC	1.0236	0.0209409	UP	-0.064621	0.937856	NC	LOC104420843	protein SPIRAL1-like 1
Eucgr.J00406	0	0.0287697	0.063142	0	10.6095	5.14425	8.4125	9.45742	0	1	NC	0	1	NC	0	1	NC	-1.16136	0.010158	DOWN	0.436149	0.401674	NC	0.646314	0.233971	NC	LOC104421242	lysosomal Pro-X carboxypeptidase
Eucgr.D02291	28.4049	53.3389	33.7586	66.6841	34.4866	82.4871	34.2735	57.3249	0.835862	0.0647747	NC	-0.884491	0.0572099	NC	-0.136529	0.802146	NC	1.18166	0.00690469	UP	-1.49557	0.000368208	DOWN	-0.745699	0.137251	NC	LOC104442100	uncharacterized LOC104442100
Eucgr.H03354	2.22976	2.71658	27.6086	59.3828	12.0326	14.9272	17.6236	29.6651	0.198079	0.761562	NC	3.14864	7.05e-13	UP	4.06317	1.67e-19	UP	0.291187	0.59267	NC	0.0196769	0.978094	NC	0.79685	0.11105	NC	LOC104414715	omega-hydroxypalmitate O-feruloyl transferase
Eucgr.L03100	2.49577	0.324629	10.6526	12.552	0.846815	0.413156	9.35011	12.7818	-2.98878	1.16e-07	NC	4.78091	3.03e-19	UP	4.78197	1.95e-19	UP	0	1	NC	4.11284	1.52e-15	UP	4.6422	9.43e-19	NC
Eucgr.G01596	6.4226	12.5966	10.6197	12.8698	2.74911	6.11278	4.24218	9.48018	0.877543	0.0604096	NC	-0.478624	0.39595	NC	-0.409449	0.406408	NC	1.17193	0.0121881	UP	-0.778585	0.102569	NC	0.286083	0.66209	NC	LOC104455444	acyl-coenzyme A thioesterase 9, mitochondrial
Eucgr.A01106	46.0159	20.5477	27.9952	42.9827	53.747	29.1764	38.5227	39.5432	-1.23949	0.00414899	DOWN	0.160532	0.829772	NC	0.612057	0.185489	NC	-0.748236	0.107341	NC	-0.100725	0.869339	NC	0.147575	0.830857	NC	LOC104435200	hypothetical protein
Eucgr.I01743	13.6988	6.20114	16.2801	46.9117	14.7213	23.6075	47.2022	4.37334	-1.26823	0.00350658	DOWN	1.16297	0.00913575	UP	2.49978	2.68e-09	UP	0.639426	0.178222	NC	0.738124	0.107345	NC	-2.6816	5.63e-10	DOWN	LOC104419224	microtubule-associated protein futsch
Eucgr.E01432	2.37793	0.836364	6.13587	10.8195	8.05012	4.1808	19.0674	18.9548	-1.72157	0.000827329	NC	2.83814	3.7e-09	UP	3.27707	6.26e-12	UP	-1.0596	0.0227648	DOWN	2.04743	1.84e-06	UP	1.95191	1.21e-05	UP	LOC104444362	vestitone reductase
Eucgr.C02933	0.865799	7.10534	1.71953	1.98451	0.276192	0.517695	1.04971	1.39933	2.67471	3.41e-07	UP	-2.24558	5.18e-06	DOWN	-2.03098	2.19e-05	DOWN	0	1	NC	0	1	NC	0	1	NC
Eucgr.B03267	82.922	20.4033	44.1721	44.5888	35.1839	37.3244	48.7386	46.8887	-2.09316	6.17e-07	DOWN	0.890988	0.0558961	NC	0.665842	0.145625	NC	0.0504714	0.939234	NC	0.173986	0.762582	NC	0.12852	0.855823	NC	LOC104433487	protein-tyrosine-phosphatase MKP1
Eucgr.A02355	17.1828	5.51888	4.86311	16.9049	92.7603	47.0082	59.712	64.5914	-1.81174	1.95e-05	DOWN	-0.331712	0.598395	NC	1.26605	0.00316804	UP	-1.08224	0.0142894	DOWN	0.141846	0.81124	NC	0.348337	0.560021	NC	LOC104445029	insulin-degrading enzyme-like 1, peroxisomal
Eucgr.C02208	116.271	164.56	47.5889	110.456	407.044	248.639	71.0296	200.705	0.531435	0.271218	NC	-2.29278	4.86e-08	DOWN	-1.3504	0.00140949	DOWN	-0.62121	0.191054	NC	-2.16475	1.91e-07	DOWN	-0.774647	0.119172	NC	LOC104437326	transcription factor bHLH35
Eucgr.C00965	1.19092	8.5382	5.06471	0.14944	0.916653	1.31711	4.22558	2.33799	2.86683	3.52e-10	UP	-0.949143	0.0468282	NC	-6.24412	3.42e-28	DOWN	0.562193	0.360088	NC	1.44675	0.00179777	NC	0.596968	0.339418	NC
Eucgr.B00318	0.039177	0.021215	0.0640417	0	6.48845	0.985471	0.47975	0.196821	0	1	NC	0	1	NC	0	1	NC	-3.27744	2.23e-12	DOWN	0	1	NC	0	1	NC	LOC104418208	beta-amyrin synthase
Eucgr.F03192	5.07896	2.04048	5.4003	0.728752	10.8082	1.4718	7.65587	1.66798	-1.62508	0.000207553	DOWN	1.38115	0.00201809	UP	-2.00011	1.31e-05	NC	-2.902	3.72e-11	DOWN	2.16508	4.83e-07	UP	-0.0353571	0.980517	NC	LOC104450029	carboxy-terminal kinesin 2
Eucgr.B00377	124.301	109.568	105.205	79.7244	154.132	91.2078	206.914	160.662	-1.07327	0.0164193	DOWN	-0.673197	0.191315	NC	-1.32393	0.00253574	DOWN	-1.45235	0.000821777	DOWN	0.521577	0.289887	NC	0.181818	0.790474	NC	LOC104418706	transcription factor MYB1R1
Eucgr.E00666	10.4416	0.860101	0.686534	0.503719	60.4123	3.47432	0.976611	1.36912	-4.06966	1.26e-14	DOWN	0	1	NC	0	1	NC	-4.47773	1.82e-21	NC	-1.88476	0.000479288	NC	-1.2799	0.0273784	NC
Eucgr.F02979	33.1069	31.0541	34.6019	50.7323	20.1078	40.4885	23.7938	39.6439	-0.115686	0.843651	NC	-0.138593	0.856424	NC	0.242865	0.639571	NC	0.96186	0.0328264	NC	-1.03316	0.0181769	DOWN	-0.207585	0.75406	NC	LOC104449824	protein phosphatase methylesterase 1
Eucgr.G02508	145.865	500.328	305.669	241.458	201.489	323.8	233.229	405.463	1.72308	4.12e-05	UP	-0.89044	0.0545673	NC	-1.59377	0.000140379	DOWN	0.725766	0.118331	NC	-0.653396	0.160801	NC	0.172904	0.796074	NC	LOC104453954	probable methyltransferase PMT2
Eucgr.F01568	4.6808	15.9441	11.8506	11.4824	6.23826	11.4979	11.1294	15.7757	1.7865	2.73e-05	UP	-0.553419	0.297142	NC	-0.811674	0.0697941	NC	0.940683	0.0385616	NC	-0.32621	0.537818	NC	0.325088	0.596062	NC	LOC104448756	probable methyltransferase PMT28
Eucgr.I01947	57.7658	17.0123	17.7715	29.0621	31.9877	8.3637	10.5311	4.97549	-1.99686	1.94e-06	NC	-0.188381	0.794004	NC	-0.844712	0.0574826	NC	-1.69476	6.74e-05	DOWN	-0.0237848	0.972134	NC	-0.905561	0.059557	NC	LOC104419365	cyclic dof factor 2
Eucgr.C03074	64.4606	42.0144	33.6019	41.0383	55.3826	49.478	23.2323	20.0864	-0.358204	0.483179	NC	-0.569262	0.275473	NC	-1.09577	0.0109847	DOWN	-0.54755	0.257923	NC	-0.91517	0.0387321	NC	-0.755627	0.13132	NC	LOC104437871	ankyrin repeat-containing protein ITN1
Eucgr.D01087	69.8361	17.6797	22.4017	17.0049	330.859	93.3463	65.895	22.7733	-2.0861	8.05e-07	NC	0.155638	0.83915	NC	-0.591832	0.20796	NC	-1.74084	4.13e-05	DOWN	-0.749638	0.101297	NC	-2.26856	1.25e-07	DOWN	LOC104441284	probable mannitol dehydrogenase
Eucgr.I02177	402.563	452.504	85.4054	121.086	310.091	1302.01	62.797	41.302	0.211933	0.69809	NC	-2.80488	3.05e-11	DOWN	-2.64194	3e-10	DOWN	1.85619	1.13e-05	UP	-4.48882	6.14e-24	DOWN	-5.35489	4.58e-30	DOWN	LOC104419545	2-oxoglutarate-dependent dioxygenase DAO
Eucgr.K01232	65.9914	114.477	175.436	431.925	169.109	237.313	139.999	457.644	0.328382	0.527796	NC	0.443194	0.431011	NC	1.77082	2.2e-05	UP	0.376173	0.46402	NC	-0.960052	0.028953	NC	0.749295	0.134663	NC	LOC104425057	glutathione S-transferase F9
Eucgr.A01838	190.326	86.7254	38.3966	81.2512	320.747	104.065	114.735	48.7298	-1.32341	0.00199228	DOWN	-1.37323	0.00150073	DOWN	-0.515241	0.272979	NC	-1.53554	0.000327135	DOWN	-0.0774638	0.900211	NC	-1.32707	0.00306992	DOWN	LOC104440856	probable protein phosphatase 2C 58
Eucgr.F01149	1.84729	2.24623	4.74396	2.7786	1.70063	2.52172	6.82754	2.71593	0.228715	0.735025	NC	0.908015	0.0762295	NC	-0.0475091	0.94124	NC	0.246357	0.705775	NC	1.35031	0.00280313	UP	0.109464	0.908466	NC	LOC104448463	probable bifunctional methylthioribulose-1-phosphate dehydratase/enolase-phosphatase E1
Eucgr.J00919	1.96667	1.62706	3.49019	6.14102	0.675338	1.01785	1.5275	0.476951	-1.09905	0.0279108	NC	0.983389	0.0544538	NC	1.94419	1.6e-05	UP	0.453614	0.474704	NC	0.534656	0.361068	NC	-1.17832	0.0517815	NC	LOC104423509	protein CNGC15b-like
Eucgr.B01103	96.5828	81.3454	116.882	136.9	106.205	76.3659	117.626	41.5742	-0.213257	0.699106	NC	0.238626	0.723634	NC	0.315395	0.529622	NC	-0.446757	0.374235	NC	0.464638	0.350247	NC	-1.11708	0.0164324	DOWN	LOC104424607	mitochondrial pyruvate carrier 1
Eucgr.B02558	3.32827	4.76769	7.02375	13.4353	6.32263	5.41733	13.0693	7.25718	0.444162	0.412876	NC	0.31581	0.636157	NC	1.07256	0.0165438	UP	-0.114223	0.866307	NC	0.985243	0.028922	NC	0.0542529	0.952512	NC
Eucgr.C00094	39.5099	17.1718	42.7594	13.8897	27.05	14.6072	43.4881	35.8137	-1.29613	0.00266865	DOWN	1.0921	0.0149462	UP	-0.716929	0.116909	NC	-0.934618	0.0394941	NC	1.30775	0.00216493	UP	0.971603	0.04147	NC
Eucgr.I01729	45.4159	76.9691	83.5011	107.272	24.6767	65.287	62.4772	99.3079	0.763295	0.0957825	NC	-0.118082	0.879727	NC	0.0250311	0.967436	NC	1.36364	0.00161399	UP	-0.329875	0.529436	NC	0.363681	0.539421	NC	LOC104419210	uncharacterized LOC104419210
Eucgr.I02762	12.8006	7.30388	13.2099	28.7807	16.1641	9.35227	21.2894	9.22828	-0.958576	0.0347306	NC	0.645206	0.210461	NC	1.58885	0.000183311	UP	-0.849223	0.0666083	NC	0.960699	0.0307781	NC	-0.183854	0.788961	NC	LOC104419999	bromodomain-containing protein C631.02
Eucgr.K03219	112.965	47.8038	60.6292	107.729	76.8905	53.0642	60.0474	77.808	-1.34895	0.00161206	DOWN	0.0904427	0.911029	NC	0.722428	0.109709	NC	-0.536914	0.269301	NC	-0.0832127	0.892862	NC	0.320828	0.599305	NC	LOC104426543	probable E3 ubiquitin-protein ligase RHG1A
Eucgr.E00224	2.47377	1.57402	6.36651	10.3821	4.81599	4.56918	12.7215	5.52347	-0.722966	0.169712	NC	1.81896	7.13e-05	UP	2.27034	3.6e-07	UP	-0.0770011	0.916404	NC	1.20675	0.00633005	UP	0.0179118	0.992184	NC	LOC104443499	UV-B-induced protein At3g17800, chloroplastic
Eucgr.F00969	82.5832	161.628	132.278	199.726	60.9975	158.678	73.9976	246.5	0.913563	0.0410754	NC	-0.520014	0.331492	NC	-0.135269	0.80378	NC	1.39799	0.00116658	UP	-1.28884	0.00238492	DOWN	0.14722	0.829969	NC	LOC104448339	glucose-6-phosphate/phosphate translocator 1, chloroplastic
Eucgr.E01051	119.061	343.723	260.841	273.975	104.118	297.637	208.245	398.696	1.40969	0.000927611	UP	-0.613816	0.228962	NC	-0.799648	0.0723648	NC	1.50865	0.000420481	UP	-0.76543	0.0922545	NC	0.171121	0.798628	NC	LOC104444105	protein GPR107
Eucgr.F02162	3.68128	5.60751	4.00426	19.3305	4.42693	8.57659	3.65026	15.7802	0.462436	0.365646	NC	-0.81892	0.092004	NC	0.854711	0.0564868	NC	1.10298	0.0140509	UP	-1.72551	4.95e-05	DOWN	0.674337	0.194989	NC
Eucgr.I01667	157.794	340.159	81.3568	15.4444	218.526	101.531	4.58881	59.2894	1.02862	0.0192466	UP	-2.25921	7.11e-08	NC	-4.42097	4.53e-23	NC	-1.06177	0.0163337	DOWN	-4.84432	1.8e-26	NC	-0.821269	0.0938443	NC	LOC104419159	kelch repeat-containing protein At3g27220
Eucgr.A01592	44.8003	87.9936	59.1776	20.4125	91.8002	127.788	68.3652	61.0381	0.578109	0.225663	NC	-0.712285	0.146225	NC	-2.57012	9.02e-10	DOWN	0.0540016	0.934232	NC	-1.05269	0.0153653	DOWN	-1.27065	0.00481204	DOWN	LOC104438791	aspartic proteinase-like protein 2
Eucgr.K02313	0.15349	8.45881	4.17952	3.34084	0.248739	1.50097	1.54625	0.894921	6.08456	9.89e-25	NC	-1.59152	0.000327401	DOWN	-1.77393	4.25e-05	DOWN	3.09937	1.98e-08	NC	-0.991289	0.0490727	NC	-1.76823	0.00069124	NC	LOC104425873	uncharacterized LOC104425873
Eucgr.I01749	6.4756	7.97196	11.8678	24.9953	5.01459	11.8589	15.3893	18.8721	0.585504	0.233153	NC	0.299505	0.643131	NC	1.167	0.00702416	UP	1.36686	0.00190837	UP	0.097139	0.875958	NC	0.374115	0.531261	NC	LOC104419227	mitogen-activated protein kinase kinase 3
Eucgr.H04650	0	0.073437	0	0	6.22907	5.43666	2.55263	9.29667	0	1	NC	0	1	NC	0	1	NC	-0.371824	0.516668	NC	-1.18446	0.0152881	DOWN	0.71676	0.201426	NC	LOC104415687	flavonoid 3',5'-methyltransferase
Eucgr.G03407	16.5463	18.1926	22.8829	29.3137	11.8211	25.0515	24.2965	25.132	0.0471587	0.943296	NC	0.0987991	0.903839	NC	0.254413	0.623826	NC	1.03473	0.0211754	UP	-0.286927	0.595966	NC	-0.224808	0.731925	NC	LOC104454683	protein EMSY-LIKE 3
Eucgr.B02367	153.58	206.173	95.2032	28.6489	149.613	205.031	51.1917	256.23	0.296591	0.57349	NC	-1.31473	0.00242249	DOWN	-3.29089	1.44e-14	DOWN	0.426394	0.39663	NC	-2.22507	8.61e-08	DOWN	0.103619	0.886847	NC	LOC104432734	glucan endo-1,3-beta-glucosidase
Eucgr.I02415	15.0958	15.3965	26.2659	49.71	32.7768	24.5352	18.5391	66.3893	0.0731012	0.90859	NC	0.441672	0.436989	NC	1.02657	0.0185015	UP	-0.560153	0.248246	NC	-0.512031	0.296658	NC	1.22434	0.0071214	UP	LOC104419718	uncharacterized LOC104419718
Eucgr.C01145	6.63701	3.9887	5.25307	7.62226	2.94065	6.50863	3.77249	3.42432	-0.612149	0.254973	NC	0.16568	0.848494	NC	0.284757	0.616738	NC	1.15106	0.0181397	UP	-0.763286	0.125887	NC	-0.921414	0.0813642	NC	LOC104436668	uncharacterized LOC104436668
Eucgr.B01152	5.25381	18.9334	14.3484	264.052	37.1393	21.6892	16.9284	98.4034	1.79321	4.15e-05	UP	-0.582979	0.273719	NC	3.43167	1.64e-15	UP	-0.820926	0.076193	NC	-0.589909	0.222844	NC	1.94981	6.39e-06	UP	LOC104424938	endo-1,3;1,4-beta-D-glucanase
Eucgr.G02380	20.0929	33.332	22.9935	30.3522	45.7583	56.8708	29.1073	24.6666	0.732964	0.111801	NC	-0.770065	0.10945	NC	-0.493148	0.296859	NC	0.293474	0.582074	NC	-1.12807	0.00881359	DOWN	-1.36064	0.00230144	DOWN	LOC104453846	tRNA(adenine(34)) deaminase, chloroplastic
Eucgr.B03457	3.14793	3.29581	8.03512	0.743182	5.47898	1.55159	6.71154	1.20923	-0.573414	0.292486	NC	1.21858	0.0104553	UP	-2.66967	1.35e-07	NC	-2.35407	4.21e-07	DOWN	2.15601	2.56e-06	UP	-0.583726	0.407725	NC	LOC104433641	mitotic spindle checkpoint protein MAD2
Eucgr.A01815	64.0362	337.189	95.4097	110.636	34.2485	149.958	23.8642	105.928	2.38793	1.29e-08	UP	-2.11703	4.53e-07	DOWN	-2.1068	4.22e-07	DOWN	1.10883	0.011851	UP	-2.16101	2.01e-07	DOWN	-0.30734	0.616922	NC	LOC104440680	GPI-anchored protein LORELEI
Eucgr.I01927	266.743	345.405	107.761	258.687	175.717	300.268	58.1986	181.849	0.335483	0.514885	NC	-2.00444	1.8e-06	DOWN	-0.905345	0.0389558	NC	0.843126	0.0640579	NC	-2.70757	9.92e-11	DOWN	-0.966285	0.0410194	NC	LOC104419351	probable WRKY transcription factor 72
Eucgr.B04024	86.5156	320.973	189.139	211.579	70.6292	280.343	138.167	529.301	1.96828	2.65e-06	UP	-1.16908	0.00798448	DOWN	-1.1962	0.00502316	DOWN	1.97395	2.97e-06	UP	-1.26684	0.00286299	DOWN	0.689048	0.17723	NC	LOC104434138	uncharacterized membrane protein At1g06890
Eucgr.K00553	2.18156	6.29624	7.68251	30.8837	3.31689	1.60951	20.6167	4.25811	1.37294	0.00344049	UP	0.00771263	0.997573	NC	1.87695	1.06e-05	UP	-1.11167	0.0254247	NC	3.56475	3.09e-15	UP	1.35597	0.00666575	NC	LOC104424611	suppressor of disruption of TFIIS
Eucgr.J02024	4.33589	0.455387	7.27204	29.5376	12.6361	6.66607	6.54325	18.2029	-2.47554	1.2e-06	DOWN	3.16407	1.45e-10	UP	4.84394	1.39e-22	UP	-0.943988	0.0433154	NC	-0.342302	0.538447	NC	1.11466	0.0194412	UP	LOC104422469	tropinone reductase homolog At5g06060
Eucgr.I01512	16.9164	22.0522	34.9961	49.985	9.15759	32.0857	20.6698	36.6108	0.276885	0.606619	NC	0.487418	0.375286	NC	0.830092	0.0622479	NC	1.73539	4.97e-05	UP	-0.660872	0.157939	NC	0.0226442	0.979323	NC	LOC104419022	protein LAZ1
Eucgr.J00631	167.596	53.2111	251.652	310.695	66.1082	446.05	347.156	181.976	-1.20709	0.00509689	DOWN	0.213499	0.758178	NC	0.352274	0.473101	NC	-0.588765	0.218382	NC	0.613791	0.192627	NC	-0.0795213	0.916468	NC	LOC104421411	protein ETHYLENE INSENSITIVE 3
Eucgr.C01428	5.3251	3.43961	4.51353	11.086	3.89591	5.4044	3.88238	7.08972	-0.616226	0.233694	NC	0.178662	0.824655	NC	1.33397	0.00290156	UP	0.470663	0.376293	NC	-0.661729	0.182978	NC	0.112801	0.8872	NC
Eucgr.H00275	5.41927	7.7706	10.9766	31.2826	0.339089	0.335671	1.65087	1.19914	0.10365	0.879389	NC	0.192317	0.804429	NC	1.63636	0.000141885	UP	0	1	NC	0	1	NC	0	1	NC	LOC104456183	UDP-glycosyltransferase 74E2
Eucgr.F01357	1.86464	1.27213	3.77982	10.9633	1.79657	1.89575	4.3661	4.13034	-0.618493	0.281942	NC	1.19876	0.0151908	NC	2.68748	1.8e-09	UP	0.154775	0.831752	NC	0.902937	0.0624229	NC	0.877525	0.10308	NC
Eucgr.K00225	23.2074	78.4461	44.7839	40.7801	24.4206	51.1427	32.2934	51.7101	1.58476	0.000180421	UP	-1.01175	0.0252811	DOWN	-1.40425	0.000871524	DOWN	0.946011	0.0355808	NC	-0.806266	0.0743934	NC	-0.174541	0.794963	NC	LOC104424392	BAG family molecular chaperone regulator 1
Eucgr.E00569	7.39182	0.0246263	1.42221	0.673324	10.1217	0	0.791084	0.371082	-7.88843	1.07e-25	NC	5.23124	3.42e-08	NC	0	1	NC	-10.4771	1.49e-31	DOWN	0	1	NC	0	1	NC	LOC104443789	remorin
Eucgr.B03649	8.48233	0.717249	1.52343	13.8803	7.67994	4.99023	1.40491	4.37932	-3.63221	2.81e-15	DOWN	0.879644	0.110061	NC	3.88221	2.54e-17	UP	-0.612227	0.210065	NC	-2.09279	1.47e-06	DOWN	-0.405773	0.498318	NC	LOC104433809	G-type lectin S-receptor-like serine/threonine-protein kinase LECRK2
Eucgr.K03176	6.52899	2.29224	3.765	6.83967	5.92804	1.1231	2.09377	3.02713	-1.56971	0.00042653	DOWN	0.487653	0.410325	NC	1.1582	0.0103193	UP	-2.41974	8.64e-08	DOWN	0.652373	0.227659	NC	1.21722	0.0172325	NC	LOC104426505	exocyst complex component EXO70A1
Eucgr.B03991	17.7229	10.2296	1.63089	1.29219	4.26485	5.07868	5.40655	14.0426	2.58562	1.17e-09	NC	-2.62201	6.14e-10	DOWN	-6.53136	1.03e-37	NC	-0.478608	0.333741	NC	-3.63525	7.74e-17	NC	-2.49796	7.41e-09	NC	LOC104434107	LOB domain-containing protein 12
Eucgr.L01620	0.0750793	0.124077	0.13053	0.172434	5.08915	8.87321	4.58798	6.17421	0	1	NC	0	1	NC	0	1	NC	1.11724	0.0160817	UP	-1.23165	0.00585237	DOWN	-1.01543	0.0401999	DOWN	LOC104429771	uncharacterized LOC104429771
Eucgr.C02104	3.12796	3.72224	1.28926	0.722614	7.23133	3.94147	3.69802	2.33852	-0.143589	0.825012	NC	-1.83775	0.000217317	NC	-2.7296	7.06e-08	NC	-0.890631	0.0579979	NC	-1.06146	0.0219705	DOWN	-0.601336	0.288332	NC	LOC104437246	protein FAM32A
Eucgr.D01334	5.91473	3.96338	3.7754	0.840696	1.10471	2.04699	6.21546	4.71596	-0.561234	0.270948	NC	0.409462	0.501375	NC	-2.69509	6.21e-09	NC	0.085347	0.905817	NC	1.20498	0.00725899	UP	0.656471	0.237343	NC	LOC104441409	ankyrin repeat domain-containing protein 13C
Eucgr.H00474	42.635	37.3641	52.3148	141.739	22.5405	46.4537	18.1019	41.4167	-0.198224	0.728919	NC	0.355753	0.566155	NC	1.50397	0.000422193	UP	1.06584	0.0185284	UP	-1.82604	1.76e-05	DOWN	-0.457107	0.422605	NC	LOC104456323	probable aldo-keto reductase 2
Eucgr.J00913	0.455482	2.80759	1.8741	34.5713	0.075916	1.1761	0.797368	1.26232	2.37849	1.29e-06	NC	-0.805723	0.126719	NC	3.35252	1.74e-14	UP	3.77016	2.64e-09	NC	-0.729444	0.179651	NC	-0.0222277	1	NC	LOC104421649	protein CNGC15b
Eucgr.G01862	39.4123	309.428	149.241	187.176	63.7095	224.651	36.9989	627.373	2.90761	6.95e-12	UP	-1.25617	0.00397705	DOWN	-1.18852	0.00535214	DOWN	1.79007	2.44e-05	UP	-2.81035	2.19e-11	DOWN	1.25146	0.00554951	UP	LOC104453476	protein EXORDIUM-like 5
Eucgr.F02183	115.737	269.276	355.154	49.3353	243.321	109.08	273.067	354.766	1.17389	0.00670192	UP	0.185537	0.796546	NC	-2.8797	9.1e-12	DOWN	-1.16127	0.00802572	DOWN	1.09785	0.0110143	UP	1.47792	0.00080134	UP	TUA1	tubulin alpha chain-like
Eucgr.D00289	259.713	14.8547	14.5162	5.16801	263.321	17.9407	5.29853	22.5722	-3.63538	5.33e-17	NC	-0.935701	0.0441046	NC	-2.50317	4.32e-09	NC	-3.23239	6.65e-14	DOWN	-1.63567	0.000117915	DOWN	0.376764	0.527013	NC	LOC104440784	protein TIFY 5A
Eucgr.G03183	7.58547	12.9118	12.0754	25.5526	5.69979	15.9174	6.66418	14.6288	0.748536	0.109683	NC	-0.386525	0.515389	NC	0.521719	0.269799	NC	1.41287	0.00120105	UP	-1.57269	0.00020712	DOWN	-0.443231	0.436975	NC	LOC104454496	transcription factor GAMYB
Eucgr.F01091	26.212	0.982735	4.04432	11.258	6.65972	1.21392	16.6599	2.53566	-5.52203	2.24e-28	DOWN	1.8777	0.000186988	UP	3.2258	9.01e-12	UP	-2.76309	2.51e-09	DOWN	3.36746	1.81e-13	UP	1.43291	0.00509392	NC	LOC104448414	NAC transcription factor 56
Eucgr.C04387	2.45997	4.70288	3.35952	3.02678	2.18553	3.91908	5.00499	5.02341	0.990154	0.0609546	NC	-0.756829	0.1796	NC	-1.11906	0.0230351	DOWN	0.869901	0.100594	NC	0.141921	0.833806	NC	0.073593	0.938216	NC
Eucgr.F02973	4.95975	4.84176	3.62143	5.65921	9.45076	12.5305	14.9594	5.76455	-0.023991	0.972188	NC	-0.781631	0.125636	NC	-0.289788	0.593247	NC	0.654152	0.174401	NC	-0.265311	0.631877	NC	-1.4332	0.0016415	DOWN	LOC104449819	uncharacterized LOC104449819
Eucgr.I00620	0.0389403	0	0.463249	0.713348	13.1264	9.63141	12.1198	29.5316	0	1	NC	0	1	NC	0	1	NC	-0.426044	0.414165	NC	0.18551	0.755865	NC	1.57724	0.000422852	UP	LOC104418391	probable phytol kinase 3, chloroplastic
Eucgr.G00894	4.50161	4.37849	4.73791	1.72361	8.42498	4.76778	5.3653	7.94968	-0.226659	0.733112	NC	-0.103865	0.913513	NC	-1.76325	0.000445558	DOWN	-0.612978	0.253262	NC	-0.020738	0.989932	NC	0.34332	0.612088	NC	LOC104452873	uncharacterized LOC104452873
Eucgr.C02301	1.4635	0.82325	7.08506	0.733066	8.18106	1.49868	25.6868	7.02541	-3.72621	3.28e-15	NC	4.21226	5.08e-19	NC	1.0219	0.0524628	NC	-3.05085	1.63e-11	NC	3.94522	3.25e-18	UP	4.06711	1.93e-18	NC	LOC104437381	AAA-ATPase At5g57480
Eucgr.H00833	40.0206	78.6465	35.5836	45.0209	71.517	70.8618	27.4905	58.8013	0.854166	0.058133	NC	-1.40318	0.00110985	DOWN	-1.26947	0.00278304	DOWN	-0.101807	0.867788	NC	-1.62767	9.78e-05	DOWN	-0.466889	0.402614	NC	LOC104456572	myosin-6
Eucgr.K02652	0.556898	3.14182	1.73716	1.20656	9.39675	19.0506	5.82409	4.20848	2.72296	1.58e-05	NC	-1.18989	0.0394943	NC	-1.85861	0.000671735	NC	1.05094	0.0246674	UP	-2.01894	4.26e-06	DOWN	-2.43366	1.24e-07	NC	LOC104426098	uncharacterized LOC104426098
Eucgr.B00211	177.503	80.5217	126.065	177.458	167.634	115.431	97.802	157.327	-1.08608	0.0129358	DOWN	0.30403	0.62983	NC	0.714826	0.113306	NC	-0.450784	0.365473	NC	-0.534141	0.268788	NC	0.250983	0.693178	NC	LOC104417619	serine/threonine-protein kinase AFC2
Eucgr.L02570	3.21405	0.918574	2.41492	5.53742	0.37268	0.417728	0	0.558214	-2.17554	0.00012597	NC	0	1	NC	2.25527	2.77e-05	UP	0	1	NC	2.39243	0.000100136	NC	3.07911	5.26e-07	NC
Eucgr.K01257	2.87909	0.854869	2.24434	12.2774	1.17683	1.89813	2.52661	4.75321	-1.93886	1.59e-05	NC	1.18276	0.0137559	NC	3.39801	2.55e-14	UP	0.649339	0.208253	NC	0.271299	0.643681	NC	1.20126	0.0115143	UP
Eucgr.A02790	2.43808	0.732983	65.5757	42.9545	17.2699	2.6811	504.838	8.76871	-1.91915	5.65e-05	NC	6.2949	3.19e-36	UP	5.56754	6.26e-30	UP	-2.81889	1.16e-10	DOWN	7.35877	2.45e-47	UP	1.53925	0.000780695	UP	LOC104448824	low-temperature-induced 65 kDa protein
Eucgr.B01419	7.14693	5.47738	14.4194	1.67573	10.8745	3.77062	11.5711	5.61488	-0.493933	0.325908	NC	1.17302	0.00890129	UP	-2.144	8e-07	DOWN	-1.63468	0.000166723	DOWN	1.43101	0.000850167	UP	0.334967	0.597409	NC	LOC104426844	uncharacterized LOC104426844
Eucgr.F03534	3.27425	2.56409	4.95386	7.73838	8.47054	2.14061	6.3151	2.48895	-0.484182	0.37322	NC	0.747538	0.154735	NC	1.19165	0.00837715	UP	-2.05201	4.16e-06	DOWN	1.43452	0.00140625	UP	-0.00965704	1	NC	LOC104450298	transcription factor GTE1
Eucgr.B03026	3.20277	2.06056	3.72849	5.63127	2.39029	3.89695	1.92829	4.25316	-0.532798	0.307481	NC	0.758909	0.139113	NC	1.32906	0.0026875	UP	0.734288	0.132055	NC	-0.644241	0.189188	NC	0.244325	0.716608	NC
Eucgr.J00783	6.94417	4.69961	13.3875	7.54908	4.94602	6.11345	18.6036	4.38523	-0.697876	0.163632	NC	1.54122	0.000579148	UP	0.499888	0.323445	NC	0.266151	0.645314	NC	1.07218	0.0166034	UP	-0.863871	0.10019	NC	LOC104421531	E3 ubiquitin ligase BIG BROTHER
Eucgr.C02414	0.167032	2.13129	6.7739	19.2766	0.290609	0.177495	0.378806	0.956267	0	1	NC	1.41543	0.00489668	UP	2.70669	4.56e-09	UP	0	1	NC	0	1	NC	3.07342	2.87e-05	NC	LOC104437439	pathogenesis-related protein PR-1
Eucgr.I02710	23.7865	61.9896	80.2106	89.3511	34.7991	60.7781	67.32	74.6841	1.39734	0.0011265	UP	0.0703992	0.932454	NC	0.0499054	0.933431	NC	0.491535	0.3208	NC	0.26784	0.623728	NC	0.462943	0.409939	NC	LOC104419948	mRNA turnover protein 4 homolog
Eucgr.B02496	98.4418	305.495	272.439	186.583	71.2171	227.499	205.4	338.61	1.68627	6.13e-05	UP	-0.484285	0.375455	NC	-1.2835	0.00246119	DOWN	1.65217	0.000103145	UP	-0.461136	0.35095	NC	0.170545	0.799044	NC	LOC104432871	protein disulfide isomerase-like 1-4
Eucgr.K03400	0.0216513	0.209966	0.012595	0.0265883	4.03596	9.50959	9.09438	20.0546	0	1	NC	0	1	NC	0	1	NC	1.0005	0.0348307	UP	-0.152989	0.806026	NC	0.896154	0.0707622	NC
Eucgr.F03319	130.446	40.73	165.14	121.046	82.8985	26.0619	188.641	37.6455	-1.76312	2.86e-05	DOWN	1.81228	1.8e-05	UP	1.13673	0.00823454	UP	-1.60186	0.000184294	DOWN	2.52902	1.45e-09	UP	0.196157	0.770657	NC	LOC104450133	thioredoxin-1
Eucgr.J02160	12.0899	9.16338	5.00577	13.1986	12.9121	48.0808	4.46715	9.87685	-0.733036	0.113869	NC	-1.10911	0.0141136	DOWN	0.0913881	0.873082	NC	2.52318	2.51e-09	UP	-4.33799	1.63e-22	DOWN	-3.14413	3.72e-13	DOWN	LOC104422576	ABC transporter B family member 15
Eucgr.H04893	38.756	42.8446	62.735	20.5877	81.846	26.9151	40.3021	24.4566	0.029243	0.964805	NC	0.296776	0.640667	NC	-1.39197	0.000997196	DOWN	-1.64344	0.000115258	DOWN	0.300755	0.572467	NC	-0.343349	0.569059	NC	LOC104415850	ribonucleoside-diphosphate reductase large subunit
Eucgr.K00845	0	0.0883757	0.128203	0	18.4366	22.4545	7.23607	3.25386	0	1	NC	0	1	NC	0	1	NC	0.117745	0.852556	NC	-1.90839	1.02e-05	DOWN	-3.28619	1.78e-12	DOWN	LOC104424797	uncharacterized LOC104424797
Eucgr.K02192	1.34984	6.46588	7.1467	0.329814	2.58272	2.38225	10.6028	1.60371	2.93238	3.23e-10	NC	0.359781	0.560262	NC	-5.42684	6.3e-24	NC	-0.074491	0.913843	NC	2.05881	1.4e-06	UP	-0.6847	0.218485	NC	LOC104427638	leafy/floricaula homolog FL1
Eucgr.F04201	89.8967	25.8501	25.3275	20.1885	75.235	28.1557	21.7085	25.1487	-1.843	1.2e-05	DOWN	-0.228017	0.739416	NC	-0.764128	0.090922	NC	-1.33001	0.00215863	DOWN	-0.700667	0.13178	NC	-0.469753	0.403393	NC	LOC104450832	phytosulfokine receptor 2
Eucgr.C02215	132.077	156.45	80.677	86.2114	52.4077	72.3096	63.266	51.9576	0.106512	0.855832	NC	-1.16288	0.00840525	DOWN	-1.28802	0.00237266	DOWN	0.226601	0.682265	NC	-0.408787	0.417823	NC	-0.64316	0.216948	NC	LOC104437332	calcium-transporting ATPase 8, plasma membrane-type
Eucgr.K00641	37.4202	28.7246	21.7258	8.77874	10.3102	3.39262	2.98058	7.70744	-0.435687	0.382153	NC	-0.628832	0.217257	NC	-2.16229	2.53e-07	DOWN	-1.65305	0.000140377	DOWN	-0.390162	0.469361	NC	0.917904	0.0623554	NC	LOC104427113	receptor-like protein 12
Eucgr.B00305	1149.72	211.399	97.6392	46.1311	1834.67	377.853	40.0694	133.507	-2.52967	1.69e-09	DOWN	-1.34674	0.00184054	DOWN	-2.60449	5.33e-10	NC	-2.29886	4.89e-08	DOWN	-3.52778	1.83e-16	NC	-1.71618	7.44e-05	DOWN	LOC104418109	probable inactive poly [ADP-ribose] polymerase SRO5
Eucgr.D00883	31.9768	34.3494	16.544	20.1633	37.3047	19.985	21.5486	30.6554	0.0690395	0.913515	NC	-1.33018	0.00240816	DOWN	-1.19899	0.00536016	DOWN	-0.959543	0.0341668	NC	-0.116421	0.849115	NC	0.445677	0.435364	NC	LOC104441162	U-box domain-containing protein 8
Eucgr.E03152	19.5378	15.7253	9.30111	17.1301	15.2078	16.7755	6.84841	17.2395	-0.131775	0.827449	NC	-0.895805	0.0616384	NC	-0.436486	0.372115	NC	0.215737	0.705752	NC	-1.518	0.000439533	DOWN	-0.445498	0.442552	NC
Eucgr.H01316	3.65594	0.395202	23.6785	0.7853	2.29602	0.456113	14.9606	4.59962	-5.3831	1.13e-26	DOWN	8.2879	2.64e-51	UP	1.6732	0.00122953	NC	-3.33875	3.56e-13	NC	7.1473	2.67e-44	UP	3.71572	1.18e-15	UP	LOC104456896	uncharacterized threonine-rich GPI-anchored glycoprotein PJ4664.02
Eucgr.J02627	3.41641	7.99361	0.27577	1.32879	29.8543	8.92739	1.07926	3.36673	0.823138	0.0770742	NC	-5.44762	2.8e-26	NC	-2.97988	1.27e-11	DOWN	-1.94098	5.04e-06	DOWN	-3.39775	2.3e-14	DOWN	-1.48653	0.00104497	DOWN	LOC104422919	brassinosteroid-related acyltransferase 1
Eucgr.G00355	7.60626	6.23707	14.2991	24.9086	10.7632	9.72311	13.0984	14.3665	-0.374742	0.481345	NC	0.892193	0.0620754	NC	1.50556	0.000452735	UP	-0.193837	0.738695	NC	0.319043	0.557764	NC	0.365112	0.547858	NC	LOC104452590	protein EI24 homolog
Eucgr.A02161	23.3701	32.3778	25.0832	43.0438	19.1886	53.1704	45.259	36.1709	0.356284	0.490475	NC	-0.625221	0.222503	NC	-0.0675983	0.907939	NC	1.41326	0.00109087	UP	-0.442797	0.375449	NC	-0.700904	0.171252	NC	LOC104443485	ELMO domain-containing protein A
Eucgr.D02155	61.1615	165.453	174.224	77.6812	118.447	62.9953	130.611	97.9284	1.41688	0.000874925	UP	-0.139104	0.854212	NC	-1.44216	0.000612894	DOWN	-0.830526	0.0687997	NC	0.95773	0.0293276	NC	0.631681	0.227102	NC	LOC104441984	probable methyltransferase PMT14
Eucgr.F03711	852.719	379.734	106.375	26.2501	656.063	304.553	14.3622	42.0228	-1.25197	0.00355229	DOWN	-2.06602	8.46e-07	DOWN	-4.20973	2.1e-21	DOWN	-1.1563	0.00827453	DOWN	-4.51985	5.06e-24	NC	-3.01034	2.91e-12	DOWN	LOC104450441	probable prolyl 4-hydroxylase 3
Eucgr.K01320	0.0676917	0.415967	4.3407	0.563603	0.127725	1.69026	12.6285	1.98772	2.37608	0.0020793	NC	3.26945	8.78e-12	NC	0.014516	1	NC	3.80491	1.71e-11	NC	2.72362	3.42e-10	UP	-0.00478043	1	NC	LOC104425152	protein SCARECROW
Eucgr.D00430	10.4259	32.1647	28.8326	33.1439	36.7451	43.995	50.5008	44.2314	1.05757	0.0173607	UP	-0.117002	0.881639	NC	-0.140884	0.797345	NC	0.173166	0.763692	NC	0.159776	0.784319	NC	-0.113887	0.875558	NC	LOC108958915	ribosomal protein S19, mitochondrial-like
Eucgr.E00844	21.8655	52.9541	28.2124	64.0138	63.0553	23.8843	23.5839	9.21494	0.810742	0.0741552	NC	-1.11083	0.0125663	DOWN	-0.169253	0.751568	NC	-0.739565	0.110812	NC	-1.14464	0.00770222	NC	-1.16274	0.0109066	DOWN	LOC104443974	myosin-10
Eucgr.A00508	3.08403	5.77083	7.19803	9.86275	1.26397	6.55984	4.8498	9.02107	0.791855	0.104568	NC	0.0562316	0.95132	NC	0.31042	0.552774	NC	2.266	6.19e-07	UP	-0.677665	0.161212	NC	0.256935	0.697503	NC	LOC104419622	putative serine/threonine-protein kinase
Eucgr.D02458	4.40813	1.07138	5.13269	2.66384	2.00231	1.53561	6.27745	2.74052	-1.96718	1.54e-05	DOWN	2.13503	2.06e-06	UP	0.816878	0.0994919	NC	-0.454273	0.41935	NC	2.00715	4.48e-06	UP	0.737107	0.190404	NC	LOC104442244	LRR receptor-like serine/threonine-protein kinase GSO1
Eucgr.J01471	0.015461	0	1.10277	0.261503	0.531132	0	8.2494	0.193991	0	1	NC	7.89518	1.48e-12	NC	0	1	NC	0	1	NC	10.6781	1.15e-32	UP	0	1	NC	LOC104422087	RHOMBOID-like protein 9, chloroplastic
Eucgr.I01248	6.38944	19.23	12.9531	19.7479	14.529	16.8327	11.3668	10.7343	1.52622	0.000435205	UP	-0.786884	0.105371	NC	-0.404902	0.408784	NC	0.0781413	0.903706	NC	-0.810491	0.0766669	NC	-0.705713	0.173741	NC	LOC104418817	probable NAD(P)H dehydrogenase (quinone) FQR1-like 2
Eucgr.A00380	11.9864	21.5338	40.7518	13.8535	12.3613	9.32059	26.905	12.6342	0.796009	0.0817682	NC	0.790361	0.0983683	NC	-0.942393	0.0317851	NC	-0.28282	0.600884	NC	1.35446	0.00140867	UP	0.400822	0.492732	NC	LOC104452358	phytochrome B
Eucgr.K03162	927.875	1078.25	1228.99	404.088	984.444	1000.01	1558.84	350.733	0.132846	0.817205	NC	-0.0487294	0.952556	NC	-1.91998	4e-06	DOWN	-0.00374781	0.997296	NC	0.397225	0.432737	NC	-1.72338	6.88e-05	DOWN	LOC104426494	soluble inorganic pyrophosphatase 4
Eucgr.D02520	0.119898	0.25645	4.31655	5.28678	0.371687	0.328099	4.18577	0.87748	0	1	NC	3.89412	4.82e-13	UP	4.04272	3.06e-14	UP	0	1	NC	4.49135	1.44e-18	UP	0	1	NC	LOC104442292	7-ethoxycoumarin O-deethylase
Eucgr.F02219	40.3861	65.6846	21.4873	24.6712	54.371	152.207	11.7465	153.921	1.41821	0.000856338	UP	-1.85183	1.08e-05	DOWN	-1.89601	5.32e-06	DOWN	0.983481	0.0275099	NC	-2.96753	1.83e-12	DOWN	-0.287593	0.644257	NC	LOC104449234	probable xyloglucan glycosyltransferase 12
Eucgr.K01340	19.5486	12.7119	13.4498	32.7679	14.6948	12.0452	14.2765	16.1062	-0.924989	0.0420344	NC	-0.140439	0.857448	NC	1.08677	0.0128437	UP	-0.245482	0.661677	NC	-0.0672317	0.918323	NC	0.138153	0.84715	NC	LOC104425164	OTU domain-containing protein DDB_G0284757
Eucgr.D02164	8.88853	1.12395	5.20224	1.3449	2.25801	0.627388	3.93331	2.05496	-2.79754	9.1e-10	DOWN	2.8236	4.81e-10	NC	-0.111368	0.876808	NC	-1.9031	0.000152137	NC	2.26488	1.94e-06	NC	1.44352	0.00748383	NC	LOC104441996	uncharacterized LOC104441996
Eucgr.G03134	26.1061	303.894	263.728	20.9503	21.7202	279.688	205.273	44.3353	3.28164	1.95e-14	UP	-0.273561	0.673394	NC	-3.56564	1.5e-16	DOWN	3.69019	3.69e-17	UP	-0.151253	0.797575	NC	-2.12796	6.68e-07	DOWN	LOC104454460	expansin-A8-like
Eucgr.I02408	0.157902	0	19.5799	21.1779	0.427381	0	24.4311	11.3553	0	1	NC	11.4672	7.64e-39	NC	11.485	1.12e-38	UP	0	1	NC	11.9524	3.11e-43	UP	10.8334	2.71e-34	NC	LOC104419711	jasmonate O-methyltransferase
Eucgr.H01003	3.26255	1.40515	4.07702	8.62012	2.60751	2.50539	5.45038	3.93749	-1.14772	0.0254803	NC	1.17384	0.0248618	UP	2.01549	1.54e-05	UP	0.0802848	0.92217	NC	0.539772	0.321383	NC	0.422781	0.51917	NC	LOC104456675	beta-carotene isomerase D27, chloroplastic
Eucgr.K00059	3.52925	3.83527	6.38919	10.1007	0.308342	0.976948	1.48856	1.14335	-0.0458621	0.981211	NC	0.504133	0.442125	NC	1.00159	0.0416913	UP	0	1	NC	0	1	NC	0	1	NC
Eucgr.H04798	11.6366	28.1117	26.202	26.3361	19.1588	23.6117	25.3947	13.218	1.25592	0.00392017	UP	-0.244698	0.716201	NC	-0.281867	0.581491	NC	0.449934	0.371331	NC	-0.227203	0.685596	NC	-1.15023	0.0128384	DOWN	LOC104415800	uncharacterized MFS-type transporter YwfA
Eucgr.A02411	28.7345	303.091	97.4597	67.9374	99.6806	244.023	78.6902	226.618	3.27433	2.09e-14	UP	-1.86426	9.37e-06	DOWN	-2.70049	1.28e-10	DOWN	1.22551	0.00485335	UP	-1.81614	1.24e-05	DOWN	-0.329983	0.585184	NC	LOC104445437	uncharacterized LOC104445437
Eucgr.H00671	39.4145	67.4186	73.0689	32.8141	41.727	46.9892	105.776	59.4204	0.703545	0.128964	NC	-0.381578	0.515752	NC	-1.62047	0.000109589	DOWN	0.181295	0.750062	NC	0.660349	0.156202	NC	-0.126645	0.858091	NC	LOC104456447	uncharacterized LOC104456447
Eucgr.F00648	3.12685	2.10228	3.68158	8.95125	3.20659	4.72277	6.03612	6.47575	-0.549424	0.305509	NC	0.71434	0.184226	NC	1.76458	5.62e-05	UP	0.595572	0.242342	NC	0.204511	0.729901	NC	0.360874	0.561689	NC	LOC104448178	putative BPI/LBP family protein At1g04970
Eucgr.H00875	99.4209	1068.03	972.987	530.457	168.841	238.73	356.93	807.413	3.37355	4.01e-15	UP	-0.339719	0.575299	NC	-1.4824	0.000416834	DOWN	0.464431	0.348481	NC	0.433082	0.385616	NC	1.54775	0.000410725	UP	LOC104456598	fasciclin-like arabinogalactan protein 2
Eucgr.J00279	2.24415	2.0518	5.1172	14.6376	2.51361	0.133871	3.96461	0.852362	-0.337989	0.562468	NC	1.0479	0.0312453	UP	2.41315	3.56e-08	UP	-4.53551	7.71e-15	NC	4.48395	3.85e-15	UP	0	1	NC	LOC104421149	uncharacterized LOC104421149
Eucgr.H03895	79.977	15.8425	11.3092	19.4917	94.5856	5.41418	5.13589	8.70836	-2.2444	8.81e-08	DOWN	-0.44861	0.42699	NC	-0.247921	0.632365	NC	-1.77344	2.92e-05	NC	-0.740697	0.106519	NC	-1.10563	0.0171108	NC	LOC104415122	uncharacterized LOC104415122
Eucgr.F03635	38.614	287.91	218.496	121.001	52.1004	153.368	207.315	321.855	2.78768	4.07e-11	UP	-0.561432	0.282941	NC	-1.72296	3.64e-05	DOWN	1.4277	0.000887493	UP	0.238951	0.66576	NC	0.887332	0.0649893	NC	LOC104450372	probable cellulose synthase A catalytic subunit 5 [UDP-forming]
Eucgr.J02393	24.1842	13.2636	84.2423	28.9753	14.977	2.87885	49.6252	44.0015	-1.745	3.65e-05	NC	2.28268	5.87e-08	UP	0.799043	0.07521	NC	-3.06383	3.02e-12	DOWN	3.83946	3.52e-18	UP	3.89659	5.21e-18	UP	LOC104422739	cytochrome P450 84A1
Eucgr.F01820	6.16158	1.97098	7.15875	14.2805	2.77946	2.73475	10.2768	5.51134	-1.3977	0.00174546	DOWN	1.49295	0.000797069	UP	2.33539	5.14e-08	UP	0.0124125	0.993009	NC	1.63592	0.000129086	UP	0.902067	0.0701204	NC	LOC104448962	RNA-binding protein 24-A
Eucgr.G02798	7.58002	268.302	57.2848	20.2753	29.7873	103.604	18.2615	32.5294	5.10732	4.05e-28	UP	-2.49531	2.89e-09	DOWN	-4.12549	9.47e-21	DOWN	1.8603	1.16e-05	UP	-3.07684	4.29e-13	DOWN	-2.02364	2.48e-06	DOWN	LOC104454183	probable RNA-binding protein ARP1
Eucgr.J00434	0.290626	0.0514373	12.1868	1.86819	2.0933	0	41.2017	0.371029	0	1	NC	7.82601	1.32e-24	NC	0	1	NC	-7.84239	2.74e-13	NC	11.2015	6.27e-37	UP	0	1	NC	LOC104421266	stress-response A/B barrel domain-containing protein At5g22580
Eucgr.F01332	5.89575	7.13015	7.01542	14.3851	1.68371	10.6531	6.5533	4.63114	0.269364	0.626516	NC	-0.326283	0.609886	NC	0.488547	0.310687	NC	2.72616	6.13e-10	UP	-0.959923	0.0317773	NC	-1.36706	0.00281076	DOWN
Eucgr.A02894	5.25555	4.09902	11.5354	11.3828	1.98233	2.27169	4.47181	4.95025	-0.305672	0.579283	NC	1.21825	0.00694729	UP	0.951341	0.0347508	NC	0.0186733	0.993742	NC	0.821171	0.0866666	NC	1.04918	0.0339117	UP	LOC104449744	putative nitric oxide synthase
Eucgr.A01470	96.2062	109.777	29.6801	30.5809	8.39753	67.5116	24.7094	14.5016	-0.0319123	0.961112	NC	-1.81725	1.7e-05	NC	-2.40443	9.38e-09	DOWN	-0.971482	0.0300319	NC	-1.60049	0.000133951	NC	-2.39092	2.5e-08	NC	LOC104437849	rust resistance kinase Lr10
Eucgr.E02662	6.87633	6.31281	9.35052	17.6607	10.8568	8.9788	19.0336	13.3735	-0.209706	0.710335	NC	0.308752	0.632096	NC	1.02157	0.0203773	UP	-0.40118	0.436789	NC	0.890382	0.0473503	NC	0.468174	0.408712	NC	LOC104444981	probable pre-mRNA-splicing factor ATP-dependent RNA helicase DEAH9
Eucgr.J00381	12.7547	6.29551	13.6252	23.3207	19.6436	22.3254	10.5594	21.3555	-1.00054	0.0277902	NC	0.861713	0.0733694	NC	1.42221	0.000937908	UP	0.00590607	0.995935	NC	-1.22505	0.00459262	DOWN	-0.167425	0.806287	NC	LOC104421221	serine carboxypeptidase-like
Eucgr.L01964	0.118059	0.118247	0.030539	0.180981	11.3764	14.5074	2.69287	11.3822	0	1	NC	0	1	NC	0	1	NC	0.286642	0.59806	NC	-2.67561	4.48e-10	DOWN	-0.618128	0.24716	NC
Eucgr.D00278	297.752	92.4267	39.3967	51.3905	359.656	203.209	34.3356	57.5505	-1.52303	0.000320533	DOWN	-1.56845	0.000231741	DOWN	-1.52886	0.000273886	DOWN	-0.744743	0.107888	NC	-2.67375	1.63e-10	DOWN	-2.06806	1.36e-06	DOWN	LOC104440773	endoplasmic reticulum oxidoreductin-1
Eucgr.J00116	7.33082	1.55572	1.30445	0.416349	9.10079	2.72538	0.596894	1.23482	-2.58884	6.98e-08	DOWN	0	1	NC	0	1	NC	-1.46428	0.00145546	DOWN	-3.35665	4.89e-10	NC	-1.31203	0.014546	NC	LOC104423329	toll/interleukin-1 receptor-like protein
Eucgr.A01134	4.41699	1.02468	5.04319	6.95683	0.085465	0	0	0	-3.60178	4.2e-14	NC	2.78671	3.41e-09	UP	2.12833	9.22e-06	NC	0	1	NC	0	1	NC	0	1	NC	LOC104435513	2-alkenal reductase (NADP(+)-dependent)
Eucgr.J03190	31.1784	26.4429	62.906	45.5915	44.9687	30.3817	47.8193	12.9669	-0.242401	0.6576	NC	1.00123	0.0279187	UP	0.262545	0.611042	NC	-0.387032	0.451941	NC	0.271027	0.61937	NC	-1.54032	0.000521904	DOWN	LOC104423283	vacuolar-processing enzyme alpha-isozyme
Eucgr.E00063	90.0165	23.1074	21.9314	44.4025	30.7619	18.3421	18.4012	19.7621	-2.07577	7.53e-07	DOWN	-0.266887	0.685651	NC	0.522089	0.266727	NC	-0.861452	0.0592206	NC	-0.241486	0.665424	NC	-0.214793	0.745927	NC	LOC104443368	cyclic nucleotide-gated ion channel 1
Eucgr.I00766	0	0	0	0	76.562	89.8114	12.8373	29.6317	-0.116922	0.841094	NC	-2.18145	2.43e-07	NC	-1.33134	0.00172303	NC	0.208708	0.711306	NC	-3.0627	8.52e-13	DOWN	-1.80352	3.56e-05	DOWN	LOC104418489	cytochrome P450 81D1
Eucgr.L02803	37.2279	264.791	265.464	108.754	47.6646	98.9315	83.0258	163.257	3.09651	5.58e-13	UP	-0.298409	0.638696	NC	-1.64398	8.81e-05	DOWN	1.01954	0.0231402	UP	-0.36644	0.479381	NC	0.496733	0.370249	NC
Eucgr.H03082	3239.72	2698.43	3005.47	269.497	2691.08	6868.08	2384.59	4719.17	-0.461009	0.348687	NC	0.0859371	0.91477	NC	-3.75088	5.89e-18	DOWN	1.38065	0.00133182	UP	-1.88029	5.87e-06	DOWN	-0.670935	0.1921	NC	LOC104417227	early nodulin-75
Eucgr.F02588	123.877	262.523	269.94	176.304	92.5996	262.41	301.266	187.127	1.05221	0.0163841	UP	-0.234029	0.727727	NC	-1.02938	0.0173571	DOWN	1.57776	0.000216389	UP	-0.176623	0.758052	NC	-0.754738	0.130927	NC	LOC104449505	probable alkaline/neutral invertase D
Eucgr.K02506	178.403	115.292	41.4322	22.167	92.7047	502.561	12.7743	131.393	-0.706403	0.126844	NC	-1.64539	0.000107341	DOWN	-2.76074	5.72e-11	DOWN	2.42533	9.12e-09	UP	-5.48482	3.9e-32	DOWN	-2.11585	7.5e-07	DOWN	LOC104425998	UDP-glucose 6-dehydrogenase 1
Eucgr.B02992	50.1059	258.324	59.1869	67.0103	72.4879	168.975	23.8855	115.697	1.92605	4.36e-06	UP	-2.29224	4.66e-08	DOWN	-1.78531	1.86e-05	DOWN	1.11546	0.0112519	UP	-3.07213	3.62e-13	DOWN	-0.941378	0.0476041	NC	LOC104433263	probable protein phosphatase 2C 15
Eucgr.I01496	5.85464	0.578999	5.20974	2.37291	2.23029	2.55769	6.97905	4.99102	-3.67464	5.09e-12	DOWN	3.20663	1.49e-09	UP	1.8379	0.00137109	NC	0.164791	0.83001	NC	1.28979	0.0056929	UP	0.913509	0.0937728	NC	LOC104420588	uncharacterized LOC104420588
Eucgr.K03244	421.243	42.3415	521.283	193.995	328.869	65.0765	965.546	101.499	-3.46367	9.15e-16	DOWN	3.58425	9.98e-17	UP	1.86406	7.92e-06	UP	-2.47791	4.46e-09	DOWN	3.65351	2.08e-17	UP	0.409313	0.477378	NC	LOC104426556	probable aquaporin PIP2-2
Eucgr.B03083	73.2525	13.5931	4.77882	20.7231	62.7652	22.3316	6.22888	3.73124	-2.48833	4.03e-09	DOWN	-1.81405	2.94e-05	DOWN	0.16269	0.766059	NC	-1.6857	7.93e-05	DOWN	-1.98165	2.77e-06	DOWN	-2.81155	1.92e-10	DOWN	LOC104433332	uncharacterized LOC104433332
Eucgr.H03880	2.95992	3.26091	5.76305	9.77711	3.08302	4.51852	5.58209	8.25679	0.0491753	0.94599	NC	0.610416	0.270191	NC	1.1393	0.0123435	UP	0.496045	0.352375	NC	0.375573	0.490501	NC	0.610363	0.277938	NC	LOC104415109	uncharacterized LOC104415109
Eucgr.J00726	5.19564	10.6264	11.5404	21.814	4.45687	10.0228	11.4552	14.5648	0.988935	0.0313496	NC	-0.0892057	0.91477	NC	0.558096	0.237715	NC	1.18252	0.00898293	UP	-0.0129426	0.985026	NC	0.272502	0.673513	NC	LOC104421484	pseudouridine-5'-phosphate glycosidase
Eucgr.I01916	152.512	57.9729	20.4537	8.00426	16.4231	3.59997	2.00476	2.00086	-1.38145	0.00124043	DOWN	-1.76578	3.48e-05	DOWN	-3.36625	1.25e-14	DOWN	-2.14089	1.99e-06	DOWN	-1.10896	0.0311648	DOWN	-1.11494	0.0497733	DOWN	LOC104419344	hypothetical protein
Eucgr.K03563	2.9913	0.036973	27.6503	1.62282	3.51428	0.260026	50.5905	1.5459	-5.96645	3.21e-16	NC	8.9671	3.01e-39	NC	4.59386	9.4e-09	NC	-3.79637	9.71e-12	NC	7.39142	6.88e-40	UP	2.73332	6.38e-06	NC	LOC104426838	galactinol synthase 2
Eucgr.H04473	93.7667	54.1477	48.4325	36.5822	66.9774	45.6974	39.6182	57.7793	-0.983995	0.0262347	NC	-0.534226	0.315612	NC	-1.09151	0.0114418	DOWN	-0.69301	0.138678	NC	-0.652614	0.162866	NC	-0.0751965	0.922124	NC	LOC104417696	probable E3 ubiquitin-protein ligase LUL3
Eucgr.I00574	3.45358	14.2922	9.05626	18.9097	16.0713	13.7813	3.51352	27.2136	2.02498	2.59e-06	UP	-0.807293	0.0942805	NC	-0.001473	1	NC	-0.192588	0.736608	NC	-2.16394	3.46e-07	DOWN	0.754436	0.135181	NC	LOC104418349	rhamnogalacturonate lyase B
Eucgr.C01476	2.8027	2.41425	2.98563	8.56811	1.04608	2.51703	2.28332	3.71352	-0.531959	0.397808	NC	0.34342	0.679697	NC	1.58776	0.00101209	UP	1.45411	0.00877156	NC	-0.564084	0.341592	NC	0.508243	0.431263	NC
Eucgr.B00467	150.546	292.975	397.885	371.925	324.327	166.537	545.418	149.337	0.894643	0.0461466	NC	0.22444	0.741729	NC	-0.0957963	0.864432	NC	-0.524589	0.281578	NC	1.02355	0.018819	UP	-0.0265166	0.975254	NC	LOC104419498	40S ribosomal protein S9-2
Eucgr.C01410	4.76051	3.32808	3.76449	9.63279	4.62098	3.98732	5.51162	6.25092	-0.377927	0.512635	NC	-0.164172	0.854719	NC	1.22662	0.00670604	UP	-0.214183	0.726746	NC	0.118753	0.864123	NC	0.300559	0.655448	NC
Eucgr.D02242	57.43	42.6472	72.1758	117.781	57.9305	41.2694	77.6503	42.5497	-0.466103	0.346472	NC	0.60862	0.236776	NC	1.0751	0.0129372	UP	-0.42823	0.39709	NC	0.6574	0.159986	NC	0.0810595	0.916068	NC	LOC104442062	F-box protein At4g00755
Eucgr.J00237	99.2261	255.309	428.179	1324.15	134.047	358.335	839.264	364.545	1.6131	0.000132873	UP	0.756744	0.115952	NC	1.57955	0.000162134	UP	1.39332	0.00120895	UP	0.954763	0.0296776	NC	0.111726	0.876916	NC	LOC104421107	probable aquaporin PIP1-4
Eucgr.I01452	25.6885	25.0774	18.0617	31.9166	13.0984	37.8485	30.9038	30.4238	-0.0831188	0.892301	NC	-0.713983	0.148421	NC	0.180865	0.736318	NC	1.64033	0.000127427	UP	-0.633059	0.178494	NC	-0.547968	0.312384	NC	LOC104418978	probable protein phosphatase 2C 60
Eucgr.A02233	3.1024	21.8962	10.363	20.4374	3.98745	5.72149	8.50398	14.7181	2.40649	2.49e-08	UP	-0.491176	0.374084	NC	0.498631	0.294302	NC	0.515021	0.302441	NC	-0.40366	0.435773	NC	1.00808	0.0339716	UP	LOC104444001	F-box protein At2g26850
Eucgr.A01794	85.8502	30.4103	35.4726	51.3099	54.92	76.1177	46.4184	29.3778	-1.91771	4.83e-06	NC	-0.0489013	0.952818	NC	0.241072	0.641432	NC	-0.976617	0.0288497	NC	-0.873747	0.0497038	NC	-1.02858	0.0279626	DOWN	LOC104440465	uncharacterized LOC104440465
Eucgr.K03154	92.1224	248.89	143.786	147.153	73.8485	126.638	163.54	229.146	1.30792	0.00225964	UP	-0.809932	0.0871768	NC	-1.14476	0.00749461	DOWN	1.02184	0.021547	UP	-0.112538	0.851375	NC	0.354495	0.550742	NC	LOC104426483	probable ADP-ribosylation factor GTPase-activating protein AGD6
Eucgr.B01825	5.9424	1.62652	17.8075	9.2631	6.59195	1.80026	16.4011	6.22576	-1.8902	1.55e-05	DOWN	3.20353	2.4e-13	UP	2.06376	1.77e-06	UP	-1.95814	8.08e-06	DOWN	3.02525	2.49e-12	UP	1.64317	0.000299066	UP	LOC104431553	transcription factor PIF3
Eucgr.K00137	10.1239	9.11547	13.7865	18.5808	36.8326	18.9874	36.3034	7.97041	0.118274	0.845559	NC	-0.0786511	0.928737	NC	0.103802	0.857816	NC	-1.19447	0.00719083	DOWN	1.00154	0.0243031	UP	-1.46458	0.00147162	DOWN	LOC104424323	CDGSH iron-sulfur domain-containing protein NEET
Eucgr.F03902	1.49251	1.37696	2.35185	5.31318	0.991155	1.57483	1.96472	3.49687	0	1	NC	1.54621	0.00680924	NC	1.67627	0.00226934	UP	0	1	NC	0	1	NC	0.832898	0.186817	NC
Eucgr.B03614	14.6688	31.8195	62.6056	25.1333	24.724	16.6942	35.0848	46.9953	1.12229	0.0105049	NC	0.657324	0.191116	NC	-0.858542	0.0531351	NC	-0.757578	0.1042	NC	0.94764	0.0323552	NC	1.32427	0.00326283	UP	LOC104433781	glucan endo-1,3-beta-glucosidase 4
Eucgr.F00588	480.152	165.12	636.553	641.763	1142.17	1887.83	1413.02	2036.18	-1.6069	0.000142698	DOWN	1.9591	3.17e-06	UP	1.75918	2.52e-05	UP	0.665166	0.156526	NC	-0.544773	0.25716	NC	-0.0727076	0.92454	NC	LOC104448128	snakin-2
Eucgr.I00201	7.3894	9.62779	14.1452	15.3895	5.78633	5.67573	13.1427	9.71291	-0.0447262	0.94599	NC	0.291323	0.651276	NC	0.265782	0.606652	NC	0.0737204	0.912141	NC	1.03763	0.018303	UP	0.749116	0.140691	NC	LOC104418118	uncharacterized LOC104418118
Eucgr.C00386	3.84993	3.32339	3.55705	1.22062	5.32794	7.68885	1.41056	0.412081	-0.271949	0.636371	NC	-0.13427	0.874248	NC	-1.79929	6.12e-05	NC	0.540693	0.278578	NC	-2.69603	6.21e-10	DOWN	-4.44302	1.82e-19	DOWN	LOC104438840	cysteine-rich receptor-like protein kinase 27
Eucgr.J03185	12.5704	4.60873	17.5948	6.12078	6.63612	6.66692	18.3735	11.4364	-0.835952	0.0769902	NC	1.04123	0.0263228	NC	-0.301656	0.576068	NC	-0.6302	0.212056	NC	1.24549	0.00492323	UP	0.568986	0.317666	NC	LOC104423278	uncharacterized LOC104423278
Eucgr.H04138	11.8887	10.6541	25.4645	41.736	17.4312	34.2073	52.4855	29.0756	-0.228444	0.687509	NC	1.00894	0.0298399	UP	1.58889	0.000200998	UP	0.870344	0.0589569	NC	0.279793	0.60712	NC	-0.418073	0.471297	NC	LOC104415309	1,4-dihydroxy-2-naphthoyl-CoA thioesterase 1
Eucgr.A02908	0.794205	1.44665	17.8521	1.21248	3.32454	6.14721	26.9463	5.40193	0.570168	0.347711	NC	3.62363	1.96e-15	UP	-0.624882	0.25677	NC	0.879713	0.0688053	NC	1.84697	1.34e-05	UP	-0.313043	0.634752	NC
Eucgr.G01052	1.95496	1.5233	5.80723	7.65303	15.5182	2.23907	7.36848	6.25357	-0.360762	0.544125	NC	1.63737	0.000345891	UP	1.81809	4.53e-05	UP	-3.06801	4.11e-12	DOWN	1.47203	0.000931892	UP	1.3332	0.00514875	UP	LOC104452959	uncharacterized LOC104452959
Eucgr.A01521	9.79395	2.82073	43.9637	27.7061	6.18994	3.43614	54.4924	20.1454	-1.8199	3.87e-05	DOWN	3.73214	4.87e-17	UP	2.78293	1.58e-10	UP	-1.14787	0.013109	DOWN	4.139	1.95e-20	UP	2.66566	1.58e-09	UP	LOC104455912	GDSL esterase/lipase At5g03610
Eucgr.H03554	77.5647	248.828	124.491	49.3517	108.452	334.083	94.3933	93.7711	1.59674	0.000157935	UP	-1.24311	0.00444435	DOWN	-2.78085	4.03e-11	DOWN	1.60511	0.000166514	UP	-2.05038	7.92e-07	DOWN	-2.04688	1.76e-06	DOWN	LOC104414867	2-hydroxyisoflavanone dehydratase
Eucgr.F01601	10.3663	24.5602	25.8787	27.4339	8.57841	15.6233	25.7018	28.1927	1.28958	0.00298483	UP	0.107502	0.893454	NC	-0.387576	0.429061	NC	0.854618	0.0647082	NC	0.510037	0.299167	NC	0.662411	0.204875	NC	LOC104448789	hypothetical protein
Eucgr.I01409	12.7407	14.3819	14.653	7.70814	14.3522	14.8026	13.5894	23.1795	-0.00742923	0.994013	NC	0.0108366	0.991455	NC	-1.21779	0.00486047	DOWN	-0.13672	0.821096	NC	-0.35118	0.502614	NC	0.509117	0.357619	NC	LOC104418938	synaptotagmin-1
Eucgr.F02672	30.5506	18.5627	25.9546	32.1966	36.2717	22.0283	72.8485	16.5755	-0.721707	0.125331	NC	0.404555	0.49316	NC	0.268488	0.607498	NC	-0.69596	0.14112	NC	1.52285	0.000308773	UP	-0.665458	0.208236	NC	LOC104449569	uncharacterized LOC104449569
Eucgr.L02272	0.0672053	0	3.19157	0	0.148549	0	6.44907	0	0	1	NC	8.85235	1.27e-18	NC	0	1	NC	0	1	NC	9.88805	2.3e-26	UP	0	1	NC
Eucgr.F01218	63.8372	61.0944	27.2811	14.6194	57.2704	58.5207	17.5925	95.9302	-0.139021	0.812155	NC	-1.38509	0.00161952	DOWN	-2.53109	3.63e-09	DOWN	0.859712	0.0596526	NC	-1.96282	2.56e-06	NC	-0.603302	0.255746	NC
Eucgr.F03141	2.55032	1.74452	2.78572	5.83478	2.43992	2.47447	2.89221	3.36611	-0.590322	0.25281	NC	0.595334	0.281966	NC	1.33416	0.00247006	UP	0.0540046	0.940181	NC	-0.127628	0.840341	NC	0.0478741	0.958015	NC	LOC104449975	serine/threonine-protein phosphatase 7
Eucgr.G00915	0.0917687	0.320537	6.56601	2.1213	0.501989	48.5227	2.16482	53.9192	0	1	NC	4.20075	6.74e-16	NC	2.11589	0.000157067	NC	7.15434	4.82e-39	UP	-5.18602	4.48e-28	DOWN	-0.219955	0.737849	NC	LOC104452882	protein DMR6-LIKE OXYGENASE 2
Eucgr.A02239	8.2803	16.9251	34.9265	17.967	25.7304	15.7147	60.4975	16.2111	0.837907	0.0672829	NC	1.03329	0.0224456	UP	-0.189537	0.723487	NC	-0.865177	0.058083	NC	1.80894	1.44e-05	UP	-0.157986	0.818272	NC	LOC104444062	microtubule-associated protein 70-1
Eucgr.J00907	17.0172	245.417	149.031	535.844	26.3783	54.0051	31.8699	161.359	3.77499	4.92e-18	UP	-0.938577	0.0405986	NC	0.688624	0.12856	NC	1.01303	0.0231722	UP	-0.994262	0.0233521	NC	1.35537	0.00239231	UP	LOC104421642	phenylalanine ammonia-lyase
Eucgr.I02667	19.3297	18.3791	30.5173	39.5753	28.7349	23.2635	24.2829	25.6153	-0.0412846	0.954712	NC	0.604197	0.2529	NC	1.24917	0.00397534	UP	-0.527975	0.291311	NC	0.04617	0.947138	NC	-0.0692365	0.930995	NC	LOC104419909	uncharacterized LOC104419909
Eucgr.B02315	60.2387	236.126	136.533	281.356	58.6768	243.552	28.8787	121.923	1.95415	3.25e-06	UP	-1.01349	0.0249462	DOWN	-0.132279	0.808028	NC	2.01005	1.99e-06	UP	-3.30999	7.83e-15	DOWN	-1.21096	0.00767502	DOWN	LOC104432698	zinc transporter 2
Eucgr.H00495	2.54316	0.637985	2.82641	0.471177	8.61504	0.521782	4.32909	1.99602	-1.90248	0.000376278	NC	2.39568	2.61e-06	NC	0	1	NC	-4.4372	8.28e-19	DOWN	2.64811	1.11e-07	UP	1.37188	0.0210367	NC	LOC104456330	rho GDP-dissociation inhibitor 1
Eucgr.C04141	0.460336	0	5.15454	0.246413	0.992531	0	15.8019	0.150636	0	1	NC	8.60151	6.6e-17	UP	0	1	NC	0	1	NC	10.5287	1.88e-31	UP	0	1	NC	LOC104438476	hypothetical protein
Eucgr.K01030	7.12434	11.4041	20.1402	2.97402	9.49476	3.92421	42.0815	5.28766	0.4233	0.406733	NC	0.519033	0.339514	NC	-2.45569	1.14e-08	DOWN	-1.67078	0.000120701	NC	3.1833	1.18e-13	NC	0.146242	0.840801	NC	LOC104424919	two pore calcium channel protein 1
Eucgr.E00176	11.0411	7.45665	8.75657	30.5625	15.0488	10.4894	13.4847	13.9212	-0.63769	0.193575	NC	0.162769	0.83456	NC	1.78037	2.97e-05	UP	-0.844637	0.0707964	NC	0.218305	0.708369	NC	0.559645	0.314016	NC	LOC104443464	pre-mRNA cleavage factor Im 25 kDa subunit 2
Eucgr.D00920	4.94612	2.63143	11.8511	6.56974	2.06739	0.809819	7.45396	2.66959	-0.836704	0.103019	NC	1.94043	1.77e-05	UP	0.846836	0.0842189	NC	-1.40777	0.0143668	NC	2.98214	1.23e-09	NC	1.52251	0.00806816	NC	LOC104441167	serine/threonine-protein kinase Nek2
Eucgr.H04479	1.87987	1.15824	2.68203	5.88824	3.42343	3.63322	6.40283	2.74597	-0.818698	0.158835	NC	0.850543	0.137629	NC	1.81637	0.000137916	UP	0.0584889	0.941385	NC	0.469344	0.383497	NC	-0.708599	0.22174	NC	LOC104415545	uncharacterized LOC104415545
Eucgr.I01187	6.13841	3.68031	6.02298	26.4877	18.377	2.51392	4.64969	3.9777	-0.855062	0.076478	NC	1.05386	0.0265195	NC	3.33488	2.81e-14	NC	-3.09663	2.85e-12	DOWN	0.854996	0.077147	NC	0.850942	0.107816	NC
Eucgr.C01809	18.9843	15.8907	25.4816	63.9072	50.2239	22.6146	23.2049	40.0981	-0.49149	0.321227	NC	0.655349	0.196614	NC	1.69446	5.5e-05	UP	-1.38574	0.00135856	DOWN	-0.0376756	0.954603	NC	0.764978	0.127488	NC	LOC104437077	protein TIFY 8
Eucgr.B03089	28.1221	16.2628	22.9683	18.3695	7.36047	5.98548	14.2577	9.69843	-0.946363	0.0348338	NC	0.370065	0.53609	NC	-0.160225	0.768448	NC	-0.30912	0.571376	NC	1.07084	0.0151352	UP	0.483041	0.39614	NC	LOC104433337	uridine-cytidine kinase C
Eucgr.E04120	0.0869097	3.26089	9.33893	4.29943	0.0961067	13.7523	8.17596	2.88136	5.31462	3.39e-14	NC	1.30418	0.0049407	UP	-0.0118837	1	NC	7.01732	1.34e-29	UP	-0.970494	0.0322947	NC	-2.50258	2.88e-08	NC	LOC104445747	peroxidase 27
Eucgr.A00254	25.0268	50.7555	44.6019	60.5821	26.2536	41.3995	39.3628	53.507	1.00779	0.0233471	UP	-0.424508	0.458254	NC	-0.23392	0.65249	NC	0.629505	0.18803	NC	-0.31556	0.552238	NC	0.163518	0.810275	NC	LOC104445265	CMP-sialic acid transporter 2
Eucgr.C01237	5.3427	0.181731	14.696	3.90352	4.27272	0.925833	20.4452	7.84896	-5.13975	2.05e-22	NC	6.08161	1.61e-30	NC	3.94548	3.29e-14	NC	-2.28259	6.96e-07	NC	4.32584	5.71e-21	UP	3.17166	5e-12	NC	LOC104436715	probable LRR receptor-like serine/threonine-protein kinase At4g30520
Eucgr.A01541	44.9103	11.494	14.5689	9.84242	75.6429	14.6027	21.5071	15.106	-2.88232	2.26e-11	DOWN	0.680521	0.18983	NC	0.0916667	0.876986	NC	-2.40591	1.75e-08	NC	1.01829	0.0221565	NC	0.657339	0.215011	NC	LOC104438407	putative phytosulfokines 6
Eucgr.G00738	0	0	0	0	2.65526	8.41078	4.64667	26.1677	0	1	NC	0	1	NC	0	1	NC	1.52925	0.000645377	UP	-1.01603	0.0247493	DOWN	1.44425	0.00131186	UP	LOC104452797	L-ascorbate oxidase
Eucgr.L00262	8.21108	9.52694	22.3242	42.2071	11.9965	7.85588	24.4876	17.2376	0.138229	0.816335	NC	1.00278	0.0286268	UP	1.67348	7.06e-05	UP	-0.699997	0.140771	NC	1.36054	0.001475	UP	0.959794	0.0464956	NC	LOC104428283	uncharacterized LOC104428283
Eucgr.J01695	28.5316	44.3382	105.037	360.644	37.0403	60.2422	70.9189	210.52	0.567121	0.238216	NC	1.01189	0.0254491	UP	2.58196	7.29e-10	UP	0.676823	0.150091	NC	0.00759362	0.992508	NC	1.58514	0.000292597	UP	LOC104422231	eukaryotic peptide chain release factor subunit 1-3
Eucgr.I02120	103.521	139.539	53.8205	51.3218	99.1702	102.249	32.0298	76.0147	0.220377	0.685709	NC	-1.60186	0.000163414	DOWN	-1.83164	1.12e-05	DOWN	-0.0348279	0.959558	NC	-1.86035	7.73e-06	DOWN	-0.643634	0.216489	NC	LOC104419489	probable endo-1,3(4)-beta-glucanase ARB_01444
Eucgr.H02008	3.48653	0.731423	4.85458	6.15178	2.79963	0.511044	4.93533	3.98231	-2.27317	1.44e-06	NC	2.27864	1.09e-06	UP	2.42473	1.66e-07	UP	-2.90484	1.15e-08	NC	3.28402	3.68e-11	UP	3.28013	1.45e-10	UP	LOC104457273	cyclin-dependent kinase inhibitor 1
Eucgr.F04095	5.42701	12.0571	12.228	7.98008	4.52231	6.71537	5.7174	11.8813	1.04945	0.0203933	UP	-0.466469	0.409294	NC	-1.06691	0.0156452	DOWN	0.140157	0.823979	NC	-0.68308	0.158574	NC	0.567989	0.307473	NC	LOC104450746	PHD finger protein At1g33420
Eucgr.F02740	5.66434	2.05684	16.542	3.33123	9.10781	2.58928	31.8475	5.20152	-1.5544	0.000512228	DOWN	2.842	6.96e-11	UP	0.343487	0.516753	NC	-1.82944	3.05e-05	DOWN	3.39095	6.31e-15	UP	0.776204	0.141569	NC	LOC104449629	serine carboxypeptidase-like 42
Eucgr.E01589	86.8417	16.13	12.9652	3.51275	57.2906	9.73281	5.06728	5.81316	-2.46738	4.73e-09	DOWN	-0.537207	0.321604	NC	-2.66664	5.97e-10	DOWN	-2.74108	1.49e-10	DOWN	-1.18117	0.00751584	DOWN	-0.666618	0.213502	NC	LOC104444441	uncharacterized LOC104444441
Eucgr.B02418	8.12108	2.07007	1.6784	2.74125	1.26255	1.33227	0.69806	1.63882	-2.16346	1.29e-05	DOWN	0	1	NC	0	1	NC	0	1	NC	0	1	NC	0	1	NC
Eucgr.I01810	89.4638	8.53053	7.94691	6.40062	77.5829	19.4852	10.0998	4.68346	-3.56987	3.05e-16	DOWN	-0.454087	0.436152	NC	-0.700746	0.136576	NC	-2.16699	3.17e-07	DOWN	-1.20209	0.00588457	DOWN	-2.10933	1.77e-06	DOWN	LOC104419272	2-methylene-furan-3-one reductase
Eucgr.K00413	52.7562	236.067	143.843	155.128	32.2764	101.747	16.0134	71.178	2.22775	1.05e-07	UP	-1.06139	0.0177278	DOWN	-1.14629	0.00739453	DOWN	1.86933	1.02e-05	UP	-2.81875	1.93e-11	DOWN	-0.947184	0.0461544	NC
Eucgr.H00748	47.8505	232.303	236.46	356.353	59.1531	240.32	131.378	460.763	2.19681	1.57e-07	UP	-0.197271	0.781307	NC	0.14914	0.781998	NC	1.93718	4.55e-06	UP	-1.09415	0.0112748	DOWN	0.700414	0.1689	NC	LOC104456504	transcription factor bHLH62
Eucgr.L00403	62.3985	14.8856	131.463	200.043	52.9435	18.2198	102.602	146.432	-2.14423	3.45e-07	NC	3.17745	9.63e-14	NC	3.64847	3.86e-17	NC	-1.42478	0.000969696	DOWN	2.23462	8.14e-08	UP	2.74105	1.75e-10	UP	LOC104428433	protein MARD1
Eucgr.D01627	15.9986	21.1635	17.5762	3.27942	30.2567	10.7005	18.0473	10.6793	0.589577	0.219556	NC	-0.01166	0.990902	NC	-3.37288	1.38e-14	DOWN	-1.51273	0.000473312	DOWN	0.505047	0.308526	NC	-0.218877	0.744402	NC	LOC104441580	patellin-4
Eucgr.B00320	576.291	574.174	611.041	507.329	994.568	1041.31	624.89	344.368	0.00902085	0.99068	NC	-0.161922	0.826475	NC	-0.619582	0.176894	NC	0.0601225	0.92625	NC	-0.666098	0.151672	NC	-1.60219	0.000243299	DOWN	LOC104418237	uncharacterized LOC104418237
Eucgr.H00239	79.2361	229.11	109.343	133.948	20.4721	103.921	22.3656	44.0362	1.46302	0.000573179	UP	-1.30979	0.00252905	DOWN	-1.20229	0.00481442	DOWN	2.12953	4.77e-07	UP	-2.34276	1.9e-08	DOWN	-1.10612	0.0166709	DOWN	LOC104456152	MLO-like protein 1
Eucgr.F00035	5.33645	0.0940273	9.55502	0.385805	3.94926	0.068893	10.9971	2.54947	-6.24762	9.61e-24	DOWN	6.55597	5.17e-27	NC	0	1	NC	-5.70412	3.47e-18	NC	7.36555	4.6e-32	NC	4.85469	7.6e-13	NC	LOC104447765	serpin-ZX
Eucgr.J00944	22.6562	32.4583	45.297	36.9317	13.936	31.2911	33.9499	47.4855	0.567474	0.237398	NC	0.117755	0.880248	NC	-0.311346	0.534856	NC	1.1411	0.00979856	UP	-0.198487	0.727937	NC	0.366335	0.537489	NC	LOC104421681	transmembrane protein 209
Eucgr.E04229	4.42404	5.86457	13.7938	24.066	2.60641	4.95359	10.8504	9.59004	0.333468	0.542786	NC	1.02303	0.0276664	UP	1.61427	0.000156563	UP	0.970706	0.0428793	NC	0.846437	0.0679671	NC	0.692931	0.195982	NC	LOC104445779	APO protein 1, chloroplastic
Eucgr.J00266	31.8847	23.8565	28.9802	65.5984	58.8007	47.5367	66.6323	38.8262	-0.468581	0.347886	NC	0.162934	0.828858	NC	1.12976	0.00905301	UP	-0.488089	0.324194	NC	0.316761	0.550431	NC	-0.534871	0.329308	NC	LOC104421136	vesicle-associated membrane protein 727
Eucgr.L02493	1.27841	1.66564	3.47775	5.05028	6.41623	4.82649	9.81593	5.68916	0.163678	0.858811	NC	1.00215	0.0665115	NC	1.52974	0.00124127	UP	-0.324552	0.569325	NC	0.618468	0.214823	NC	-0.0955324	0.916468	NC	LOC104430737	preprotein translocase subunit SECE1
Eucgr.B01941	8.7279	7.92366	11.3559	18.0565	17.1573	8.15827	14.0411	9.21865	-0.191679	0.744565	NC	0.311814	0.634647	NC	0.822921	0.0703737	NC	-1.12913	0.0120287	DOWN	0.52473	0.295516	NC	0.0229421	0.981898	NC	LOC104432304	cyclin-H1-1
Eucgr.H04600	46.1462	36.3546	77.8388	63.5248	15.944	27.6233	57.7529	66.224	-0.364488	0.476504	NC	1.08911	0.0148087	UP	0.879954	0.0461301	NC	0.769454	0.0976895	NC	0.580344	0.224469	NC	0.893341	0.0639525	NC	LOC104415649	serine/threonine-protein kinase PBS1
Eucgr.K00037	6.71988	2.4811	6.33991	3.3963	6.5443	4.69318	5.52818	9.94768	-1.48123	0.00264736	DOWN	1.26726	0.0132611	UP	-0.0333835	1	NC	-0.54802	0.336504	NC	0.0521625	0.959	NC	0.93554	0.0808199	NC
Eucgr.H04038	28.264	3.40258	4.63926	19.2547	29.7774	25.2536	19.6958	4.44215	-2.44714	5.46e-09	NC	0.32947	0.590712	NC	0.636597	0.163895	NC	-1.92893	4.95e-06	DOWN	0.236526	0.668572	NC	-1.75658	4.92e-05	NC	LOC104415230	bZIP transcription factor 53
Eucgr.F00173	49.1136	46.8652	47.7346	65.2541	7.48556	9.388	24.537	32.5361	0.107437	0.856383	NC	-0.249009	0.708833	NC	-0.129391	0.8137	NC	0.340601	0.533904	NC	1.39223	0.00119415	UP	1.60299	0.000320674	UP
Eucgr.D01848	29.6448	15.6928	49.7554	70.6771	52.1737	40.5174	114.957	62.3333	-1.03776	0.0194021	DOWN	1.4756	0.000619698	UP	1.78148	2.16e-05	UP	-0.398625	0.434377	NC	1.31104	0.00201825	UP	0.407788	0.480928	NC	LOC104441749	glutamate--cysteine ligase, chloroplastic
Eucgr.B01250	0.153739	0	5.47178	0.0902957	0.0106743	0.042928	7.75265	0	0	1	NC	9.29839	9.73e-22	UP	0	1	NC	0	1	NC	7.4771	1.5e-27	NC	0	1	NC	LOC104425538	isoflavone reductase-like protein
Eucgr.B02380	49.6516	27.7388	51.0978	52.2148	19.8776	22.7029	62.1979	35.4783	-0.87123	0.0540846	NC	0.624826	0.221935	NC	0.509384	0.281725	NC	-0.0875444	0.890355	NC	1.24738	0.00356241	UP	0.511471	0.355684	NC	LOC104432748	inner membrane protein PPF-1, chloroplastic
Eucgr.K02794	17.1309	3.80142	1.96063	1.54568	8.4123	5.6469	3.26009	1.75758	-2.27935	1.3e-06	DOWN	-1.20898	0.0454793	NC	-1.17219	0.0426426	NC	-1.44953	0.00347229	DOWN	0.337685	0.63424	NC	0	1	NC
Eucgr.I01289	58.5315	222.383	210.474	555.442	28.9073	105.532	200.137	598.551	1.95628	3.16e-06	UP	-0.309686	0.620402	NC	0.918068	0.036057	NC	1.91195	6.54e-06	UP	0.506557	0.298783	NC	2.29223	8.09e-08	UP	LOC104418851	bZIP transcription factor 11-like
Eucgr.E01117	59.3037	37.6686	84.4893	44.8033	78.0317	73.0345	110.663	33.3979	-1.14628	0.00856562	DOWN	0.89754	0.0538031	NC	0.186275	0.727815	NC	-0.0103938	0.989701	NC	0.298991	0.574789	NC	-1.03223	0.0278412	DOWN	LOC104444159	probable cinnamyl alcohol dehydrogenase 1
Eucgr.J00644	9.35121	13.0585	8.54966	15.3597	3.20908	10.0391	11.5774	4.07058	0.678298	0.155649	NC	-0.990697	0.0321307	NC	-0.606748	0.194687	NC	1.84208	2.58e-05	UP	-0.0715711	0.911921	NC	-1.72584	0.000115343	DOWN	LOC104421423	protein kinase 2A, chloroplastic
Eucgr.C00230	33.6268	68.0524	50.3753	58.394	25.5409	47.1629	56.5844	41.8039	1.02927	0.020273	UP	-0.717316	0.145113	NC	-0.675179	0.139679	NC	0.991359	0.0280735	NC	0.0248877	0.971432	NC	-0.414008	0.475717	NC	LOC104436009	autophagy-related protein 18b
Eucgr.J01823	2.96123	2.77224	14.0562	5.3313	4.42961	1.2907	26.5919	3.86611	-0.318492	0.585517	NC	2.2773	1.82e-07	UP	0.640572	0.194819	NC	-1.88609	4.73e-05	NC	4.18363	7.51e-20	UP	1.42324	0.00441048	NC	LOC104422319	protochlorophyllide-dependent translocon component 52, chloroplastic
Eucgr.J02113	5.14061	14.0252	22.5771	31.0474	5.04801	6.05332	40.6063	24.3201	1.50696	0.000502691	UP	0.30896	0.626539	NC	0.607752	0.19015	NC	0.145692	0.81144	NC	2.62514	4.95e-10	UP	1.99227	4.67e-06	UP	LOC104422542	AP2-like ethylene-responsive transcription factor TOE3
Eucgr.H03017	13.3177	37.7228	19.9798	49.9079	13.807	44.3597	9.31142	55.9734	2.54602	1.56e-09	NC	-1.76021	3.15e-05	NC	-1.1286	0.00856676	NC	1.02575	0.0213011	NC	-2.71406	1.02e-10	DOWN	-0.185502	0.781953	NC	LOC104414468	long-chain-alcohol oxidase FAO1
Eucgr.C00904	8.98086	1.88218	57.7391	20.8637	1.1953	1.30679	0.525842	0.382802	-2.5586	1.37e-08	DOWN	5.43883	6.86e-30	UP	2.95742	3.66e-11	UP	-2.52233	3.68e-08	NC	5.3204	8.81e-29	NC	3.83689	1.8e-16	NC	LOC104436496	tetraspanin-2
Eucgr.B02171	23.1591	24.1472	10.7887	23.7086	3.32068	3.44774	5.10443	4.3391	0.0326439	0.960207	NC	-1.40005	0.00122281	DOWN	-0.486473	0.306181	NC	-0.0254007	0.973137	NC	0.275065	0.627769	NC	0.123112	0.872423	NC	LOC104432560	probable leucine-rich repeat receptor-like protein kinase At5g63930
Eucgr.H00857	16.3606	18.0631	12.5426	15.6695	28.1566	9.85492	7.54846	9.52232	-0.129604	0.829206	NC	-0.779713	0.116155	NC	-0.520612	0.28023	NC	-1.57513	0.000288773	DOWN	-1.1464	0.0105728	DOWN	-0.587615	0.292924	NC	LOC104456594	nudix hydrolase 7
Eucgr.A01324	16.2572	3.02278	17.3719	6.15299	9.44258	4.46696	7.00516	10.5864	-2.45908	8.57e-09	DOWN	2.26882	1.06e-07	UP	0.572506	0.232521	NC	-1.09428	0.0148708	DOWN	0.405689	0.434359	NC	0.995666	0.037787	NC	LOC104436967	cellulose synthase A catalytic subunit 4 [UDP-forming]
Eucgr.C02768	63.1633	219.256	151.227	139.841	36.1653	202.418	121.571	285.978	1.90829	5.3e-06	UP	-1.12104	0.0115134	DOWN	-1.07909	0.0122346	DOWN	2.39786	1.34e-08	UP	-0.972038	0.0265623	NC	0.735922	0.142813	NC	LOC104437664	putative clathrin assembly protein At2g25430
Eucgr.L00742	131.097	72.072	99.584	68.5675	143.229	75.6729	68.5109	74.7758	-0.987274	0.025925	NC	0.21704	0.75475	NC	-0.599751	0.194839	NC	-1.20917	0.00562505	DOWN	0.0374359	0.954177	NC	-0.232849	0.719868	NC	LOC104428806	hypothetical protein
Eucgr.K02521	171.493	81.0507	42.6311	42.8906	405.176	68.4866	47.2811	125.314	-1.18424	0.00615903	DOWN	-1.16939	0.00806103	DOWN	-1.3536	0.00136755	DOWN	-2.58109	1.05e-09	DOWN	-0.768144	0.0913909	NC	0.610654	0.246416	NC	LOC104426006	chaperone protein ClpB1
Eucgr.H00232	0	0.043085	0.485295	7.13068	0.029783	0.0921413	1.30538	1.02409	0	1	NC	0	1	NC	8.72864	1.07e-17	UP	0	1	NC	5.28097	4.07e-12	NC	0	1	NC	LOC104456148	3-ketoacyl-CoA synthase 20
Eucgr.A00725	151.204	140.97	146.934	222.198	65.7808	137.8	105.493	209.157	-0.186969	0.735528	NC	-0.171252	0.81496	NC	0.18196	0.731961	NC	1.09865	0.0127135	UP	-0.572429	0.229897	NC	0.435383	0.441587	NC	LOC104432393	vacuolar-sorting receptor 1
Eucgr.I01519	8.34838	21.1568	22.0574	88.9797	14.9521	20.3251	27.239	37.1378	0.854844	0.0595447	NC	0.0838245	0.917877	NC	1.65116	8.01e-05	UP	0.173244	0.76338	NC	0.419602	0.405571	NC	0.634029	0.226275	NC	LOC104419030	protein NLP2
Eucgr.B02015	0.370079	2.28229	1.65624	16.6129	0.473731	2.18016	1.35311	4.61421	2.23249	2.5e-05	NC	-0.551765	0.38094	NC	2.71999	5.32e-10	UP	2.06846	8.46e-05	NC	-0.702446	0.203572	NC	1.07699	0.0340748	NC	LOC104432351	sugar transporter ERD6-like 10
Eucgr.G00971	2.63376	4.66981	16.7882	19.618	3.89747	4.51455	9.01877	6.59938	0.6921	0.157755	NC	1.61243	0.00019253	UP	1.61809	0.000147147	UP	0.165449	0.78473	NC	0.809355	0.0798388	NC	0.306356	0.629266	NC	LOC104452916	pentatricopeptide repeat-containing protein At2g36240
Eucgr.A01599	8.5071	3.42716	10.8481	14.9956	4.22474	5.11164	13.7432	8.33738	-1.41664	0.00149809	DOWN	1.50304	0.000751082	UP	1.78763	3.67e-05	UP	0.214491	0.724208	NC	1.1165	0.0118361	UP	0.427958	0.475832	NC	LOC104438867	carotene epsilon-monooxygenase, chloroplastic
Eucgr.J01849	44.5039	6.42341	8.38721	10.1384	16.4081	5.76226	5.7441	5.71209	-1.93829	4.25e-06	NC	-0.785706	0.106651	NC	-1.74141	4.45e-05	DOWN	-2.17887	3.46e-07	NC	1.16369	0.00770701	NC	-0.811761	0.114247	NC	LOC104423813	calcium uniporter protein 6, mitochondrial
Eucgr.F00962	1.3437	1.87422	2.00833	5.11418	1.81108	0.904854	1.01604	4.82057	0.537591	0.348687	NC	-0.189269	0.817114	NC	0.907318	0.0606558	NC	-1.04718	0.0509736	NC	0	1	NC	2.35397	1.25e-06	UP	LOC104448324	uncharacterized LOC104448324
Eucgr.F01122	35.4612	14.0651	30.2631	23.4646	20.5226	27.2165	31.5446	44.226	-1.43234	0.000806767	DOWN	0.904994	0.0518961	NC	0.307839	0.54246	NC	0.364226	0.482241	NC	-0.00848183	0.991372	NC	0.481062	0.387457	NC	LOC104451511	uncharacterized LOC104451511
Eucgr.I02040	3.10439	2.39118	3.88116	6.51668	2.92362	3.50417	2.47922	3.05366	-0.548145	0.297581	NC	0.507279	0.398205	NC	1.10797	0.0150288	UP	0.222025	0.708622	NC	-0.811163	0.0964474	NC	-0.403484	0.520257	NC	LOC104419429	putative methylesterase 11, chloroplastic
Eucgr.J01995	0.869907	2.46333	1.97482	15.3027	2.3944	1.81846	2.01658	12.9329	1.91248	6.83e-05	NC	-0.588305	0.305844	NC	1.88576	1.27e-05	UP	-1.10485	0.0204885	NC	-0.644839	0.224443	NC	3.06426	8.57e-12	NC	LOC104422458	uncharacterized LOC104422458
Eucgr.D00620	65.9614	115.341	100.495	126.244	34.3302	100.858	85.7766	159.173	0.680665	0.14281	NC	-0.40815	0.477228	NC	-0.306533	0.540051	NC	1.53887	0.000318549	UP	-0.487365	0.319848	NC	0.435456	0.44156	NC	LOC104441012	probable ubiquitin-conjugating enzyme E2 24
Eucgr.C00175	2891.53	1448.24	292.611	361.381	7349.75	5703.8	103.552	2459.61	-1.03784	0.0179767	DOWN	-2.46172	4.45e-09	DOWN	-2.42217	6.57e-09	DOWN	-0.37396	0.465826	NC	-5.9235	7.68e-36	DOWN	-0.973286	0.0390202	NC	LOC104435963	probable xyloglucan endotransglucosylase/hydrolase protein 23
Eucgr.A00897	221.836	132.799	64.9368	56.324	549.269	311.603	97.2433	252.736	-0.814278	0.0743592	NC	-1.30146	0.00312815	DOWN	-1.56242	0.00023383	DOWN	-0.797083	0.0830156	NC	-1.72913	3.54e-05	DOWN	-0.517669	0.345239	NC
Eucgr.C00139	0.635115	0.296208	10.7592	11.3877	1.72438	0.399776	25.8962	3.21917	0	1	NC	6.57734	3.15e-34	NC	6.11239	3.58e-30	NC	-1.98651	0.000111824	NC	6.81615	1.19e-39	UP	2.7286	3.27e-08	NC	LOC104435943	uncharacterized LOC104435943
Eucgr.B03716	24.5082	10.3006	7.34012	15.3707	21.5312	12.7047	6.67745	7.88939	-0.973485	0.0287325	NC	-0.872256	0.0635748	NC	-0.440885	0.360436	NC	-0.430954	0.393402	NC	-1.68377	6.07e-05	DOWN	-0.911646	0.0586917	NC	LOC104433864	scarecrow-like protein 3
Eucgr.B03001	0	9.79066	6.07416	15.0698	0.254958	0	0.69633	3.85523	0.481201	0.352959	NC	0.709158	0.161654	NC	1.40079	0.00112258	NC	0.579262	0.264669	NC	-0.428713	0.419425	NC	2.77048	2.44e-10	UP	LOC104435561	zinc finger protein 6
Eucgr.A01732	71.5626	62.0601	32.6117	33.4915	80.4555	42.6008	34.0884	7.47554	-0.300997	0.568214	NC	-1.53656	0.000331976	DOWN	-2.06682	7.7e-07	DOWN	-0.954534	0.0346554	NC	-0.22039	0.696887	NC	-2.72062	6.01e-10	DOWN	LOC104439874	cysteine-rich repeat secretory protein 38
Eucgr.H03589	2.99523	5.54195	6.17975	15.3902	4.38276	4.90762	6.62852	3.50993	0.660996	0.202896	NC	-0.189192	0.814514	NC	1.18467	0.0077497	UP	0.013389	0.99535	NC	0.217238	0.717783	NC	-0.966078	0.0654391	NC	LOC104414886	dual specificity protein phosphatase 1
Eucgr.A02608	4.12047	0.407193	4.0632	4.98576	3.51499	1.64753	13.6025	1.33583	-3.58085	5.28e-09	DOWN	3.38332	2.86e-08	UP	3.45336	9.11e-09	NC	-1.08333	0.0488177	NC	2.9161	4.86e-10	UP	0	1	NC	LOC104447202	transcription repressor OFP6
Eucgr.H01553	6.51876	8.63612	8.06147	15.2745	4.19591	12.7448	7.48513	18.5951	0.294083	0.610075	NC	-0.333923	0.611814	NC	0.433249	0.384165	NC	1.66641	0.000286048	UP	-1.00298	0.0305284	DOWN	0.266949	0.685484	NC	LOC104457047	uncharacterized LOC104457047
Eucgr.I00918	8.74219	1.23659	0.924404	1.54214	3.86236	0.570412	0.553945	0.922212	-2.52685	3.89e-08	DOWN	-0.988305	0.0956695	NC	-0.579056	0.308847	NC	-2.75138	5e-08	NC	0	1	NC	0	1	NC	LOC104418565	mitogen-activated protein kinase kinase kinase NPK1
Eucgr.F04195	2064.04	893.482	2046.78	522.84	1182.46	585.694	1558.71	720.771	-1.23514	0.00406367	DOWN	0.968123	0.0333382	NC	-1.23208	0.00376269	DOWN	-1.02778	0.0205224	DOWN	1.18843	0.00543238	UP	0.0771009	0.919281	NC	LOC104450830	peroxidase 12
Eucgr.K01239	7.70416	1.92117	5.63463	7.84633	7.30278	6.78325	14.5792	3.56536	-2.10337	2e-06	DOWN	1.29788	0.00544706	UP	1.89925	1.5e-05	UP	-0.36622	0.491393	NC	1.10499	0.0120027	UP	-0.986721	0.0456936	NC	LOC104425066	pentatricopeptide repeat-containing protein At3g59040
Eucgr.L03202	2.45715	9.39667	9.57044	14.3769	6.24243	10.3138	11.7753	12.1827	1.06481	0.0614567	NC	-0.0914131	0.936926	NC	-0.103568	0.895772	NC	1.14212	0.0307259	UP	-0.19333	0.761728	NC	-0.403283	0.549602	NC
Eucgr.A02030	0.806774	0.510765	5.08369	12.4388	0.529561	0.133151	2.73344	0.245245	-1.21836	0.0385115	NC	3.10198	2.06e-10	UP	4.15575	9.91e-18	UP	0	1	NC	4.08252	5.96e-13	NC	0	1	NC	LOC104442309	phytoene synthase 2, chloroplastic
Eucgr.H03411	60.2975	49.4235	38.8193	47.7099	51.2964	50.4807	27.7944	53.9415	-0.39198	0.43875	NC	-0.551275	0.296965	NC	-0.489626	0.301654	NC	-0.0155728	0.983543	NC	-1.10205	0.0109041	DOWN	-0.13463	0.84719	NC	LOC104414753	dymeclin
Eucgr.I01722	789.65	144.186	210.301	121.57	663.87	208.104	119.496	125.453	-2.5514	1.25e-09	DOWN	0.356702	0.550443	NC	-0.702282	0.120342	NC	-1.71287	5.45e-05	DOWN	-1.0803	0.0125124	DOWN	-1.01634	0.0300037	DOWN	LOC104419204	E3 ubiquitin-protein ligase RGLG2
Eucgr.B03914	8.03315	7.902	23.8388	74.4523	39.985	30.9038	34.3216	40.3439	-0.12407	0.839702	NC	1.25733	0.00456846	UP	2.91851	7.2e-12	UP	-0.307598	0.563132	NC	-0.151443	0.79885	NC	0.101573	0.890246	NC	LOC104434034	serine carboxypeptidase-like 51
Eucgr.F02037	81.3767	217.603	134.45	165.128	45.8403	148.123	93.9455	193.376	1.32264	0.00200935	UP	-0.95766	0.0360028	NC	-0.872264	0.0478575	NC	1.6155	0.000152979	UP	-0.821108	0.0679731	NC	0.192938	0.771716	NC	LOC104449111	phosphatidylinositol/phosphatidylcholine transfer protein SFH9
Eucgr.B03770	63.5608	5.84259	18.4967	31.1945	34.1379	9.98212	20.3298	7.391	-3.48503	1.43e-15	DOWN	1.53386	0.000445327	UP	1.98031	3.05e-06	UP	-1.78903	3.01e-05	DOWN	0.859263	0.0584415	NC	-0.678033	0.201375	NC	LOC104433909	protein kinase 2B, chloroplastic
Eucgr.J02119	287.121	44.8915	34.7431	8.64161	331.907	33.7443	31.9078	10.6412	-2.82086	2.72e-11	DOWN	-0.602574	0.246734	NC	-2.91186	1.6e-11	NC	-3.38078	6.19e-15	DOWN	-0.348212	0.508878	NC	-1.90597	1.57e-05	DOWN
Eucgr.H00588	37.5578	217.257	156.321	53.5093	33.2173	123.227	92.8622	132.733	2.46625	4.32e-09	UP	-0.61231	0.230516	NC	-2.40565	8.47e-09	DOWN	1.66341	9.38e-05	UP	-0.632332	0.177517	NC	-0.118663	0.868734	NC	LOC104456394	transmembrane 9 superfamily member 2
Eucgr.D00640	2713.96	124.405	1323.41	4.48254	1812.87	293.602	2139.07	11.9719	-4.57461	2.98e-24	DOWN	3.29143	1.32e-14	UP	-5.13512	3.13e-28	DOWN	-2.66696	3.05e-10	DOWN	2.62824	3.08e-10	UP	-4.8875	4.07e-26	DOWN	LOC104441029	stem-specific protein TSJT1
Eucgr.H01656	0.0484747	0	0.0292707	0.0316837	0.631226	7.00927	0	0	0	1	NC	0	1	NC	0	1	NC	3.1897	5.28e-11	UP	-10.022	1.16e-28	DOWN	-9.8911	6.56e-27	DOWN	LOC104457098	cell number regulator 2
Eucgr.C02165	2.9168	38.8247	87.4446	233.204	2.87984	46.9394	46.6934	7.02863	3.2638	6.02e-14	NC	0.850094	0.0702514	NC	2.03879	9.91e-07	NC	3.75749	2.77e-17	UP	-0.258014	0.637969	NC	-2.94	1.25e-11	DOWN
Eucgr.F03199	54.9291	3.31941	8.2555	6.64361	65.9065	5.75237	5.83756	9.37997	-4.15955	2.32e-20	DOWN	1.11046	0.0170348	UP	0.572767	0.242227	NC	-3.54618	7.34e-16	DOWN	-0.219656	0.705922	NC	0.479487	0.405327	NC	LOC104450035	9-cis-epoxycarotenoid dioxygenase NCED1, chloroplastic
Eucgr.I02291	96.9581	34.3479	29.0489	64.3818	30.286	42.867	30.2478	50.7795	-1.63724	0.00010421	DOWN	-0.522913	0.329952	NC	0.482983	0.30879	NC	0.46652	0.347201	NC	-0.769064	0.0913909	NC	-0.0429508	0.957715	NC	LOC104419607	serine/threonine-protein kinase STY8
Eucgr.G00615	62.0049	104.107	27.3398	24.8368	43.993	17.3426	18.6459	26.0465	0.729072	0.113538	NC	-1.87877	8.34e-06	DOWN	-2.15701	2.34e-07	DOWN	-0.871905	0.0555727	NC	-0.579481	0.227013	NC	0.247802	0.700665	NC	LOC104452736	ABSCISIC ACID-INSENSITIVE 5-like protein 6
Eucgr.A00745	0.263967	0	5.76537	0.05694	0	0	20.0308	0	0	1	NC	8.60157	6.6e-17	UP	0	1	NC	0	1	NC	10.8595	3.96e-34	UP	0	1	NC
Eucgr.L03150	5.40721	2.96517	9.40667	1.44255	2.64437	3.98109	9.26541	3.1493	-0.869919	0.0682607	NC	1.31051	0.00389432	UP	-1.72238	0.000214525	NC	0.535137	0.305522	NC	1.02343	0.0239248	UP	-0.587927	0.304716	NC
Eucgr.F02972	67.4859	98.7219	79.331	65.7377	43.0867	74.5061	83.6953	109.662	0.470451	0.339852	NC	-0.549312	0.298827	NC	-1.06192	0.0140983	DOWN	0.736459	0.114173	NC	-0.0413248	0.948992	NC	0.37018	0.531509	NC	LOC104452014	protein ABHD11
Eucgr.K02541	7.16771	2.07281	16.5866	2.79193	4.86074	1.16631	6.28108	6.78514	-4.39557	4.91e-17	DOWN	4.83064	8.54e-21	NC	2.22985	3.86e-05	NC	-4.03562	4.13e-14	DOWN	3.53401	1.89e-11	UP	3.75872	1.72e-12	UP	LOC104426030	COBRA-like protein 4
Eucgr.F02163	2.28454	3.17824	2.35816	6.96657	3.01529	5.45559	2.08448	12.2489	0.417102	0.514247	NC	-0.973858	0.0715142	NC	0.852118	0.0788307	NC	1.06574	0.0280424	UP	-1.97429	1.62e-05	DOWN	0.840042	0.101471	NC
Eucgr.I02361	2.71512	1.30903	6.73827	10.5449	1.94364	5.81109	4.4521	14.5588	-1.11087	0.0428227	NC	2.22564	3.78e-06	UP	2.60972	2.78e-08	UP	1.64903	0.000688679	UP	-0.457885	0.40628	NC	1.36606	0.00359927	UP
Eucgr.J01843	22.3253	1.72521	33.7937	45.6728	9.15111	2.83885	30.4365	7.597	-3.87197	8.26e-18	DOWN	4.03087	3.41e-19	UP	4.36569	1.07e-21	UP	-2.00078	4.58e-06	DOWN	3.30921	2.42e-14	UP	1.21206	0.0107909	UP	LOC104422337	probable serine/threonine-protein kinase WNK4
Eucgr.D00595	3.05409	1.62137	2.39633	0.854982	12.179	1.85747	5.08534	6.00226	-1.62768	0.000668745	NC	0.546658	0.405687	NC	-1.19606	0.0310923	NC	-2.78091	2.04e-10	DOWN	0.900483	0.0552075	NC	0.5296	0.366074	NC	LOC104440988	NAC domain-containing protein 73
Eucgr.K00156	49.1205	214.385	63.7608	30.0594	48.8323	167.255	20.4139	31.1383	2.0237	1.39e-06	UP	-1.99466	2.05e-06	DOWN	-3.29974	1.25e-14	DOWN	1.66567	9.11e-05	UP	-3.31224	7.42e-15	DOWN	-2.62896	8.45e-10	DOWN	LOC104424343	monocopper oxidase-like protein SKS1
Eucgr.C01388	0	0.866342	20.6997	0.026324	0.596469	0.211742	99.3046	0.112555	0	1	NC	5.23829	5.2e-27	NC	0	1	NC	0	1	NC	9.70304	7.47e-57	UP	0	1	NC	LOC104436828	36.4 kDa proline-rich protein
Eucgr.E01439	24.5136	25.0496	27.3743	34.7999	1.39118	24.6424	15.9322	41.3332	0.0296436	0.965554	NC	-0.0588695	0.942949	NC	0.0222937	0.971911	NC	1.74113	5.21e-05	UP	-0.910725	0.0413022	NC	0.482311	0.387188	NC	LOC104444356	probable protein S-acyltransferase 14
Eucgr.A02305	8.55167	4.76657	7.73878	10.3033	16.8048	7.7008	17.4865	7.35626	-0.803875	0.0941276	NC	0.39674	0.527712	NC	0.950698	0.0369397	NC	-0.934256	0.0456061	NC	1.03859	0.020776	UP	-0.308972	0.638643	NC	LOC104444676	hypothetical protein
Eucgr.J02276	23.7003	33.7711	31.271	41.4464	11.3971	34.6886	30.3121	32.1454	0.38506	0.44982	NC	-0.304418	0.631005	NC	-0.108759	0.845141	NC	1.56285	0.000272366	UP	-0.439556	0.379403	NC	-0.315289	0.607503	NC	LOC104422668	uncharacterized LOC104422668
Eucgr.E03765	31.9397	14.3834	12.2871	23.2631	6.97031	5.42623	8.02735	4.71515	-1.22123	0.00490365	DOWN	-0.453269	0.424134	NC	0.271733	0.598422	NC	-0.418178	0.423587	NC	0.370184	0.482334	NC	-0.46878	0.420074	NC	LOC104447479	uncharacterized LOC104447479
Eucgr.K02056	16.0296	17.1392	16.7467	22.0584	9.04146	22.3804	23.4289	31.9933	0.0892925	0.884364	NC	-0.132524	0.864107	NC	-0.0157673	0.981283	NC	1.1352	0.0107566	UP	-0.120094	0.843032	NC	0.358399	0.549465	NC	LOC104425654	transcription initiation factor TFIID subunit 12
Eucgr.B03305	67.0856	212.739	64.7741	76.7422	48.4061	148.785	11.942	106.292	1.74689	3.23e-05	UP	-2.09997	5.53e-07	DOWN	-1.95646	2.62e-06	DOWN	1.60131	0.000172629	UP	-3.77771	2.52e-18	DOWN	-0.797452	0.106018	NC	LOC104433519	cysteine-rich receptor-like protein kinase 3
Eucgr.H01196	16.9268	19.4395	34.4172	38.4434	9.27611	22.2493	29.3353	24.2283	0.0174298	0.981056	NC	0.601464	0.245557	NC	0.891568	0.0438264	NC	1.20209	0.00647891	UP	0.158094	0.788045	NC	-0.0956743	0.898894	NC	LOC104456818	zinc finger CCCH domain-containing protein 32
Eucgr.I00773	32.1384	35.7995	82.6539	6.5325	141.239	45.9714	621.988	42.2411	0.090835	0.880714	NC	1.94326	3.88e-06	UP	-1.89631	6.11e-06	DOWN	-2.12194	4.95e-07	NC	3.98774	5.72e-20	NC	0.115518	0.873128	NC	LOC104418491	cytochrome P450 81E8
Eucgr.K02890	35.53	78.0673	51.1275	51.9466	69.8407	60.8132	91.5216	48.4564	0.801098	0.0784608	NC	-0.773522	0.107544	NC	-1.01902	0.0189121	DOWN	-0.0680582	0.916031	NC	0.144845	0.807382	NC	-0.612775	0.245567	NC	LOC104426309	protein EDS1L
Eucgr.H03662	171.267	54.8026	346.799	234.485	77.8411	204.926	511.062	162.61	-1.72392	4.17e-05	DOWN	2.39709	1.13e-08	UP	1.60124	0.00013273	UP	1.29332	0.00282924	UP	0.881996	0.0470438	NC	-0.619872	0.237343	NC	LOC104414952	sugar transporter ERD6-like 16
Eucgr.K00552	1.49303	2.04037	5.11783	5.34805	1.62531	2.15009	11.9822	2.87843	0.232666	0.723117	NC	1.11226	0.0222619	UP	0.946601	0.0470618	NC	0.125999	0.872813	NC	2.2112	4.14e-07	UP	0.164805	0.82887	NC	LOC104424610	uncharacterized LOC104424610
Eucgr.D01828	420.585	445.106	464.77	430.811	290.29	483.046	242.563	487.793	-0.0171119	0.980136	NC	-0.481984	0.378326	NC	-0.78508	0.0781923	NC	0.745032	0.107727	NC	-1.12224	0.0090947	DOWN	-0.0474614	0.952099	NC	LOC104441727	leucine-rich repeat extensin-like protein 6
Eucgr.D01729	867.742	1305.43	652.018	926.806	856.574	794.984	402.833	1321.87	0.502615	0.300475	NC	-1.09872	0.0134987	DOWN	-0.939601	0.0314229	NC	0.268419	0.618115	NC	-1.54853	0.0002134	NC	0.116934	0.870298	NC	LOC108959067	hypothetical protein
Eucgr.L00616	2.50466	4.94783	5.46677	21.212	16.4866	18.8358	12.8189	20.7834	0.933421	0.0512129	NC	-0.0884369	0.920213	NC	1.65996	0.000100885	UP	0.189931	0.741202	NC	-0.819743	0.0722606	NC	-0.12284	0.866345	NC
Eucgr.J02054	46.4359	207.699	183.199	147.278	78.022	175.3	152.446	29.4801	2.12287	4.21e-07	UP	-0.408484	0.477228	NC	-0.925677	0.0345842	NC	1.15474	0.00853318	UP	-0.428489	0.392162	NC	-2.80218	7.2e-11	DOWN	LOC104422496	metallothionein-like protein type 2
Eucgr.E01501	0.052432	0.527975	5.44167	0.0656523	0.0603863	2.23513	6.18879	0.433784	0	1	NC	3.20308	8.42e-11	UP	0	1	NC	4.94691	2.17e-13	NC	1.22601	0.00801599	UP	-2.7647	3.4e-07	NC	LOC104444405	uncharacterized LOC104444405
Eucgr.F02937	39.9671	205.572	50.0435	49.0509	49.5932	152.573	41.9932	91.2782	2.4238	7.79e-09	UP	-2.37211	1.59e-08	DOWN	-2.65562	2.5e-10	DOWN	1.79399	2.31e-05	UP	-2.0755	5.81e-07	DOWN	-1.05872	0.0227398	DOWN	LOC104449791	SUN domain-containing protein 2
Eucgr.H01152	176.874	26.0021	82.1129	98.4031	150.288	41.423	47.3355	38.6969	-3.00601	1.52e-12	DOWN	1.45834	0.000699792	UP	1.48383	0.000437019	UP	-1.86928	1.02e-05	DOWN	-0.080928	0.896385	NC	-0.364278	0.540521	NC	LOC104456784	probable E3 ubiquitin-protein ligase BAH1-like 2
Eucgr.B03295	79.6018	37.3838	85.0271	112.318	55.7453	90.8571	40.3465	142.56	-0.812192	0.0736122	NC	0.758018	0.116037	NC	1.17981	0.00578091	UP	0.640389	0.175721	NC	-1.40684	0.000850167	DOWN	0.492808	0.371831	NC	LOC104433509	protein DETOXIFICATION 29
Eucgr.E00169	1.8291	2.27897	2.81631	6.40355	1.48267	2.01664	2.04074	4.89084	0.0640419	0.948062	NC	0.145364	0.874979	NC	1.23914	0.00631009	UP	0.639564	0.234958	NC	-0.443343	0.426928	NC	0.818236	0.12483	NC	LOC104443458	tRNA-specific adenosine deaminase 1
Eucgr.K03510	10.1389	6.71714	5.68174	9.44455	23.4086	18.4644	9.34619	18.3269	-0.663791	0.169383	NC	-0.501945	0.37951	NC	-0.0497653	0.940443	NC	-0.461992	0.358019	NC	-1.27269	0.00326529	DOWN	-0.221669	0.738166	NC
Eucgr.L03388	16.1899	15.0357	5.87057	2.60631	25.6246	7.27531	10.6656	14.047	0.204179	0.717524	NC	-1.6728	0.000121333	DOWN	-3.00748	9.23e-12	DOWN	-0.968204	0.033466	NC	-1.04025	0.0200401	NC	-0.930743	0.0589316	NC
Eucgr.C00793	41.2153	34.4078	79.1258	129.425	33.9615	45.9428	56.7822	70.392	-0.34637	0.503431	NC	0.997014	0.0285112	NC	1.51755	0.000314123	UP	0.403855	0.428642	NC	0.0705785	0.910844	NC	0.403359	0.487328	NC	LOC104436403	methylthioribose-1-phosphate isomerase
Eucgr.H01081	36.6051	89.1466	81.6237	91.2848	53.0045	67.9897	48.7337	73.3844	1.14521	0.00848621	UP	-0.42057	0.461425	NC	-0.316455	0.525929	NC	0.275179	0.609333	NC	-0.695501	0.132673	NC	-0.180289	0.787124	NC
Eucgr.I02005	66.1964	84.6691	72.498	63.4597	80.0591	66.7617	79.5265	49.2131	0.210065	0.702961	NC	-0.314507	0.614977	NC	-0.61009	0.185958	NC	0.0827183	0.895821	NC	-0.238707	0.667108	NC	-1.06558	0.0223692	DOWN	LOC104419409	transmembrane protein 230
Eucgr.G03078	0.089282	0	3.37202	0.0506433	0.246962	0	5.65039	0	0	1	NC	8.41277	9.72e-16	NC	0	1	NC	0	1	NC	9.29755	6.14e-22	UP	0	1	NC	LOC104454412	LOB domain-containing protein 21
Eucgr.E01747	52.5071	83.6157	90.4465	132.555	49.6875	153.871	94.5392	121.494	0.828246	0.0673797	NC	-0.0614387	0.940114	NC	0.344736	0.484771	NC	1.67866	7.98e-05	UP	-0.97281	0.0264989	NC	-0.396437	0.494633	NC	LOC104444526	uncharacterized LOC104444526
Eucgr.L02184	54.5232	4.84366	4.23662	14.615	4.23267	5.23689	3.74082	4.29746	-3.61764	2.28e-16	DOWN	-0.379963	0.554148	NC	1.29086	0.0033132	UP	0.257812	0.659389	NC	-0.76416	0.112391	NC	-0.486981	0.407087	NC	LOC104430392	12-oxophytodienoate reductase 3
Eucgr.C02389	8.62392	219.89	431.706	712.934	6.37357	139.428	50.461	79.0583	4.91154	1.55e-26	NC	0.530673	0.318517	NC	1.04838	0.0152618	UP	4.90815	3.86e-26	UP	-2.10858	3.94e-07	DOWN	-1.49005	0.000728559	DOWN	LOC104437427	peroxidase 16
Eucgr.E03316	6.03386	14.5198	15.76	16.7986	14.5944	14.1543	19.9722	11.9161	1.16176	0.00936854	UP	-0.140125	0.856573	NC	-0.262659	0.613351	NC	0.0236653	0.974708	NC	0.350307	0.505326	NC	-0.612159	0.255869	NC	LOC104445288	putative nuclear RNA export factor SDE5
Eucgr.B00785	9.11374	9.38726	4.11303	6.05237	6.72451	3.95863	0.72928	2.91862	-0.017255	0.981476	NC	-1.41004	0.00206203	DOWN	-1.05338	0.0211938	DOWN	0.394002	0.440669	NC	-2.0699	7.02e-07	NC	-1.33831	0.00289171	DOWN	LOC104421803	LEAF RUST 10 DISEASE-RESISTANCE LOCUS RECEPTOR-LIKE PROTEIN KINASE-like 1.2
Eucgr.F03331	2.79431	2.83417	4.69381	7.82801	1.83086	4.60485	4.59732	10.7037	-0.0138932	1	NC	0.556047	0.345605	NC	1.02317	0.0302923	UP	1.23972	0.0104528	UP	-0.211889	0.731264	NC	1.00861	0.0422641	UP	LOC104450138	recQ-mediated genome instability protein 2
Eucgr.G01559	2.26634	1.44658	9.69565	5.03051	13.3031	9.71568	37.9568	32.2128	-0.737478	0.175745	NC	2.53584	1.97e-08	UP	1.37967	0.00342764	UP	-0.46573	0.36101	NC	1.74988	3.35e-05	UP	1.53191	0.000585875	UP	LOC104453264	aspartyl protease family protein At5g10770
Eucgr.F02562	12.3714	0.769577	7.08049	20.3372	14.4552	21.4311	8.81581	22.4715	-4.01697	1.35e-16	DOWN	2.88915	1.87e-09	UP	4.30467	4.43e-19	UP	0.557632	0.256819	NC	-1.52214	0.000373506	DOWN	-0.0263125	0.976558	NC	LOC104449482	probable 2-oxoglutarate-dependent dioxygenase AOP1
Eucgr.D01031	25.3385	24.6535	15.4653	31.5693	20.9317	34.188	13.2791	22.2663	-0.177434	0.751302	NC	-0.863578	0.065528	NC	-0.0254518	0.96719	NC	0.624833	0.189269	NC	-1.60417	0.000128786	DOWN	-0.847951	0.0819133	NC	LOC104441241	lysine-specific demethylase JMJ18
Eucgr.G02323	24.7975	201.829	44.6658	20.0248	55.0368	154.681	35.7859	144.108	2.78527	4.6e-11	UP	-2.30875	3.82e-08	DOWN	-3.72397	1.04e-17	DOWN	1.28024	0.00318845	UP	-2.21521	1e-07	DOWN	-0.435876	0.44156	NC	LOC104453798	homocysteine S-methyltransferase 1
Eucgr.G02571	59.1454	169.181	163.91	186.966	108.092	134.8	206.743	229.074	1.45108	0.000638993	UP	-0.300624	0.634647	NC	-0.326366	0.511077	NC	0.286048	0.592135	NC	0.380373	0.456742	NC	0.546761	0.31146	NC	LOC104454002	nucleolin 2
Eucgr.B00130	0.432566	0.55228	2.3632	4.51728	0.322057	0.182302	6.01016	2.27008	0.403664	0.553926	NC	2.69956	3.56e-09	NC	3.38441	1.28e-13	UP	0	1	NC	5.49074	8.67e-27	UP	4.21987	2.73e-16	NC	LOC104417009	probable inactive leucine-rich repeat receptor-like protein kinase At3g03770
Eucgr.H02297	124.276	34.3153	49.4942	7.59298	63.7473	28.6491	62.831	30.3848	-1.94481	3.71e-06	DOWN	0.299324	0.639418	NC	-2.77543	8.83e-11	DOWN	-1.25779	0.00395324	DOWN	0.962009	0.0293998	NC	-0.0684711	0.930227	NC	LOC104457397	UPF0553 protein
Eucgr.I01044	15.9837	40.5632	81.8584	7.40296	18.4979	20.5887	16.5588	15.8063	1.25296	0.00383254	UP	0.81551	0.0854866	NC	-2.96699	3.92e-12	DOWN	-0.110288	0.858054	NC	-0.385607	0.455288	NC	-0.503378	0.366074	NC	LOC104418648	serine carboxypeptidase-like 18
Eucgr.E00260	0.288373	0.106077	20.0894	0.527414	1.0217	0.386041	70.6062	0.100427	0	1	NC	7.5338	2.37e-41	UP	2.08131	0.000430233	NC	-1.37544	0.00611546	NC	7.5612	1.9e-47	UP	0	1	NC	LOC104443530	ABC transporter B family member 2
Eucgr.J00303	4.6202	3.39459	8.97149	3.54454	5.56383	1.55534	7.47841	8.0043	-0.508266	0.327788	NC	1.17929	0.00997784	UP	-0.356616	0.493204	NC	-2.42562	4.51e-08	NC	2.04985	2.71e-06	UP	2.16682	1.58e-06	UP	LOC104421165	uncharacterized protein At5g39865
Eucgr.K02885	60.3397	99.5699	52.8415	69.383	95.2235	91.8152	38.5929	68.5247	0.751017	0.101356	NC	-1.19313	0.00666497	DOWN	-1.00663	0.0204028	DOWN	0.00181258	1	NC	-1.68644	5.28e-05	DOWN	-0.853279	0.0791176	NC	LOC104426305	protein EDS1L
Eucgr.C03977	1.04554	3.83258	4.37429	8.83483	2.50844	2.77511	7.12663	5.31152	1.71326	0.00130903	UP	0.195747	0.81313	NC	1.27723	0.00536211	UP	0.261425	0.694347	NC	0.823853	0.0965652	NC	0.444711	0.502744	NC	LOC104438357	uncharacterized LOC104438357
Eucgr.J01118	24.0826	2.12005	3.22357	1.3252	31.5576	5.02443	3.05989	1.16338	-3.79527	4.79e-16	DOWN	0.484997	0.481329	NC	-1.12762	0.0515247	NC	-2.85508	9.11e-11	DOWN	-0.836128	0.0982493	NC	-2.34049	4.18e-06	DOWN	LOC108955479	uncharacterized LOC108955479
Eucgr.F01394	994.828	298.797	248.445	140.253	129.173	79.2609	19.3921	92.451	-1.58464	0.000173375	DOWN	-0.834963	0.0757766	NC	-1.57359	0.000173672	DOWN	-0.843564	0.0646232	NC	-2.07962	6.28e-07	DOWN	0.179459	0.788972	NC	LOC104448625	cytochrome P450 72A15
Eucgr.I02330	2.91846	0.541753	12.9903	1.81744	3.30533	0.708355	19.4201	2.3251	-2.37892	3.42e-05	NC	4.21589	7.41e-16	NC	0	1	NC	-2.06457	0.000189522	NC	4.38254	1.49e-18	UP	1.21306	0.075438	NC	LOC104419641	ubiquitin-conjugating enzyme E2 28
Eucgr.B03126	0.592842	3.23332	10.4479	0.125215	0.321749	4.56957	48.0306	2.41679	2.61608	2.59e-06	NC	1.52525	0.000919636	UP	-5.30354	6.36e-16	NC	4.32427	5.63e-14	NC	3.16889	2.51e-13	UP	-1.2703	0.0126768	DOWN	LOC104433360	cytosolic sulfotransferase 5
Eucgr.F04289	6.31613	7.52402	3.13065	6.10314	25.47	25.1094	5.93782	12.2628	0.139271	0.822455	NC	-1.62238	0.000293574	DOWN	-0.840184	0.0682115	NC	-0.138238	0.819447	NC	-2.2425	1.28e-07	DOWN	-1.21786	0.00836977	DOWN
Eucgr.I00567	4.78678	1.5054	5.64796	1.22101	11.8597	2.07404	8.07239	0.792021	-1.77236	7.13e-05	DOWN	1.72623	0.000113577	UP	-0.679519	0.182005	NC	-2.48267	1.02e-08	DOWN	1.64664	0.000134437	UP	-1.631	0.000826928	NC	LOC104418341	kinesin heavy chain
Eucgr.K00153	1.21086	3.77347	11.2089	36.6581	0.791702	5.99152	16.1045	9.03074	2.20173	3.84e-06	NC	1.95983	6.13e-06	UP	2.26333	1.18e-07	UP	3.23199	4.63e-11	UP	1.33733	0.0021242	NC	0.914461	0.0659872	NC	LOC104424339	protein ODORANT1
Eucgr.D00580	5.07615	4.53975	6.4472	10.75	2.57955	2.77229	4.49736	7.35618	-0.140708	0.826769	NC	0.326485	0.619172	NC	0.793993	0.0887821	NC	0.146106	0.829949	NC	0.423949	0.431729	NC	1.19305	0.0136645	UP	LOC104440972	uncharacterized LOC104440972
Eucgr.F00378	42.6991	198.555	167.363	121.51	10.3229	41.3625	97.8805	126.432	2.10693	5.12e-07	UP	-0.469363	0.39495	NC	-1.04065	0.01619	DOWN	2.17423	3.53e-07	UP	0.871335	0.0508986	NC	1.09789	0.0177509	UP	LOC104447992	homeobox-leucine zipper protein ATHB-6
Eucgr.A01981	1.07047	4.66816	4.42547	5.55887	3.04768	3.67531	8.14598	8.94991	2.03471	7.74e-06	NC	-0.208021	0.778998	NC	-0.164986	0.770901	NC	0.258371	0.660988	NC	0.964887	0.0344875	NC	1.06841	0.0264782	UP	LOC104441893	zinc transport protein ZntB
Eucgr.C01253	45.6348	54.5622	33.276	80.6335	109.257	110.8	33.7051	89.9726	0.0868293	0.889234	NC	-0.88083	0.0630826	NC	0.199822	0.707314	NC	-0.0814651	0.897598	NC	-1.87305	7.31e-06	DOWN	-0.518082	0.345635	NC	LOC104436731	uncharacterized isomerase BH0283
Eucgr.F01712	154.685	1861.05	392.185	167.426	337.06	641.882	88.9568	718.668	3.52125	3.34e-16	UP	-2.46756	4.07e-09	DOWN	-3.87481	6.94e-19	DOWN	0.921273	0.040725	NC	-3.05787	4.32e-13	DOWN	-0.0492461	0.949977	NC	LOC104448897	L-ascorbate oxidase homolog
Eucgr.F03592	0	0.0278513	4.50002	0	0.0138453	0	13.7365	0	0	1	NC	6.80681	4.5e-22	NC	0	1	NC	0	1	NC	11.3417	4.25e-38	UP	0	1	NC	LOC104450339	7-deoxyloganetin glucosyltransferase
Eucgr.H03267	113.235	49.5909	84.7972	25.2372	93.2369	56.5266	88.7972	32.1036	-1.29537	0.00255114	DOWN	0.51548	0.337962	NC	-1.47201	0.000490359	DOWN	-0.899437	0.0468214	NC	0.474132	0.337156	NC	-1.04975	0.0248032	DOWN	LOC104414640	probable protein phosphatase 2C 34
Eucgr.L02717	4.90402	2.60635	2.4524	1.9958	21.4356	11.7259	5.03353	9.92611	-1.00549	0.0843162	NC	0	1	NC	0	1	NC	-0.955552	0.0427054	NC	-1.27588	0.00600109	DOWN	-0.454238	0.464169	NC
Eucgr.J01415	41.2808	1.46784	4.42523	3.24375	45.6735	4.17866	6.39374	7.29932	-5.27911	9.7e-17	DOWN	0	1	NC	0	1	NC	-5.75189	7.81e-28	NC	0	1	NC	1.11847	0.107265	NC
Eucgr.F02231	17.8906	17.5082	31.0408	26.5009	18.5358	8.17005	19.6452	10.8641	-0.321126	0.542413	NC	0.623086	0.225208	NC	0.417773	0.390986	NC	-1.40485	0.0013692	DOWN	1.54717	0.000283136	NC	0.599567	0.27263	NC	LOC104449243	lecithin-cholesterol acyltransferase-like 1
Eucgr.B03227	13.5726	198.467	97.095	248.181	1.16246	35.3002	9.91273	18.5001	4.07136	2.75e-20	UP	-1.28839	0.00301771	DOWN	-0.0966311	0.862943	NC	5.81056	5.92e-32	UP	-1.81131	1.43e-05	DOWN	-1.16371	0.0111455	DOWN	LOC104433455	vinorine synthase
Eucgr.I02577	1.70819	6.47771	2.37348	6.83062	0.564995	4.68815	0.691884	4.62862	1.85814	0.000112593	UP	-1.75916	0.000158262	DOWN	-0.104788	0.867003	NC	3.19934	4.62e-10	NC	-2.63812	2.8e-08	NC	-0.396962	0.536617	NC	LOC104419846	protein NTM1-like 9
Eucgr.K01295	74.7255	196.217	134.948	42.0073	44.3002	92.9564	103.641	111.799	1.3436	0.00166874	UP	-0.663046	0.184282	NC	-2.57049	8.48e-10	DOWN	1.04322	0.0187821	UP	-0.0524154	0.9339	NC	0.258028	0.685171	NC	LOC104425124	sialidase
Eucgr.B02464	78.6173	73.9286	27.7277	33.6918	106.202	66.549	53.9215	24.9813	-0.437345	0.379392	NC	-1.71521	5.29e-05	DOWN	-1.68899	5.6e-05	DOWN	-0.770498	0.0953654	NC	-0.613997	0.194193	NC	-1.7414	6.21e-05	NC	LOC104432841	phosphatidylinositol transfer protein 1
Eucgr.F02357	51.05	195.832	129.653	214.365	119.987	230.126	61.1831	363.566	1.87135	8.19e-06	UP	-0.808085	0.0880558	NC	-0.31788	0.523144	NC	1.18577	0.00663455	UP	-2.32767	2.18e-08	DOWN	0.0232196	0.978323	NC	LOC104449337	probable protein phosphatase 2C 12
Eucgr.C00898	3.41012	28.8389	12.5225	9.63234	3.14863	1.72523	3.2165	2.66316	3.14932	3.31e-13	NC	-1.32511	0.00233728	DOWN	-2.00473	1.67e-06	DOWN	-0.820218	0.0945966	NC	0.650998	0.191464	NC	0.308517	0.652412	NC	LOC104436488	beta-galactosidase
Eucgr.J02927	0.136701	0.034749	38.6017	0.086204	0	0	30.1655	0.0932573	0	1	NC	10.835	1.12e-33	NC	0	1	NC	0	1	NC	11.7727	1.02e-41	UP	0	1	NC	LOC104423065	acid phosphatase 1
Eucgr.H00615	83.7408	24.2338	30.8782	21.3749	42.0057	42.3432	29.7781	20.047	-1.90488	5.68e-06	DOWN	0.131257	0.864377	NC	-0.614178	0.183166	NC	-0.14839	0.801339	NC	-0.708192	0.124756	NC	-1.24783	0.00587286	DOWN	LOC104456414	protein argonaute 1
Eucgr.H01487	51.0111	51.4869	71.9373	69.0484	24.6154	63.2765	27.1184	90.23	-0.0516361	0.935964	NC	0.226111	0.739818	NC	-0.00994739	0.98895	NC	1.32178	0.00230851	UP	-1.44839	0.000590102	DOWN	0.284938	0.64873	NC	LOC104457006	basic helix-loop-helix protein A
Eucgr.F03733	8.6669	7.29885	12.0297	25.9546	7.40828	8.15898	18.4813	15.9445	-0.495156	0.336262	NC	0.722148	0.160303	NC	1.48783	0.000588196	UP	0.169058	0.78313	NC	0.688822	0.149222	NC	0.611904	0.261326	NC	LOC104450456	uncharacterized J domain-containing protein C1071.09c
Eucgr.E03992	2.84992	4.20086	6.54464	15.9291	2.79817	5.90399	9.20697	5.44885	0.67771	0.16616	NC	0.307663	0.641115	NC	1.35636	0.0016762	UP	1.11142	0.015389	UP	0.315429	0.563526	NC	-0.356139	0.564117	NC	LOC104445681	malonyl-CoA decarboxylase, mitochondrial
Eucgr.G02836	4.59342	2.46787	9.82655	10.8601	9.1798	3.84826	12.5341	6.88138	-0.925632	0.0648616	NC	1.76168	0.000107067	UP	1.79048	5.8e-05	UP	-1.23813	0.00753628	DOWN	1.46676	0.000885167	UP	0.652063	0.250229	NC	LOC104454216	uncharacterized LOC104454216
Eucgr.J00584	25.7487	33.0731	43.1005	96.6671	28.0388	19.0869	36.7665	43.6359	0.598468	0.210122	NC	-0.101694	0.899124	NC	0.985094	0.0239435	NC	-0.644635	0.175032	NC	0.518582	0.288506	NC	1.04259	0.0261411	UP	LOC104421366	putative phosphatidylglycerol/phosphatidylinositol transfer protein DDB_G0282179
Eucgr.F04283	40.6904	38.093	29.2097	38.1937	38.0506	37.8435	20.6247	26.8076	-0.697641	0.133158	NC	-0.92684	0.0447987	NC	-1.04619	0.0159346	DOWN	-0.0372511	0.956752	NC	-1.58161	0.000167824	DOWN	-1.21008	0.00802979	DOWN	LOC104452336	uncharacterized LOC104452336
Eucgr.H03643	18.4111	9.42026	15.5973	11.3493	9.07964	6.72979	13.3954	7.71278	-1.13638	0.0109368	DOWN	0.590401	0.268921	NC	-0.0956671	0.870197	NC	-0.569144	0.255795	NC	0.811419	0.0816714	NC	-0.00849202	0.993634	NC	LOC104414939	putative TrmH family tRNA/rRNA methyltransferase
Eucgr.K03338	17.2859	8.40506	35.6521	19.3514	8.78434	4.96614	35.2427	12.1137	-1.09188	0.0146125	DOWN	1.86321	1.3e-05	UP	0.791609	0.082835	NC	-0.878301	0.0620926	NC	2.657	4.57e-10	UP	1.13396	0.0171262	UP	LOC104426640	serine/threonine-protein kinase Nek2
Eucgr.K02470	10.3717	6.34857	17.1929	3.42134	10.8638	14.7388	92.9234	15.1005	-0.431703	0.397185	NC	0.515202	0.34658	NC	-2.20482	3.42e-07	NC	-0.079624	0.901668	NC	2.28318	4.48e-08	UP	-0.215122	0.747587	NC	LOC104425974	myb-related protein 306
Eucgr.K00085	97.0749	193.499	68.5261	51.6078	60.9189	99.1185	41.1894	170.203	1.77866	2.25e-05	UP	-1.72077	4.63e-05	DOWN	-2.37937	1.18e-08	DOWN	1.17559	0.00714028	UP	-2.01049	1.27e-06	NC	0.556213	0.301075	NC	LOC104424277	cellulose synthase-like protein D3
Eucgr.K02952	2.37283	2.72958	0.486711	0.474833	12.87	1.90098	0.753421	8.39731	0.194944	0.789286	NC	-2.67912	1.94e-06	NC	-2.63168	1.42e-06	NC	-2.85941	5.8e-10	DOWN	-1.3262	0.0209101	NC	2.01217	2.88e-05	UP
Eucgr.H01103	194.789	315.547	115.926	142.868	261.943	447.444	128.803	358.108	0.449441	0.363991	NC	-1.69143	6.58e-05	DOWN	-0.90898	0.0383673	NC	0.71487	0.125015	NC	-2.2216	9.05e-08	NC	-0.730203	0.147152	NC	LOC104456746	protein SENESCENCE-ASSOCIATED GENE 21, mitochondrial
Eucgr.K00159	2.81338	3.19958	5.16152	28.5539	1.86688	2.87421	4.92305	4.41692	0.789941	0.0971943	NC	0.317328	0.618293	NC	2.37488	1.79e-08	UP	0.8788	0.0726009	NC	0.941178	0.0390248	NC	0.757999	0.144274	NC	LOC104424347	putative glycerol-3-phosphate transporter 1
Eucgr.K02134	1.45884	13.9515	23.4398	9.69555	6.82632	6.14575	15.8445	10.6751	3.2139	1.37e-12	NC	0.514813	0.346491	NC	-0.979296	0.0280802	NC	-0.247773	0.670518	NC	1.21917	0.00552962	UP	0.666951	0.217222	NC	LOC104427626	uncharacterized LOC104427626
Eucgr.G00958	33.8203	61.0633	96.0254	46.836	57.5556	71.2967	75.2406	36.4402	0.759734	0.0975866	NC	0.423302	0.457684	NC	-0.793507	0.075447	NC	0.253057	0.642821	NC	-0.119246	0.842427	NC	-1.22085	0.00717766	DOWN
Eucgr.I00226	54.1922	23.8377	30.5004	21.7463	14.4111	13.7601	23.3426	28.6451	-1.29252	0.00276667	DOWN	0.207389	0.770459	NC	-0.46833	0.33092	NC	-0.199067	0.73192	NC	0.557513	0.252512	NC	0.832824	0.0938203	NC	LOC104418140	protein MKS1
Eucgr.J00309	0.79259	4.32271	12.1738	11.9593	1.64222	1.54045	14.0955	2.73628	2.35466	4.77e-07	NC	1.29869	0.00370094	UP	1.05952	0.0173215	UP	-0.0819075	0.914277	NC	2.95274	1.84e-11	UP	0.598408	0.311782	NC	LOC104421170	probable inactive leucine-rich repeat receptor-like protein kinase At3g03770
Eucgr.B02698	175.559	31.9946	15.2346	13.9506	141.109	14.5018	23.5791	16.6897	-2.49383	3.05e-09	DOWN	-1.38878	0.00141773	DOWN	-1.70149	5.64e-05	NC	-3.36608	8.3e-15	DOWN	0.536913	0.273303	NC	0.0324862	0.971426	NC
Eucgr.J01214	5.34545	13.7026	19.8806	4.46737	4.94902	12.8941	21.9204	16.6829	1.47238	0.000563742	NC	0.0934682	0.907664	NC	-2.32494	3.14e-08	DOWN	1.36331	0.00167918	UP	0.853367	0.0566133	NC	0.0684876	0.930043	NC	LOC104421894	ABC transporter B family member 19
Eucgr.C02741	16.8283	23.6186	8.91771	17.8245	26.5644	96.6113	10.7435	35.8156	0.444209	0.374579	NC	-1.64154	0.0001289	DOWN	-0.820743	0.066461	NC	1.88949	8.18e-06	UP	-3.44943	7.85e-16	DOWN	-1.64185	0.000166727	DOWN	LOC104437644	heparanase-like protein 3
Eucgr.J00627	32.8332	8.17575	8.37136	19.0672	26.3938	22.1201	13.788	12.4128	-2.28251	5.56e-08	DOWN	-0.0938069	0.908667	NC	0.607831	0.189604	NC	-0.707546	0.130023	NC	-1.14429	0.00794763	DOWN	-0.986947	0.0369309	NC	LOC104421406	uncharacterized LOC104421406
Eucgr.F03502	5.29775	0.473883	8.8331	6.24708	6.80185	2.78174	31.122	0.923867	-2.95453	1.25e-09	DOWN	3.6489	3.01e-14	UP	3.25503	1.16e-11	UP	-1.63306	0.000313454	DOWN	3.4107	1.02e-14	UP	-1.98474	0.000139839	NC	LOC104450265	mitochondrial pyruvate carrier 4
Eucgr.G02198	33.3069	332.589	183.17	942.581	193.839	248.315	19.2382	335.538	2.83198	2.22e-11	UP	-1.48244	0.000531811	DOWN	0.532095	0.254299	NC	0.672496	0.151538	NC	-3.91285	2.36e-19	DOWN	-0.177076	0.791175	NC	LOC104453728	heavy metal-associated isoprenylated plant protein 20
Eucgr.C01585	279.264	463.041	275.244	331.189	369.535	502.596	182.767	291.586	0.660917	0.156689	NC	-0.982345	0.0304633	NC	-0.941242	0.0312166	NC	0.399603	0.431078	NC	-1.68156	5.47e-05	DOWN	-0.993817	0.0345247	NC	LOC104436947	aspartate aminotransferase, cytoplasmic
Eucgr.E02844	26.3976	19.5288	16.7897	11.0561	4.23592	12.7615	17.7557	7.16994	-0.535649	0.268371	NC	-0.478085	0.386833	NC	-1.24386	0.00365097	DOWN	1.63228	0.000159141	UP	0.237666	0.669466	NC	-1.10831	0.0176054	NC	LOC104445058	probable LRR receptor-like serine/threonine-protein kinase RFK1
Eucgr.A01153	63.8442	82.9372	164.69	80.6423	124.211	62.567	405.959	118.496	0.33414	0.519322	NC	0.735113	0.130689	NC	-0.496229	0.29434	NC	-1.00022	0.0251767	DOWN	2.45586	3.83e-09	UP	0.692869	0.176106	NC	LOC104435641	aquaporin PIP2-1
Eucgr.D01944	1.57151	0.224946	10.2479	1.90434	2.21073	0.294354	35.9163	1.37036	-2.84478	8.05e-07	NC	5.46004	1.89e-24	UP	2.72637	1.68e-06	NC	-2.86428	8.26e-08	NC	6.82027	4.25e-37	NC	1.93713	0.00102313	NC	LOC104441821	PGR5-like protein 1A, chloroplastic
Eucgr.K02999	3.56381	8.72216	6.6263	7.51342	6.21927	6.75073	5.03365	3.59817	1.22101	0.0062705	UP	-0.579403	0.277428	NC	-0.619513	0.187004	NC	0.0718882	0.915874	NC	-0.671813	0.159686	NC	-1.09546	0.0219247	DOWN	LOC104426396	uncharacterized LOC104426396
Eucgr.B02811	101.591	193.172	151.568	134.178	64.5622	148.078	136.558	281.699	1.05868	0.015708	UP	-0.581544	0.262087	NC	-0.956536	0.0283219	NC	1.27802	0.00323239	UP	-0.468376	0.34274	NC	0.601812	0.2545	NC	LOC104433140	LIMR family protein At5g01460
Eucgr.K02641	20.0987	19.9142	37.7631	54.4081	11.6565	10.3038	29.0457	18.9308	-0.122255	0.834613	NC	0.716802	0.144978	NC	1.01393	0.0198984	UP	-0.246573	0.658151	NC	1.26853	0.00305155	UP	0.655597	0.21179	NC	LOC104426089	probable acyl-activating enzyme 17, peroxisomal
Eucgr.E02069	24.8731	19.4967	18.8518	18.5719	2.13292	53.5305	26.5928	41.8249	-0.973301	0.0333175	NC	-0.145344	0.857448	NC	-0.449613	0.367376	NC	-1.02675	0.0218908	DOWN	-1.14113	0.00902382	DOWN	-0.549428	0.31746	NC	LOC104444690	abscisic stress-ripening protein 2
Eucgr.E01022	14.5895	28.2243	21.8949	39.3965	8.82346	26.9195	25.1098	24.6672	1.13696	0.00932679	UP	-0.967921	0.034481	NC	0.179244	0.737441	NC	1.22386	0.00520264	NC	-0.637613	0.175312	NC	0.246417	0.701903	NC	LOC104444084	protein NLP6
Eucgr.C04225	26.7349	11.5976	56.3293	53.7509	34.2388	20.1704	124.303	23.9476	-1.3387	0.00265736	DOWN	2.07123	1.48e-06	UP	1.81597	2.27e-05	UP	-0.853431	0.0677268	NC	2.45486	5.92e-09	UP	0.0375109	0.969149	NC	LOC104438543	hypothetical protein
Eucgr.C00709	0.681144	2.65871	1.56329	1.95785	3.57734	9.83007	14.3921	9.87582	1.83862	9.34e-05	NC	-0.920801	0.0649883	NC	-0.832414	0.0792058	NC	1.41546	0.00131693	UP	0.31924	0.549505	NC	-0.192709	0.776535	NC	LOC104436335	mechanosensitive ion channel protein 10
Eucgr.B00048	11.5518	191.714	36.7816	39.6379	11.4631	91.7099	4.95669	30.2658	3.94626	2.57e-19	UP	-2.932	4.36e-12	DOWN	-3.14131	1.57e-13	DOWN	3.63247	1.36e-16	UP	-4.84955	2.24e-26	DOWN	-1.8595	1.65e-05	DOWN	LOC104434196	transcription factor bHLH96
Eucgr.K03172	12.8058	26.2232	22.1213	251.31	13.8318	22.8192	4.8708	41.6773	1.76667	3.9e-05	NC	-0.49792	0.364562	NC	2.76198	5.65e-11	UP	0.58528	0.228513	NC	-2.52293	3.06e-09	DOWN	0.725621	0.153823	NC	LOC104426502	uncharacterized LOC104426502
Eucgr.F04140	5.29644	4.1835	3.35927	4.29043	9.56722	8.62473	3.99111	4.39215	-0.763786	0.106233	NC	-0.452558	0.438037	NC	-0.280851	0.594402	NC	-0.2635	0.632931	NC	-1.36548	0.00160417	DOWN	-1.28919	0.00540055	DOWN	LOC104450786	uncharacterized LOC104450786
Eucgr.F00213	43.735	90.021	32.9914	36.403	96.5994	79.7507	68.9188	85.7386	2.234	9.59e-08	NC	-1.61396	0.00014265	DOWN	-1.8612	7.9e-06	DOWN	1.19052	0.00638422	UP	-2.31893	2.45e-08	DOWN	0.0754884	0.921361	NC	LOC104447885	uncharacterized LOC104447885
Eucgr.I00974	32.6048	49.8887	19.6214	13.7904	25.7296	45.6227	33.9295	61.7737	0.522377	0.28186	NC	-1.60394	0.000166397	DOWN	-2.32183	2.86e-08	DOWN	0.680674	0.147244	NC	-0.69594	0.132673	NC	0.242761	0.706158	NC	LOC104418601	mitogen-activated protein kinase kinase kinase YODA
Eucgr.J00160	3.48099	0.203519	2.18954	9.71173	9.15685	4.1658	2.95727	12.1844	-2.07228	2.23e-05	NC	1.41648	0.00640347	NC	3.14827	1.94e-11	NC	-1.16238	0.0112457	DOWN	-0.678186	0.171543	NC	1.27702	0.00669528	UP	LOC104421030	staphylococcal-like nuclease CAN2
Eucgr.B00745	133.28	34.7757	42.9416	40.7397	248.389	127.633	61.5111	85.0814	-2.0126	1.66e-06	DOWN	0.0933215	0.908618	NC	-0.215552	0.681232	NC	-0.981112	0.0280738	NC	-1.29084	0.00238232	DOWN	-0.796995	0.106994	NC	LOC104421771	protein SAR DEFICIENT 1
Eucgr.B00998	3.33805	2.79018	5.89584	11.3045	2.54377	3.1074	5.732	5.48218	-0.201771	0.737759	NC	0.83428	0.0983359	NC	1.53937	0.000452735	UP	0.416552	0.458695	NC	0.564417	0.266432	NC	0.616701	0.272765	NC	LOC104423501	protection of telomeres protein 1b
Eucgr.E00073	1.63291	0.893274	2.33283	6.3137	0.785567	1.16125	3.35997	1.86789	-0.878508	0.0869537	NC	1.56813	0.000660584	NC	2.71468	8.52e-10	UP	0.544352	0.334492	NC	1.41509	0.00162789	NC	0.647608	0.264422	NC	LOC104443382	protein SUPPRESSOR OF PHYA-105 1
Eucgr.K02053	0.104068	0	7.51027	0	0.258378	0.375388	7.72688	0.366153	0	1	NC	9.78519	2.08e-25	UP	0	1	NC	0	1	NC	4.49336	7.27e-17	NC	0	1	NC
Eucgr.D00695	1.26481	3.03862	1.95343	1.99387	2.29043	6.19949	0.406916	1.0029	1.39476	0.00541874	NC	-1.45406	0.00364183	NC	-1.0609	0.0306966	NC	1.21419	0.0114276	UP	-4.21776	6.42e-16	DOWN	-2.77915	1.45e-08	DOWN	LOC104441060	endonuclease 1
Eucgr.B01156	54.9507	64.9779	76.607	80.9164	104.971	53.308	159.456	75.7527	0.154344	0.786608	NC	-0.0574009	0.944155	NC	-0.19213	0.716292	NC	-1.10992	0.0119064	DOWN	1.31761	0.00190377	UP	0.267961	0.672729	NC	LOC104424968	endo-1,3;1,4-beta-D-glucanase
Eucgr.F03444	80.6152	34.2318	42.0564	67.9235	51.6217	65.263	39.2513	58.7478	-1.30027	0.00249297	DOWN	-0.0575696	0.944423	NC	0.423814	0.380106	NC	0.311809	0.556639	NC	-0.559427	0.244414	NC	-0.36391	0.540027	NC	LOC104450222	septum-promoting GTP-binding protein 1
Eucgr.G02658	6.06369	9.08299	16.7452	1.33838	12.3884	3.56405	11.5964	1.45949	0.564421	0.249933	NC	0.663462	0.190618	NC	-3.23245	3.26e-13	DOWN	-1.7881	3.76e-05	DOWN	1.46622	0.000657176	UP	-1.46335	0.00198565	NC	LOC104454068	uncharacterized LOC104454068
Eucgr.H01193	14.0527	14.1295	14.4433	22.8133	8.66405	18.763	18.8169	27.8652	-0.133036	0.81944	NC	-0.163811	0.826402	NC	0.337444	0.498175	NC	1.10734	0.0126346	UP	-0.27999	0.605159	NC	0.308049	0.617847	NC	LOC104456816	peroxisome biogenesis protein 6
Eucgr.H04388	137.314	136.036	99.1691	105.806	78.1178	100.012	70.0318	232.984	-0.249095	0.643712	NC	-0.674803	0.175447	NC	-0.771665	0.0849009	NC	0.202502	0.719013	NC	-0.659128	0.15799	NC	1.03874	0.0261196	UP	LOC104417675	probable transcription factor At3g04930
Eucgr.C00301	0.579805	0.266537	0.186548	2.52624	6.13759	2.39458	2.41861	3.57704	0	1	NC	0	1	NC	0	1	NC	-1.36999	0.00856696	DOWN	0	1	NC	0.426044	0.596683	NC
Eucgr.J02273	6.92303	6.60757	15.1956	43.7142	18.9656	16.0162	23.121	17.4669	-0.206436	0.718996	NC	1.20215	0.00783305	UP	2.39807	1.57e-08	UP	-0.323665	0.545167	NC	0.479899	0.336314	NC	0.0843673	0.913378	NC	LOC104422665	cystinosin homolog
Eucgr.D00268	7.60771	6.45027	15.6136	11.8679	8.44613	7.57621	17.5515	9.62371	-0.240169	0.669769	NC	1.04869	0.02286	UP	0.490668	0.313088	NC	-0.222107	0.701212	NC	0.919884	0.0415939	NC	0.248	0.708512	NC	LOC104440762	B3 domain-containing transcription factor VRN1
Eucgr.B02030	5.49591	10.7279	29.3839	27.601	6.42684	9.1887	60.5551	32.8132	0.0604022	0.925025	NC	1.35514	0.00188999	UP	1.01918	0.0200434	UP	-0.192163	0.740212	NC	2.50775	2.36e-09	UP	1.67112	0.000143843	UP	LOC104432357	gibberellin receptor GID1C
Eucgr.I01613	22.8916	36.6252	18.4872	40.5855	30.9091	57.3486	26.8079	51.6615	0.705973	0.128779	NC	-1.2808	0.00336659	DOWN	-0.438676	0.360817	NC	0.849926	0.0620967	NC	-1.49633	0.000370453	DOWN	-0.34067	0.571217	NC	LOC104419113	acyltransferase-like protein At3g26840, chloroplastic
Eucgr.A01460	36.3119	87.3809	66.1801	91.262	65.1751	89.9949	122.409	119.185	1.21382	0.00503724	UP	-0.632033	0.212766	NC	-0.386585	0.427849	NC	0.43436	0.387494	NC	0.201126	0.72282	NC	0.191875	0.773238	NC	LOC104437764	protein BOBBER 1
Eucgr.J01846	38.9208	33.4252	52.0856	190.815	34.2401	40.5598	58.5691	130.702	-0.328161	0.527745	NC	0.37737	0.522717	NC	2.13897	2.83e-07	UP	0.143787	0.80787	NC	0.266701	0.623882	NC	1.46678	0.000893976	UP	LOC104422339	probable LRR receptor-like serine/threonine-protein kinase At1g06840
Eucgr.L01776	42.4653	52.154	21.2973	9.34254	7.18538	5.71418	6.30612	1.7342	0.302425	0.568592	NC	-1.60436	0.000182926	DOWN	-3.02694	2.03e-12	DOWN	-0.463779	0.379426	NC	-0.12148	0.85468	NC	-1.9974	3.49e-05	DOWN	LOC104429951	phospholipase A2-alpha
Eucgr.K00387	3.4524	17.6967	14.2187	12.7938	3.34818	6.40053	14.773	10.5762	2.17785	3.62e-07	UP	-0.621074	0.227699	NC	-0.911216	0.0396423	NC	0.753272	0.11767	NC	0.912136	0.0427306	NC	0.505531	0.368911	NC	LOC104424514	soluble starch synthase 1, chloroplastic/amyloplastic
Eucgr.F01583	78.7121	9.47441	19.6656	7.73576	85.6016	24.4487	54.589	26.311	-3.238	7.72e-14	NC	0.698678	0.170782	NC	-0.87008	0.0615762	NC	-1.8698	1.11e-05	DOWN	0.81512	0.073311	NC	-0.0802901	0.91846	NC	LOC104448769	hypothetical protein
Eucgr.I00286	308.908	943.931	434.063	311.517	381.929	565.5	303.792	686.297	1.45404	0.000609245	UP	-1.34783	0.00179382	DOWN	-2.02064	1.19e-06	DOWN	0.712178	0.125907	NC	-1.26791	0.00281231	DOWN	-0.093028	0.900453	NC	LOC104418175	cellulose synthase A catalytic subunit 2 [UDP-forming]
Eucgr.C02157	29.6348	25.9494	34.4874	38.2863	55.4288	26.1905	37.6042	28.5769	-0.251815	0.647193	NC	0.236105	0.730281	NC	0.202521	0.704868	NC	-1.00495	0.0255784	DOWN	0.238253	0.672006	NC	-0.121327	0.868734	NC
Eucgr.D01926	39.8169	191.034	35.3356	86.911	29.2185	129.91	18.7442	71.8718	1.80654	1.72e-05	UP	-2.69454	1.65e-10	DOWN	-1.59713	0.000138171	DOWN	1.6011	0.000175338	UP	-2.92406	3.84e-12	DOWN	-0.885552	0.0660712	NC	LOC104441802	UDP-galactose/UDP-glucose transporter 2
Eucgr.G02294	5.14913	2.20465	1.57366	0.439067	6.35817	1.50501	0.706475	1.42661	-1.3977	0.00318904	DOWN	-0.704348	0.260214	NC	-2.67691	7.13e-07	NC	-2.14201	2.9e-06	DOWN	-1.37917	0.00943518	NC	-0.389269	0.606837	NC
Eucgr.J01067	5.01874	12.974	10.0787	26.0249	6.21839	10.2103	9.77595	15.9244	1.12158	0.013092	UP	-0.195989	0.789364	NC	0.695048	0.131279	NC	0.0792017	0.907252	NC	-0.0425974	0.951425	NC	0.518497	0.354121	NC	LOC104421773	thioredoxin-like 3-2, chloroplastic
Eucgr.B00058	2.89776	5.18803	8.67775	3.59434	6.69169	2.71478	7.91408	5.9953	0.674419	0.173175	NC	0.553106	0.311798	NC	-0.843698	0.067802	NC	-1.11802	0.0154189	DOWN	1.37871	0.001676	UP	0.963966	0.0525994	NC	LOC104416416	protein DETOXIFICATION 27
Eucgr.E03953	5.94032	5.85797	9.119	16.8385	11.0195	7.97512	11.5621	11.3098	-0.143848	0.820232	NC	0.41199	0.497087	NC	1.11848	0.012045	UP	-0.403116	0.444961	NC	0.273331	0.629421	NC	0.214805	0.755874	NC	LOC104445650	cilia- and flagella-associated protein 20
Eucgr.J00459	10.0459	3.63375	11.3298	6.09474	4.45956	10.1369	9.31292	8.04312	-1.59619	0.000215276	DOWN	1.42946	0.00113614	UP	0.292972	0.577295	NC	0.923579	0.0440009	NC	0.0990072	0.873624	NC	-0.161864	0.813988	NC	LOC104421282	serine/threonine-protein kinase D6PKL1
Eucgr.K01236	5.03698	2.31787	9.8829	29.6269	23.9618	63.3436	27.616	61.0182	1.18087	0.0110569	UP	0.207	0.781259	NC	1.49314	0.000513632	NC	0.728576	0.120183	NC	-0.823009	0.0692674	NC	0.658864	0.205593	NC	LOC104425062	glutathione S-transferase F9
Eucgr.H04500	385.031	480.136	250.319	476.471	220.468	280.605	130.353	372.254	0.231041	0.669179	NC	-1.1602	0.0085267	DOWN	-0.454549	0.339998	NC	0.299384	0.572044	NC	-1.32449	0.0017425	DOWN	0.18706	0.778777	NC	LOC104415560	probable linoleate 9S-lipoxygenase 5
Eucgr.E03121	0.0349163	0	5.46658	0.0596513	0.0609637	0	5.35361	0	0	1	NC	9.0676	3.98e-20	UP	0	1	NC	0	1	NC	9.23955	1.58e-21	UP	0	1	NC	LOC104447111	G-type lectin S-receptor-like serine/threonine-protein kinase At1g61480
Eucgr.C02594	0.164768	0.870324	9.48019	2.51605	1.31711	0.949071	33.4115	2.3246	2.2672	0.000349761	NC	3.28155	6.75e-13	UP	1.29589	0.00691872	NC	-0.545411	0.330654	NC	4.93335	6.88e-26	NC	1.15842	0.02595	NC	LOC104437556	NADP-dependent glyceraldehyde-3-phosphate dehydrogenase
Eucgr.B03877	1.53886	3.95932	101.035	38.2028	2.65295	4.06931	43.7104	30.9324	1.21911	0.0102909	NC	4.56878	8.8e-24	NC	2.93108	1.09e-11	NC	0.594833	0.247162	NC	3.31486	1.8e-14	UP	2.79069	1.83e-10	UP	LOC104434000	fatty acyl-CoA reductase 3
Eucgr.C01038	2.59208	3.22723	14.7769	5.86521	3.96576	0.551327	2.15265	0.202577	0.347057	0.551458	NC	2.07434	1.57e-06	UP	0.557355	0.253364	NC	-0.00722355	0.994825	NC	2.13715	3.46e-07	NC	-0.301028	0.638643	NC	LOC104436598	probable polyol transporter 6
Eucgr.D01612	278.178	568.24	426.206	249.44	374.89	495.204	600.612	788.467	0.938949	0.034793	NC	-0.269522	0.679342	NC	-1.73047	3.36e-05	DOWN	0.294463	0.579934	NC	0.0530827	0.932602	NC	0.54194	0.316161	NC	TUB4	tubulin beta chain
Eucgr.J01940	9.70986	9.44586	20.782	34.8926	8.79686	14.9159	30.62	50.5579	0.969069	0.0306531	NC	0.75359	0.120055	NC	1.22853	0.00403263	NC	1.03052	0.0218416	UP	1.51916	0.000303839	UP	1.76836	4.56e-05	UP	LOC104422407	transcription factor DIVARICATA
Eucgr.A01159	0.0376693	2.23311	5.17052	10.7501	0.027938	2.42967	5.49315	1.79566	5.7718	1.27e-14	NC	1.37919	0.0026868	NC	1.86516	2.15e-05	UP	6.87614	6.91e-25	NC	1.20886	0.0059104	NC	-1.66401	0.000369685	NC	LOC104435687	zinc finger protein JACKDAW
Eucgr.F03424	38.2716	40.1072	28.3184	45.7929	41.5352	53.4241	22.6614	55.7166	-0.0124878	0.986785	NC	-0.706428	0.150744	NC	-0.221053	0.671251	NC	0.325533	0.535133	NC	-1.4919	0.000384006	DOWN	-0.137862	0.84276	NC	LOC104450206	uncharacterized LOC104450206
Eucgr.B01324	22.5662	48.0936	45.2026	43.4167	23.295	31.9256	39.6486	50.3328	1.08945	0.0129087	UP	-0.35876	0.548881	NC	-0.654206	0.152336	NC	0.396825	0.436843	NC	0.107024	0.859946	NC	0.56566	0.293366	NC	LOC104434746	uncharacterized LOC104434746
Eucgr.D02217	3.31257	0.923966	5.86774	4.44556	3.9539	0.249208	2.4698	1.09573	-2.64173	9.27e-09	NC	2.43182	1.27e-07	UP	1.82301	8.12e-05	UP	-4.61972	1.01e-18	NC	3.06828	5.96e-09	NC	1.89448	0.00176325	NC	LOC104442037	uncharacterized LOC104442037
Eucgr.J01251	3.6722	0.107473	7.37319	0.66434	3.66944	0.14446	4.59689	2.01232	-5.276	2.21e-20	NC	6.01314	3.64e-26	NC	2.3839	0.000201269	NC	-4.64912	1.21e-17	NC	4.73499	6.71e-19	UP	3.53807	2.7e-10	NC	LOC104421927	FT-interacting protein 1
Eucgr.B02416	30.7583	190.832	6.65511	3.85254	1.4567	43.8663	0.780394	0.377717	2.63484	4.05e-10	UP	-5.05688	4.38e-28	DOWN	-6.10482	2.54e-36	DOWN	5.2144	1.09e-27	UP	-5.7392	1.31e-32	DOWN	-7.09319	3.74e-40	NC
Eucgr.E00662	23.2427	1.9929	2.4697	1.80098	67.36	14.1253	1.69613	1.83588	-3.53594	3.34e-14	DOWN	0.0291954	1	NC	-0.629747	0.311378	NC	-2.61739	1.07e-09	NC	-3.36805	2.47e-13	NC	-3.34287	2.09e-12	NC
Eucgr.K02293	56.66	188.545	119.839	157.574	49.2674	217.228	83.7478	165.212	1.39457	0.0010686	UP	-0.689241	0.162843	NC	-0.661972	0.146093	NC	1.9819	2.72e-06	UP	-1.53593	0.000245272	DOWN	-0.614781	0.242177	NC	LOC104425857	transmembrane 9 superfamily member 3
Eucgr.H01602	15.5712	6.91334	5.56422	6.65102	28.7285	41.3897	33.9547	30.3257	-1.41239	0.00118386	DOWN	-0.49863	0.380564	NC	-0.470451	0.341598	NC	0.567002	0.241675	NC	-0.500815	0.306536	NC	-0.60857	0.250649	NC	LOC104457068	sugar transporter ERD6-like 7
Eucgr.H01447	18.7946	1.71805	13.4033	7.10452	7.57021	4.65179	21.9674	1.90643	-3.73263	1.57e-16	DOWN	2.77471	3.41e-10	UP	1.64524	0.000244411	UP	-0.850068	0.0727886	NC	1.90855	7.25e-06	UP	-1.63071	0.000615377	DOWN
Eucgr.H02875	8.56655	6.50131	7.27272	9.20549	3.34294	8.62578	6.01201	5.4219	-0.528025	0.279926	NC	-0.0200198	0.982424	NC	0.0976397	0.864254	NC	1.36925	0.00174358	UP	-0.783473	0.0870932	NC	-0.857094	0.0809859	NC	LOC104414393	myosin-6
Eucgr.F02648	49.8455	227.214	238.418	93.8321	103.036	151.064	56.3875	196.109	2.12169	4.12e-07	UP	-0.163287	0.824905	NC	-1.71144	4.16e-05	DOWN	0.539398	0.265634	NC	-1.65342	7.49e-05	DOWN	0.151392	0.82442	NC	LOC104449550	putative laccase-9
Eucgr.K02621	9.6245	16.025	17.9543	6.033	11.6702	30.7124	43.1641	15.8233	0.715016	0.130862	NC	-0.0330868	0.970512	NC	-1.81405	2.15e-05	DOWN	-0.0243516	0.973137	NC	0.259649	0.637412	NC	-0.612506	0.249778	NC	LOC104426078	uncharacterized LOC104426078
Eucgr.A01102	3.54515	10.7861	5.39572	13.0945	2.12568	4.67205	3.72383	4.69805	1.3555	0.00203776	UP	-1.22739	0.00613735	DOWN	0.430941	0.375136	NC	1.21559	0.00834102	NC	-0.660035	0.172755	NC	-0.279838	0.668702	NC	LOC104435189	lysM domain receptor-like kinase 3
Eucgr.J02279	3.69414	10.6778	3.09623	8.47821	9.10685	13.3411	1.63083	5.24276	2.70755	4.67e-10	NC	-2.19002	3.04e-07	DOWN	-0.656121	0.154658	NC	0.532145	0.278403	NC	-3.06208	1.09e-12	NC	-1.78338	4.77e-05	DOWN	LOC104422671	myb-related protein 315
Eucgr.E01436	3.92105	2.17442	7.0054	44.9771	6.06244	1.95315	10.5746	13.1518	-1.28238	0.00670746	NC	1.81665	6.12e-05	UP	4.03766	6.47e-19	UP	-1.75781	0.000126072	DOWN	2.15317	1.15e-06	UP	2.68213	2.97e-09	UP	LOC104444359	vestitone reductase
Eucgr.F01589	62.4356	497.056	267.444	640.342	112.47	183.223	76.1481	216.586	2.93852	4.19e-12	UP	-1.04285	0.0202302	DOWN	-0.0770886	0.892469	NC	0.69403	0.137683	NC	-1.49965	0.000355193	DOWN	0.0355142	0.965882	NC	LOC104448776	dihydroflavonol-4-reductase
Eucgr.A02380	148.997	186.11	98.3717	62.9482	97.27	158.911	77.4857	191.741	0.118977	0.837423	NC	-1.10237	0.0132651	DOWN	-1.9151	4.33e-06	DOWN	0.629815	0.183876	NC	-1.30515	0.00208299	DOWN	0.00599451	0.995505	NC	LOC104445222	guanylate kinase 1
Eucgr.J00647	33.7556	20.6007	50.1049	152.972	47.2152	32.9293	37.7399	83.9975	-0.784153	0.0871617	NC	1.0745	0.0167149	UP	2.59926	5.92e-10	UP	-0.565169	0.242367	NC	-0.0265935	0.968602	NC	1.08386	0.019474	UP
Eucgr.D00520	1.18864	3.17389	0.206832	0.0207923	0.797271	6.90437	0	0.229943	1.53669	0.00160216	NC	-4.7025	1.18e-16	NC	-7.72777	8.16e-24	NC	2.96875	1.55e-10	UP	-10.6354	1.29e-33	DOWN	-5.7665	3.19e-24	NC	LOC104442622	phospholipase A1-IIgamma
Eucgr.B00093	14.8938	145.081	32.0788	39.396	125.291	61.995	37.331	224.744	3.21042	1.27e-13	UP	-2.44824	7.12e-09	DOWN	-2.33689	2.44e-08	DOWN	-1.01748	0.0227977	DOWN	-1.09684	0.0119244	DOWN	1.51473	0.000597353	UP	LOC104416616	HVA22-like protein e
Eucgr.B03186	13.4465	9.78469	20.9921	24.7758	44.2876	18.7371	57.7467	15.3229	-0.524195	0.301113	NC	0.903585	0.0590306	NC	0.905579	0.0457795	NC	-1.25102	0.00456796	DOWN	1.37407	0.00130862	UP	-0.502558	0.375902	NC	LOC104433416	cell division topological specificity factor homolog, chloroplastic
Eucgr.H00854	13.1186	7.26339	5.46702	7.7526	19.9997	8.83476	6.52564	7.20066	-0.59843	0.221345	NC	-0.923795	0.0547471	NC	-0.654334	0.165096	NC	-1.20931	0.00668113	DOWN	-0.741941	0.11853	NC	-0.501187	0.385809	NC	LOC104456588	nudix hydrolase 7
Eucgr.C00907	10.3393	25.3299	24.3625	18.1745	5.88568	11.8191	15.0243	18.1289	1.18902	0.00645553	UP	-0.314165	0.616662	NC	-0.836475	0.0606239	NC	0.789924	0.0920938	NC	0.14876	0.804625	NC	0.420329	0.468923	NC	LOC104436499	K(+) efflux antiporter 4
Eucgr.I00408	0.403896	1.16234	1.4146	4.06597	0.621754	2.08291	5.24632	1.81665	1.46375	0.00600887	NC	0.0762351	0.944106	NC	1.40785	0.00199858	UP	1.73566	0.00032248	NC	1.28409	0.00377583	UP	-0.374925	0.565066	NC	LOC104418248	aluminum-activated malate transporter 4
Eucgr.B03091	1.53586	5.20337	29.1103	38.0564	3.92007	13.5502	18.3704	38.5258	1.23836	0.00717211	NC	2.46688	6.83e-09	NC	2.57242	1.31e-09	NC	1.65032	0.000146226	UP	0.248175	0.656095	NC	1.24496	0.00621885	UP	LOC104433339	peroxidase 11
Eucgr.J00587	0.0574223	0.0539577	6.78488	0.072904	0.223194	0	28.354	0.24728	0	1	NC	6.58394	1.9e-20	NC	0	1	NC	0	1	NC	11.4688	3.78e-39	UP	0	1	NC	LOC104421368	putative axial regulator YABBY 2
Eucgr.K03579	6.45066	7.84548	7.67684	19.1462	3.73081	4.80345	6.54591	6.56873	0.109492	0.857099	NC	-0.13982	0.858309	NC	1.03307	0.0191615	UP	0.318202	0.567264	NC	0.062124	0.927857	NC	0.234924	0.727003	NC	LOC104426855	ribokinase
Eucgr.J01889	17.9861	12.6136	27.0403	26.7317	12.6564	10.9449	52.2658	14.1176	-0.652219	0.16914	NC	1.08853	0.0156157	UP	0.753788	0.0963631	NC	-0.437822	0.389652	NC	2.04891	9.11e-07	UP	0.117729	0.873128	NC	LOC104422371	internal alternative NAD(P)H-ubiquinone oxidoreductase A2, mitochondrial
Eucgr.E00325	10.2113	3.55863	14.7742	3.35551	4.41304	3.12844	7.99646	8.39508	-1.64267	0.000122103	DOWN	1.79834	2.49e-05	UP	-0.535915	0.262766	NC	-0.587451	0.230775	NC	1.10003	0.0121479	UP	1.18261	0.0106455	UP	LOC104443592	uncharacterized LOC104443592
Eucgr.I02080	20.3283	22.0705	21.9391	85.0116	14.3502	20.9875	15.678	14.7178	0.0884053	0.885364	NC	-0.251179	0.708591	NC	1.48356	0.000444126	UP	0.523492	0.289611	NC	-0.743929	0.10798	NC	-0.819775	0.0996777	NC	LOC104419459	protein ABHD17C
Eucgr.D02067	5.29455	3.28098	5.73376	12.7348	4.4749	3.73159	5.19389	7.50473	-0.653749	0.195644	NC	0.46241	0.439937	NC	1.52221	0.000498578	UP	-0.204853	0.73843	NC	0.235626	0.695907	NC	0.664786	0.224596	NC	LOC104441904	uncharacterized LOC104441904
Eucgr.G03122	12.1734	4.64996	21.0248	4.53329	67.7939	9.63306	26.92	9.78939	-1.44025	0.00097298	DOWN	1.95006	5.52e-06	UP	-0.456965	0.360523	NC	-2.82325	4.4e-11	DOWN	1.24288	0.00388458	UP	-0.193733	0.777051	NC	LOC104454450	WEB family protein At2g40480
Eucgr.K02137	4.58541	9.96265	11.6757	22.4714	4.50126	10.9079	8.46035	12.0466	0.814237	0.0900081	NC	0.123597	0.879369	NC	0.799614	0.0793472	NC	1.17539	0.010244	UP	-0.61499	0.205969	NC	-0.0708286	0.930793	NC	LOC104425712	uncharacterized LOC104425712
Eucgr.H00515	10.3112	0.50694	3.53348	0.187583	6.76678	0.289907	1.99438	1.98742	-4.48288	3.07e-21	DOWN	2.6403	1.21e-08	NC	0	1	NC	-4.0744	7e-18	DOWN	1.93672	3.66e-05	NC	1.90587	0.00011948	NC
Eucgr.E03319	10.7031	23.02	21.2391	55.2967	29.1857	35.1313	24.5864	36.1593	1.06439	0.0171068	UP	-0.267301	0.686894	NC	0.89217	0.0437175	NC	0.273431	0.61453	NC	-0.761608	0.0966663	NC	-0.114364	0.875258	NC	LOC104445289	allantoinase
Eucgr.I02201	23.7512	10.5267	20.6466	29.0571	14.2358	10.7635	16.6766	15.5481	-1.36945	0.00143553	DOWN	0.774304	0.109713	NC	0.998225	0.0225502	NC	-0.784469	0.0916723	NC	0.743346	0.107339	NC	0.553962	0.310547	NC	LOC104419555	RNA-binding protein 24-A
Eucgr.B01603	4.56754	4.61095	8.62043	3.37278	20.2161	15.7117	27.9248	3.71016	-0.140588	0.822022	NC	0.69433	0.176044	NC	-0.84427	0.0683105	NC	-0.361518	0.488499	NC	0.602264	0.206725	NC	-2.31598	1.18e-07	DOWN	LOC104428598	peroxisomal fatty acid beta-oxidation multifunctional protein MFP2
Eucgr.L00782	2.2293	3.65214	17.9005	9.47695	4.92157	4.58566	10.8309	2.21839	0.582094	0.306133	NC	1.94187	1.5e-05	UP	0.824897	0.0906566	NC	0.0617465	0.932454	NC	0.948257	0.0437008	NC	-1.15368	0.0281114	DOWN	LOC104428844	thiosulfate sulfurtransferase 18
Eucgr.B00213	25.9562	187.686	94.1456	470.171	27.9813	132.669	180.867	125.9	2.51568	2.32e-09	UP	-0.497268	0.359616	NC	0.979481	0.0244709	NC	2.11052	6.08e-07	UP	0.336576	0.518896	NC	-0.164194	0.808191	NC	LOC104417647	high-affinity nitrate transporter 3.1
Eucgr.F02073	53.4957	56.5844	54.1763	111.519	19.2363	16.4299	11.4542	38.6107	0.131082	0.819738	NC	-0.317062	0.609886	NC	0.482158	0.308522	NC	-0.296332	0.578406	NC	-0.744215	0.104244	NC	1.08457	0.0192198	UP	LOC104449141	ABC transporter C family member 3
Eucgr.D01381	18.8411	10.1239	14.756	2.10453	20.4035	2.33149	5.23107	1.79116	-0.912486	0.0452439	NC	0.315537	0.623618	NC	-2.77655	2.69e-10	NC	-3.17407	8.94e-13	DOWN	0.952159	0.0453356	NC	-0.629194	0.295771	NC	LOC104441445	EH domain-containing protein 1
Eucgr.L01249	6.24644	9.02852	10.0563	16.1965	1.55355	4.62784	3.6641	8.7663	0.326807	0.540923	NC	-0.0366754	0.968282	NC	0.412866	0.399934	NC	1.57317	0.00053511	UP	-0.552386	0.274737	NC	0.769138	0.135238	NC
Eucgr.H04253	4.69148	3.47779	6.80008	5.50094	3.86142	4.20245	11.0898	7.31696	-0.409642	0.463522	NC	0.823734	0.113722	NC	0.238759	0.67983	NC	0.200371	0.75078	NC	1.2182	0.00677609	UP	0.559275	0.337837	NC
Eucgr.D02251	52.7731	39.0643	96.8045	73.7677	76.6953	37.0383	138.528	78.7504	-0.465521	0.345844	NC	1.12881	0.0110634	UP	0.481926	0.310276	NC	-1.06646	0.0160735	DOWN	1.7442	2.85e-05	UP	0.96882	0.0408976	NC	LOC104442071	NAD-dependent malic enzyme 59 kDa isoform, mitochondrial
Eucgr.I01441	9.99467	1.62468	11.4508	12.5577	8.20926	2.9301	3.51455	2.72163	-2.84766	4e-10	DOWN	2.76798	9.88e-10	UP	2.78644	5.65e-10	UP	-1.79998	7.86e-05	DOWN	0.362187	0.533514	NC	-0.331966	0.664223	NC	LOC104418968	FAD-dependent urate hydroxylase
Eucgr.J01278	4.52258	35.5786	45.5199	12.9063	5.02275	4.50786	25.6844	14.5215	2.8925	1.25e-11	UP	0.139518	0.854126	NC	-1.88868	6.18e-06	DOWN	-0.252841	0.651571	NC	2.39656	1.17e-08	UP	1.60569	0.000288286	UP	LOC104421950	cellulose synthase A catalytic subunit 3 [UDP-forming]
Eucgr.C02386	57.2366	15.8098	47.6463	154.886	54.372	251.033	80.8665	185.667	-1.92668	4.51e-06	NC	1.34716	0.00188831	UP	2.82325	2.17e-11	UP	2.19759	1.86e-07	UP	-1.81311	1.28e-05	DOWN	-0.632962	0.225458	NC
Eucgr.J01217	40.2569	42.6361	24.3031	28.34	28.2066	28.4799	34.4938	27.1659	0.0108653	0.988804	NC	-1.0245	0.0239222	DOWN	-1.00622	0.0211097	DOWN	-0.00606682	0.99571	NC	0.0559557	0.929936	NC	-0.310091	0.6164	NC	LOC104421897	uncharacterized protein At3g28850
Eucgr.A02265	14.7958	13.2054	28.9774	30.2674	16.6655	19.2227	45.6654	20.8829	-0.246095	0.65465	NC	0.924446	0.0467805	NC	0.758315	0.0938082	NC	0.207046	0.714812	NC	1.01004	0.0213031	UP	-0.150391	0.828237	NC	LOC104444307	lycopene beta cyclase, chloroplastic/chromoplastic
Eucgr.B03143	23.1162	35.6844	38.5748	227.355	15.3049	39.4991	29.0684	33.8048	0.550457	0.25715	NC	-0.0113605	0.991191	NC	2.50851	2.15e-09	UP	1.02825	0.0217997	UP	-0.361857	0.485243	NC	-0.207467	0.755182	NC	LOC104433369	probable 6-phosphogluconolactonase 1
Eucgr.I02618	100.293	65.8865	174.87	314.275	86.9352	65.1481	128.367	49.6178	-0.702304	0.130716	NC	1.41948	0.000972795	UP	2.05962	7.74e-07	UP	-0.478459	0.333782	NC	0.771384	0.0903758	NC	-0.646017	0.216948	NC	LOC104419880	nicotinamidase 1
Eucgr.C01328	11.6458	9.7903	14.253	24.3738	18.9764	13.3175	20.2043	9.2389	0.144081	0.82392	NC	0.205859	0.790725	NC	0.571311	0.245719	NC	-0.0118162	1	NC	-0.0343905	0.971447	NC	-1.20863	0.0228073	DOWN
Eucgr.E00628	349.857	278.88	558.651	451.712	919.778	305.958	1110.2	574.75	-0.767059	0.092988	NC	0.767234	0.110068	NC	0.352473	0.473117	NC	-1.59769	0.000176512	DOWN	1.63208	9.2e-05	UP	0.989984	0.035362	NC	LOC104443821	aquaporin PIP1-2
Eucgr.H02658	52.5959	12.1738	5.41336	2.39626	56.1466	13.0487	2.36157	5.15018	-2.33125	4.9e-08	DOWN	-1.40167	0.00228204	DOWN	-2.78341	1.13e-09	DOWN	-2.18643	3.56e-07	DOWN	-2.51469	1.84e-08	DOWN	-1.55987	0.000835219	DOWN
Eucgr.G01193	546.21	139.419	885.175	178.798	173.689	250.431	811.915	135.249	-2.07	7.66e-07	DOWN	2.43558	6.48e-09	UP	-0.0855394	0.879771	NC	0.437898	0.381313	NC	1.47965	0.00042012	UP	-1.12408	0.0144444	DOWN	LOC104453070	xylose isomerase
Eucgr.A01503	1.25467	8.34264	8.03793	7.89302	0.493988	0.454721	4.24958	1.8882	2.8177	9.51e-10	UP	-0.431126	0.462084	NC	-0.451424	0.36005	NC	0	1	NC	2.92422	7.89e-09	NC	1.82391	0.00150481	NC	LOC104438106	uncharacterized LOC104438106
Eucgr.F01457	6.4756	3.33424	12.644	12.0662	5.50501	5.86247	24.3319	4.62167	-1.18491	0.0116046	DOWN	1.82343	4.4e-05	UP	1.4779	0.000937987	UP	-0.0476319	0.951666	NC	1.90591	7.79e-06	UP	-0.444958	0.465004	NC	LOC104448668	protein Iojap, chloroplastic
Eucgr.F03081	3.05573	1.03211	9.19307	2.33803	2.11344	1.20263	3.71222	0.610052	-2.51946	8.15e-09	NC	2.43199	2.24e-08	UP	1.38718	0.00180697	NC	-1.99867	1.03e-05	NC	2.39533	5.08e-08	NC	0.322599	0.648792	NC	LOC104449924	protein IQ-DOMAIN 14
Eucgr.D01235	17.7743	9.70374	8.05394	5.59393	14.7407	12.0902	13.2691	12.2739	-1.1729	0.00751444	DOWN	-0.545785	0.313233	NC	-1.17019	0.00744111	DOWN	-0.425874	0.404291	NC	0.0623991	0.923425	NC	-0.185851	0.784753	NC
Eucgr.A02158	5.07425	5.32286	6.70629	11.7304	2.33709	6.38451	6.33156	9.42775	-0.0039758	0.998564	NC	0.126509	0.875816	NC	0.766959	0.0940494	NC	1.57242	0.000403286	UP	-0.350745	0.510323	NC	0.358188	0.55776	NC	LOC104443459	protein DETOXIFICATION 24
Eucgr.I00555	19.7417	45.6812	26.4728	82.6562	21.0058	40.4213	19.5633	42.3089	1.15037	0.00840387	UP	-0.66811	0.182397	NC	0.435149	0.365035	NC	0.958765	0.033143	NC	-1.5131	0.000323189	DOWN	-0.175905	0.793742	NC
Eucgr.I00223	4.92859	9.642	8.86385	17.4765	6.14955	12.9602	8.29185	13.8006	0.843423	0.0722272	NC	-0.313419	0.626812	NC	0.48144	0.317856	NC	1.00058	0.0282956	UP	-0.85253	0.0621422	NC	-0.104856	0.888365	NC	LOC104418137	uncharacterized protein At1g04910
Eucgr.L02714	3.70366	3.40776	3.52255	4.06138	3.94169	2.15909	2.34043	5.17279	-0.262269	0.704117	NC	-0.123643	0.91645	NC	-0.157447	0.824418	NC	-1.68064	0.000595573	DOWN	0.405224	0.510323	NC	1.11973	0.0453659	UP
Eucgr.A02464	6.09326	0.647478	17.7154	5.43414	7.27857	2.0585	20.8295	1.00036	-2.07684	5.43e-06	DOWN	2.93154	5.63e-11	UP	1.10853	0.0210103	UP	-2.8137	1.95e-10	NC	2.64546	1.1e-09	NC	-1.78225	0.000622286	NC	LOC104446012	thioredoxin-like 3-1, chloroplastic
Eucgr.F03152	384.002	532.392	837.564	295.198	487.14	409.642	1276.93	279.924	0.416816	0.403781	NC	0.429781	0.447093	NC	-1.02161	0.018272	DOWN	-0.267033	0.620483	NC	1.38942	0.000970212	UP	-0.52024	0.340551	NC	LOC104449995	eukaryotic initiation factor 4A-14
Eucgr.G02480	5.33394	2.51323	8.94199	8.3739	3.60566	3.73674	11.7532	8.01346	-1.2037	0.0087099	DOWN	1.67722	0.000152004	UP	1.29407	0.00373655	UP	-0.0535934	0.945924	NC	1.58193	0.000243447	UP	1.02298	0.035558	UP	LOC104453927	fructose-bisphosphate aldolase-lysine N-methyltransferase, chloroplastic
Eucgr.H01106	3.13921	4.76898	3.13863	2.16163	8.542	2.23416	4.54453	2.65801	0.506932	0.331165	NC	-0.612234	0.266299	NC	-1.51993	0.000712777	DOWN	-2.21775	5.02e-07	DOWN	1.12306	0.0145198	UP	0.267821	0.707228	NC	LOC104456747	poly [ADP-ribose] polymerase 2
Eucgr.D00471	23.6443	10.2326	19.1465	16.6352	12.7244	5.72476	9.85634	3.91936	-1.69458	8.15e-05	DOWN	0.964838	0.0401306	NC	0.223215	0.676592	NC	-0.282178	0.602445	NC	-1.23085	0.00445325	NC	-1.80908	4.09e-05	NC	LOC104442607	probable cinnamyl alcohol dehydrogenase 1
Eucgr.F01623	178.802	194.389	80.2664	114.246	217.253	145.76	87.1846	124.409	-0.0341323	0.957842	NC	-1.59324	0.000178998	DOWN	-1.282	0.0025145	DOWN	-0.866756	0.0560979	NC	-1.07548	0.0130248	DOWN	-0.501695	0.361694	NC	LOC104448810	probable 1-acylglycerol-3-phosphate O-acyltransferase
Eucgr.F04286	14.6853	40.9972	41.3348	28.234	17.7897	22.365	30.0886	27.5644	1.40447	0.00102976	UP	-0.209532	0.765125	NC	-1.00194	0.0214203	DOWN	0.263163	0.630553	NC	0.243525	0.660762	NC	0.0989391	0.894191	NC	LOC104450892	probable methyltransferase PMT25
Eucgr.E03637	0.823002	0.09417	2.47479	5.73632	0.609301	1.46161	0.908391	3.75746	-3.34731	1.89e-07	NC	5.09623	1.77e-18	NC	5.81845	6.85e-24	UP	1.13141	0.0443112	NC	-0.910994	0.0947294	NC	1.2886	0.0104597	UP	LOC104447412	G-type lectin S-receptor-like serine/threonine-protein kinase At4g27290
Eucgr.D00242	3.08306	1.30219	5.33031	0.383433	9.60957	1.52205	2.74238	0.795746	-1.45879	0.00198708	NC	1.96978	1.42e-05	NC	-1.86717	0.000367432	NC	-2.82088	2.86e-10	DOWN	0.761155	0.133717	NC	-0.996825	0.0784951	NC	LOC104440745	protein BREAST CANCER SUSCEPTIBILITY 1 homolog
Eucgr.C02604	212.172	601.552	463.486	435.669	353.767	840.795	399.308	790.827	1.48177	0.000469906	NC	-0.659865	0.186334	NC	-1.47535	0.000444647	DOWN	1.16409	0.0077811	UP	-1.01119	0.0203431	NC	0.527991	0.331763	NC	LOC104437563	transmembrane 9 superfamily member 8
Eucgr.H04690	3.26231	1.01802	20.576	6.13984	5.76766	1.94632	58.7126	1.86988	-1.95981	9.39e-05	NC	4.56733	2.88e-21	UP	2.39867	5.61e-07	UP	-2.01871	1.07e-05	DOWN	4.9237	7.27e-26	UP	-0.196532	0.805268	NC	LOC104415723	protein HHL1, chloroplastic
Eucgr.C00065	362.474	453.123	68.7538	75.8339	93.7145	447.789	86.7623	9.45604	0.711968	0.122774	NC	-1.05171	0.0189587	NC	-2.73633	7.48e-11	NC	2.23235	1.2e-07	UP	-2.54592	1.03e-09	NC	0.502968	0.359502	NC	LOC104435887	cytochrome P450 CYP73A100
Eucgr.L01120	37.3453	33.7586	17.6291	15.9322	40.837	116.425	40.049	10.3399	-0.428652	0.394878	NC	-1.13855	0.0114431	DOWN	-1.53954	0.000307274	DOWN	1.36228	0.00165125	UP	-1.69518	5.05e-05	DOWN	-3.79575	1.69e-17	DOWN	LOC104429223	chitotriosidase-1
Eucgr.A00474	19.6284	12.351	31.8928	15.5182	16.4137	11.7996	43.7269	16.624	-0.534674	0.282331	NC	1.14867	0.0109867	UP	-0.129677	0.821014	NC	-0.684104	0.157147	NC	1.79154	2.32e-05	UP	0.439139	0.453928	NC	LOC104415335	30S ribosomal protein S9, chloroplastic
Eucgr.J02609	55.7705	187.601	154.568	124.214	26.2735	101.366	149.965	317.229	1.64601	9.61e-05	UP	-0.518293	0.333552	NC	-1.03889	0.0163881	DOWN	1.83448	1.56e-05	UP	0.309077	0.559452	NC	1.41702	0.00139139	UP	LOC104422908	chaperone protein DnaJ
Eucgr.D00222	7.80582	6.86697	9.62012	20.2974	6.23599	11.4695	8.63444	17.0594	-0.284253	0.601216	NC	0.257645	0.701023	NC	1.12978	0.00917129	UP	0.872956	0.0579424	NC	-0.638581	0.178016	NC	0.337121	0.580068	NC	LOC104440733	pentatricopeptide repeat-containing protein At5g62370
Eucgr.H04742	47.7647	185.991	133.815	223.21	51.5819	164.9	66.6034	223.229	1.65962	8.18e-05	UP	-0.704724	0.150876	NC	-0.166034	0.756117	NC	1.46293	0.000645141	UP	-1.54796	0.000216926	DOWN	0.229803	0.722151	NC	LOC104415760	homeobox-leucine zipper protein ATHB-6
Eucgr.H04259	34.4942	24.4658	30.8461	35.0692	7.92266	8.29658	23.9625	27.7723	-0.580015	0.224387	NC	0.103027	0.897663	NC	0.0716524	0.901851	NC	1.4232	0.000974765	UP	-0.522913	0.28163	NC	0.781006	0.115736	NC	LOC104415384	protein EIN4
Eucgr.F02079	35.9695	18.3391	12.235	10.1926	7.35891	5.9905	18.0254	9.90401	-1.19038	0.00610044	DOWN	-0.798985	0.0962153	NC	-1.26878	0.00304608	DOWN	-0.883136	0.0585248	NC	2.50812	3.1e-09	UP	1.17093	0.0127735	UP
Eucgr.B03497	13.804	4.67143	2.81327	1.61545	8.76767	10.7059	4.01515	1.65691	-1.50248	0.000594351	DOWN	-0.845176	0.0929346	NC	-2.11185	2.71e-06	DOWN	0.208603	0.71444	NC	-2.17611	2.9e-07	DOWN	-3.45656	2.34e-14	DOWN	LOC104433678	uncharacterized LOC104433678
Eucgr.C03710	10.9464	14.5474	40.1484	20.6333	18.9893	8.74506	29.6196	15.8579	0.408147	0.424033	NC	1.24505	0.00466511	UP	0.111371	0.843237	NC	-1.13754	0.0107625	DOWN	1.53829	0.000284908	UP	0.633928	0.23379	NC	LOC104438204	glucan endo-1,3-beta-glucosidase 13
Eucgr.D01987	0.391233	0	7.89565	0	0.247718	0.154575	7.96524	0.140466	0	1	NC	8.34993	1.13e-28	UP	0	1	NC	0	1	NC	6.99044	3.28e-35	UP	0	1	NC	LOC104441855	IRK-interacting protein
Eucgr.F01397	1.54802	0.77036	1.20989	1.27936	4.60722	9.91831	5.02525	8.1024	-0.78293	0.164214	NC	0	1	NC	-0.391985	0.540489	NC	0.674625	0.174316	NC	-1.32505	0.00295302	DOWN	-0.277271	0.680109	NC
Eucgr.H03255	23.1938	13.7849	24.4416	20.239	34.2683	14.2207	31.6912	11.1279	-0.722223	0.125927	NC	0.607913	0.246972	NC	0.0846358	0.88785	NC	-1.234	0.00524385	DOWN	0.802379	0.0811222	NC	-0.625146	0.248224	NC	LOC104414629	DNA-directed RNA polymerase V subunit 7
Eucgr.F01546	0.175608	0.509842	1.45746	0.442637	0.711636	1.08224	9.24817	0.403741	0	1	NC	1.29185	0.00943304	NC	0	1	NC	0.747459	0.152681	NC	3.06316	1.82e-12	UP	-1.53789	0.00256617	NC	LOC104448736	J domain-containing protein required for chloroplast accumulation response 1
Eucgr.F00740	140.281	191.281	112.142	237.249	112.42	197.023	62.4167	216.763	0.346076	0.499627	NC	-0.996285	0.0278197	NC	-0.145165	0.78802	NC	0.329238	0.529406	NC	-1.60697	0.000119922	DOWN	-0.133736	0.847693	NC	LOC104448210	WRKY transcription factor 42
Eucgr.L00047	4.38628	0.879532	5.91538	6.34987	0	0	0	0	-1.93234	0.000145674	NC	2.06066	2.95e-05	UP	1.94262	7.49e-05	UP	0	1	NC	0	1	NC	0	1	NC	LOC104428037	BTB/POZ and TAZ domain-containing protein 3
Eucgr.K02906	28.6511	26.3698	18.8185	23.6193	14.3928	21.4593	12.0613	14.9479	0.598898	0.207602	NC	-1.15941	0.00881234	DOWN	-0.868104	0.0494451	NC	-0.0838406	0.89475	NC	-0.602798	0.205168	NC	0.214822	0.744757	NC	LOC104426323	hydroxyproline O-galactosyltransferase GALT6
Eucgr.I00564	112.376	107.713	35.9131	26.6221	57.9382	95.5731	6.23309	61.588	-0.127483	0.825581	NC	-1.81786	1.66e-05	DOWN	-2.47423	3.48e-09	DOWN	0.700694	0.134094	NC	-4.22348	1.72e-21	DOWN	-0.85019	0.0808201	NC	LOC104418338	AP2-like ethylene-responsive transcription factor AIL6
Eucgr.C04109	60.0142	196.617	100.929	102.917	123.255	239.045	127.143	369.905	1.68245	6.39e-05	UP	-1.27677	0.00333701	DOWN	-1.80605	1.48e-05	DOWN	0.924061	0.0401748	NC	-1.15295	0.00719025	DOWN	0.410714	0.474609	NC	LOC104438456	putative clathrin assembly protein At2g25430
Eucgr.B00168	26.6294	183.244	794.537	32.458	23.1033	54.5896	184.696	56.3677	2.71532	1.3e-10	UP	1.89901	6.26e-06	UP	-2.91043	5.88e-12	DOWN	1.20246	0.00612879	UP	1.52727	0.000271821	UP	-0.157044	0.817581	NC	LOC104417282	probable pectate lyase 18
Eucgr.J02432	85.8184	181.411	73.9418	94.2347	68.5672	156.454	70.9469	89.3389	1.00652	0.0224233	UP	-1.52034	0.000367007	DOWN	-1.38581	0.00101722	DOWN	1.11686	0.0111703	UP	-1.35626	0.00132516	DOWN	-0.997516	0.0339356	NC	LOC104422757	calcium-dependent protein kinase 18
Eucgr.A00785	2.72633	4.18418	15.4834	9.58667	3.4116	4.22536	16.0826	8.25735	0.559362	0.271406	NC	1.69455	8.76e-05	NC	0.793271	0.084049	NC	0.054054	0.94353	NC	1.72929	4.62e-05	UP	1.01065	0.0362218	UP	LOC104432773	probable inactive receptor kinase At5g58300
Eucgr.G03142	0.957945	1.12806	6.0138	9.95531	2.18349	2.01569	4.78487	2.65293	0	1	NC	2.29357	1.94e-06	UP	2.74435	5.37e-09	UP	-0.354538	0.566365	NC	1.31097	0.00539223	UP	0.277333	0.710349	NC
Eucgr.C00632	17.4075	13.0044	15.0422	18.2487	49.9924	14.2229	29.5886	13.239	-0.539276	0.28118	NC	0.0743213	0.930912	NC	0.23651	0.659168	NC	-1.81408	2.49e-05	DOWN	0.806745	0.0808325	NC	-0.356576	0.566427	NC	LOC104436282	UPF0587 protein C1orf123 homolog
Eucgr.E01723	13.4567	181.301	64.9244	147.135	3.68918	44.9882	16.6721	62.2836	3.90888	5.35e-19	UP	-1.06196	0.0177278	DOWN	-0.949169	0.0297517	NC	4.86504	1.02e-25	UP	-1.93483	3.28e-06	DOWN	-1.01901	0.0297645	DOWN	LOC104444514	protein NRT1/ PTR FAMILY 7.3
Eucgr.H03454	8.46529	12.9864	19.0757	22.2664	7.81714	23.7496	18.9739	20.3969	0.630948	0.186562	NC	0.339145	0.581233	NC	0.22292	0.671466	NC	1.51233	0.000473312	UP	-0.555746	0.250074	NC	-0.390984	0.506234	NC	LOC104414791	uncharacterized LOC104414791
Eucgr.H04545	66.9881	15.8091	160.575	38.946	33.1856	24.3933	367.304	21.0356	-2.69783	2.16e-10	DOWN	3.63329	6.38e-17	UP	1.33238	0.00185546	UP	-1.12889	0.0111739	DOWN	4.55917	1.89e-24	UP	-0.260746	0.686817	NC	LOC104415611	dormancy-associated protein homolog 3
Eucgr.G02875	15.1792	4.83313	12.1941	37.938	11.9477	8.89004	12.3537	16.5584	-1.54667	0.000380901	NC	0.933668	0.0499661	NC	2.38616	1.98e-08	UP	-0.491182	0.328916	NC	0.618328	0.198864	NC	0.702697	0.178589	NC	LOC104454251	ACT domain-containing protein ACR10
Eucgr.F02300	7.93525	2.8571	43.4032	4.7838	26.7871	4.20932	6.39941	4.32348	-1.57761	0.000436597	DOWN	3.68327	1.2e-16	NC	0.325755	0.558269	NC	-2.82125	9.31e-11	DOWN	0.352966	0.523736	NC	-0.179571	0.811242	NC	LOC104449297	probable isoaspartyl peptidase/L-asparaginase 2
Eucgr.L01229	0.581441	0.415583	5.58644	8.02947	0.0225353	0.0754613	0.268943	0.926778	0	1	NC	3.59442	5.81e-14	UP	3.90744	3.57e-16	UP	0	1	NC	0	1	NC	3.64004	5.22e-08	NC	LOC104429336	probable LRR receptor-like serine/threonine-protein kinase At3g47570
Eucgr.B03951	15.1725	18.6313	48.7838	7.90465	12.3632	8.61851	28.1535	15.5513	0.97194	0.0290708	NC	1.08886	0.0147659	UP	-2.27982	5.2e-08	DOWN	-1.07966	0.01579	NC	2.65632	2.52e-10	UP	0.306368	0.626829	NC	LOC104434072	uncharacterized LOC104434072
Eucgr.A00239	12.7453	5.80265	21.7595	7.493	13.7176	4.06164	30.6965	6.10976	-1.20082	0.00758285	DOWN	1.68097	0.000118313	UP	0.0159008	0.984748	NC	-2.00106	5.17e-06	DOWN	2.81439	6.64e-11	UP	0.477066	0.43367	NC	LOC104443645	uncharacterized LOC104443645
Eucgr.B01387	10.7391	17.084	17.108	23.5508	4.98895	11.8389	8.3978	20.265	0.284618	0.597575	NC	-0.225064	0.745539	NC	0.0935071	0.86999	NC	1.22874	0.00581557	UP	-0.790309	0.0861557	NC	0.542468	0.323416	NC	LOC104426709	ALBINO3-like protein 2, chloroplastic
Eucgr.A01509	26.0622	3.30239	30.7195	0.366081	17.3826	4.46217	24.955	2.34851	-2.79134	1.48e-09	DOWN	2.99174	7.09e-11	UP	0	1	NC	-2.16345	1.59e-06	DOWN	2.62891	2.43e-09	UP	-0.979032	0.0880276	NC	LOC104438138	protein LITTLE ZIPPER 3
Eucgr.A00275	6.56155	2.34425	2.55694	3.3614	4.79504	3.22567	7.94458	3.27849	-1.61527	0.000386387	DOWN	0.0430078	0.966972	NC	0.0745171	0.922176	NC	-1.08046	0.0205382	DOWN	1.20413	0.00723065	UP	-0.383802	0.548976	NC
Eucgr.J01905	27.3661	43.2511	46.9199	55.5516	16.2264	34.9895	46.9067	53.403	0.589828	0.215616	NC	-0.105251	0.895316	NC	-0.0956136	0.864892	NC	1.07697	0.0151355	UP	0.201719	0.721892	NC	0.398212	0.493013	NC	LOC104422380	ethylene-overproduction protein 1
Eucgr.J00131	17.4198	25.3571	20.1539	39.5263	5.02055	18.0029	9.13057	22.1991	0.467535	0.347966	NC	-0.613373	0.234763	NC	0.175057	0.744588	NC	1.82216	2.49e-05	UP	-1.26904	0.00327093	DOWN	0.119912	0.869305	NC	LOC104421001	uncharacterized LOC104421001
Eucgr.A00807	10.6177	41.8733	34.9857	44.3309	31.8586	26.3647	41.4204	37.9553	1.72775	4.98e-05	UP	-0.524402	0.330115	NC	-0.0647655	0.911474	NC	-0.229828	0.680138	NC	0.287358	0.5946	NC	0.488994	0.37962	NC	LOC104432967	KH domain-containing protein At2g38610
Eucgr.H03549	189.254	73.8267	71.0433	66.7146	74.5407	140.092	43.0726	56.448	-1.65879	8.64e-05	DOWN	-0.279235	0.668359	NC	-0.59966	0.196179	NC	0.816146	0.0754804	NC	-1.84757	9.52e-06	DOWN	-1.47268	0.000889339	DOWN	LOC104414860	long chain acyl-CoA synthetase 6, peroxisomal
Eucgr.F01182	32.5063	20.2536	25.8435	52.998	45.0657	18.0568	29.2509	21.0715	-0.83152	0.0676634	NC	0.173252	0.814514	NC	0.972367	0.0264234	NC	-1.43686	0.000868839	DOWN	0.559881	0.246258	NC	0.0420475	0.959678	NC	LOC104448498	uncharacterized LOC104448498
Eucgr.E00345	0.848235	11.5914	7.95002	32.6575	1.43638	3.10677	6.25848	19.0443	3.71077	2.16e-14	UP	-0.738474	0.145113	NC	1.2	0.00568858	UP	1.23437	0.0146064	NC	1.10804	0.0156688	UP	2.72071	8.74e-10	UP	LOC104443613	serine/threonine-protein kinase SAPK3
Eucgr.F03181	41.4616	56.864	58.9488	32.652	22.9759	39.9428	46.8164	88.9035	0.369297	0.476504	NC	-0.0821111	0.921652	NC	-0.503327	0.292018	NC	0.809783	0.0849498	NC	-0.17764	0.760661	NC	1.0377	0.0280477	UP	LOC104450018	uncharacterized LOC104450018
Eucgr.F02962	2.5217	2.53135	3.79624	6.19597	3.24323	1.73401	7.12541	1.70113	0.0235527	0.989159	NC	0.712098	0.186538	NC	0.885937	0.0606648	NC	-0.916161	0.0706543	NC	1.71516	0.00014733	UP	-0.255421	0.733416	NC	LOC104449812	hypothetical protein
Eucgr.J02547	2.83163	2.98639	5.62258	9.30766	2.0725	4.4669	6.02659	4.14892	0.0584818	0.951008	NC	0.60971	0.300755	NC	1.30999	0.00476567	UP	1.25806	0.0133868	UP	0.36108	0.522156	NC	-0.109627	0.902982	NC
Eucgr.D01309	15.361	1.29682	27.9323	182.402	8.94266	8.73166	86.0083	95.6496	-3.47185	1.08e-12	DOWN	4.1954	6.52e-18	NC	6.84413	3.72e-39	UP	0.13123	0.841731	NC	3.38219	6.27e-15	UP	3.02349	5.93e-12	UP	LOC104441393	15.4 kDa class V heat shock protein
Eucgr.C00932	2.54912	3.09031	5.08187	8.6726	4.20165	10.7952	11.0463	17.0313	0.264451	0.668392	NC	0.442194	0.475683	NC	0.978392	0.0378196	NC	1.33678	0.00350952	UP	-0.0698733	0.917957	NC	0.678124	0.202712	NC	LOC104436521	uncharacterized LOC104436521
Eucgr.I02779	19.004	44.1249	44.4717	81.3897	38.8083	43.1986	53.2679	37.5158	1.11607	0.0110917	UP	-0.160116	0.829772	NC	0.465468	0.329419	NC	0.148117	0.803171	NC	0.0821266	0.894899	NC	-0.433256	0.448118	NC	LOC104420012	KH domain-containing protein At1g09660/At1g09670
Eucgr.H01637	1.15994	0.958794	1.69594	2.41403	2.21998	2.49532	6.32114	4.42992	0	1	NC	1.25252	0.035974	NC	1.75552	0.000831857	NC	0.678561	0.233966	NC	1.29967	0.00482197	UP	0.680926	0.245844	NC
Eucgr.G01342	57.4958	180.741	469.093	75.1025	129.533	524.446	164.79	924.978	3.01072	1.34e-12	UP	0.178979	0.804855	NC	-3.09567	3.16e-13	DOWN	1.95157	3.83e-06	UP	-1.90055	4.69e-06	NC	0.562924	0.294009	NC
Eucgr.C04003	7.52186	6.49842	11.7046	25.3573	6.22611	11.1392	15.9312	24.0179	-0.306641	0.569065	NC	0.620867	0.232689	NC	1.52997	0.000322412	UP	0.832901	0.0731983	NC	0.287106	0.596825	NC	0.898767	0.0637192	NC	LOC104438374	uncharacterized aarF domain-containing protein kinase At4g31390, chloroplastic
Eucgr.C01899	36.096	58.0459	13.1553	8.83602	42.5391	73.6863	18.3444	34.9415	0.792305	0.0820984	NC	-2.53113	1.84e-09	DOWN	-3.32425	9.12e-15	DOWN	0.854243	0.0603779	NC	-2.34933	1.7e-08	DOWN	-1.46093	0.00095076	DOWN	LOC104437109	BTB/POZ domain-containing protein NPY1
Eucgr.C00154	96.199	186.176	179.919	158.093	63.9713	159.81	159.109	194.13	0.922817	0.0386407	NC	-0.364133	0.539842	NC	-0.757501	0.0907323	NC	1.16657	0.00769261	UP	-0.274866	0.610474	NC	0.0737524	0.923159	NC	LOC104435956	NADPH--cytochrome P450 reductase 2
Eucgr.K01265	76.7531	66.0651	43.3403	57.4755	37.5885	41.0298	16.842	43.9879	-0.337271	0.515064	NC	-0.82047	0.0845709	NC	-0.653274	0.154601	NC	0.0632386	0.923583	NC	-1.54224	0.000280646	DOWN	-0.138984	0.843234	NC	LOC104425089	protein LURP-one-related 15
Eucgr.C00597	2.17389	0	49.1855	0.662639	0.0820167	0	9.10157	0.305392	0	1	NC	8.22495	1.52e-36	UP	0	1	NC	0	1	NC	10.097	5.45e-28	NC	0	1	NC
Eucgr.H00571	25.427	14.0461	34.1543	39.48	7.31998	14.4689	19.9558	23.2443	-0.86643	0.0562362	NC	1.01666	0.0254061	UP	0.96175	0.0285401	NC	0.903156	0.0485643	NC	0.105458	0.864123	NC	0.481633	0.389521	NC	LOC104456379	putative 3,4-dihydroxy-2-butanone kinase
Eucgr.I02039	26.6935	180.702	178.946	39.6034	70.6348	170.08	207.715	142.536	2.71915	1.16e-10	UP	-0.217706	0.751946	NC	-2.64472	2.89e-10	DOWN	1.24475	0.00417572	UP	0.0700559	0.910536	NC	-0.469169	0.399687	NC	LOC104419428	protein LONGIFOLIA 1
Eucgr.E04180	1.6768	8.33427	1.4795	0.76364	0.483571	2.08091	0.227287	0.616053	2.22588	6.93e-07	UP	-2.61198	4.49e-09	DOWN	-3.90764	1.67e-16	DOWN	2.39931	4.45e-06	NC	-3.78776	1.49e-11	NC	-1.8214	0.000493545	NC	LOC104447658	cysteine-rich receptor-like protein kinase 10
Eucgr.G03218	5.82783	0	0	0	24.9645	0	0	0	-3.3907	3.2e-15	NC	0.0780687	0.92482	NC	-0.337823	0.498175	NC	-2.70575	1.84e-10	DOWN	-0.338517	0.517641	NC	-0.646345	0.216408	NC
Eucgr.I00967	66.2713	63.3977	31.3516	43.493	61.1777	79.9974	34.8127	45.4193	-0.28691	0.589911	NC	-1.2588	0.00415007	DOWN	-0.921798	0.0363556	NC	0.345879	0.507961	NC	-1.40508	0.000899863	DOWN	-1.0998	0.0178079	DOWN	LOC104418593	phosphoglycerate mutase-like protein 4
Eucgr.G00453	63.6325	180.58	395.626	456.743	54.2219	229.39	267.094	405.626	1.45615	0.000611845	UP	0.888334	0.0554097	NC	0.86437	0.0499738	NC	2.04598	1.27e-06	UP	-0.0312238	0.961933	NC	0.593902	0.262102	NC	LOC104452644	polyol transporter 5
Eucgr.I01493	803.523	1698.93	519.874	202.868	1486.04	1344.34	646.01	473.259	0.402302	0.423434	NC	-1.64195	0.00010678	DOWN	-3.59962	7.88e-17	DOWN	-0.122067	0.839027	NC	-1.38655	0.000996749	DOWN	-1.93107	6.77e-06	DOWN	LOC104419009	expansin-like A2
Eucgr.D01016	34.2834	22.9286	45.8227	25.9484	66.7826	15.1098	49.0876	23.435	-0.638867	0.184421	NC	0.773167	0.11469	NC	0.364741	0.468937	NC	-1.10906	0.0127953	DOWN	1.36572	0.00134533	UP	-0.521456	0.351861	NC	LOC104441227	uncharacterized LOC104441227
Eucgr.G00367	0.116411	0.350996	0.765849	6.06419	0	0	0.00773067	0	0	1	NC	0.951049	0.103919	NC	3.63932	9.96e-15	UP	0	1	NC	0	1	NC	0	1	NC	LOC104452598	disease resistance protein TAO1
Eucgr.B01909	82.5143	31.4237	88.0488	82.5046	81.2166	27.7051	96.2408	26.0199	-1.62579	0.000121604	DOWN	1.26362	0.00386213	UP	0.910446	0.0386424	NC	-1.5668	0.000252886	DOWN	1.49485	0.000382509	UP	-0.296344	0.636701	NC	LOC104432280	serine/threonine-protein phosphatase PP1 isozyme 9
Eucgr.J00113	3.60497	2.12419	4.91375	1.85816	6.47534	2.95487	5.39353	3.07658	-0.835824	0.0840722	NC	0.933477	0.0536719	NC	-0.768315	0.114605	NC	-1.41587	0.00151279	DOWN	0.803606	0.0897263	NC	0.197665	0.784753	NC	LOC104420985	uncharacterized LOC104420985
Eucgr.E00827	0.222196	0.084338	7.02812	4.9155	0.206586	0.34248	5.47023	7.02841	0	1	NC	6.06641	6.35e-29	NC	5.39014	1.1e-23	NC	0	1	NC	3.77362	4.39e-16	UP	4.17872	2.22e-18	UP	LOC104443958	ABC transporter C family member 10
Eucgr.B00171	351.559	28.4943	117.862	3.89188	386.7	62.6162	298.911	7.13538	-3.67719	2.56e-17	DOWN	1.76405	3.08e-05	UP	-3.60606	3.72e-16	DOWN	-2.89669	1.09e-11	DOWN	2.01152	1.28e-06	UP	-3.43144	7.1e-15	DOWN	LOC104417293	BTB/POZ and TAZ domain-containing protein 1
Eucgr.I00763	9.38928	6.36584	11.8468	5.78194	7.37159	1.43052	3.04533	0.711978	-0.389231	0.463941	NC	0.635637	0.228245	NC	-0.549233	0.261908	NC	-2.26718	1.23e-06	DOWN	0.814762	0.131134	NC	-1.1638	0.0584951	NC	LOC104418487	microtubule-associated protein RP/EB family member 1C
Eucgr.J02266	26.9297	5.57291	90.3476	10.1424	43.4784	3.98512	44.3319	35.9762	-2.35496	3.69e-08	NC	3.80991	4.75e-18	UP	0.369113	0.467981	NC	-3.54645	1.1e-15	DOWN	3.29075	2.71e-14	UP	2.90253	3.75e-11	UP	LOC104422660	pectate lyase
Eucgr.K02606	44.9246	105.902	120.03	81.4156	94.1701	61.0932	165.475	64.197	0.855386	0.0584113	NC	-0.0585109	0.942607	NC	-0.593306	0.198857	NC	-0.639507	0.177233	NC	1.25183	0.00330164	UP	0.0706866	0.927305	NC	LOC104426068	2-Cys peroxiredoxin BAS1, chloroplastic
Eucgr.E03838	6.0204	5.89056	6.394	7.05383	12.5357	14.4284	7.30433	13.063	-0.266119	0.642245	NC	-0.030379	0.974364	NC	-0.111555	0.852849	NC	0.233567	0.678779	NC	-1.2564	0.00396316	DOWN	-0.34623	0.573384	NC
Eucgr.G01959	13.6373	7.08966	19.959	22.3833	6.64854	21.7833	7.96469	10.2797	-1.36327	0.00216252	NC	1.46055	0.000984942	UP	1.50879	0.000513138	UP	1.70259	9.59e-05	UP	-1.51724	0.000403319	DOWN	-1.68444	0.000157674	DOWN	LOC104453545	acetylajmalan esterase
Eucgr.L01763	19.0515	46.7912	30.21	23.1486	28.0996	27.5465	35.6138	54.7474	1.23209	0.00476707	UP	-0.854288	0.0706367	NC	-1.45985	0.000591907	DOWN	-0.0695542	0.915874	NC	0.19088	0.740906	NC	0.846551	0.0843983	NC	LOC104429934	DNA-damage-repair/toleration protein DRT102
Eucgr.I01660	0.689516	13.4912	10.227	10.1465	1.14654	2.3156	7.94539	6.79412	4.23864	3.79e-20	UP	-0.618631	0.229291	NC	-0.865687	0.0515783	NC	0.967752	0.0433197	NC	1.5468	0.000317617	UP	1.34469	0.00347458	UP	LOC104419151	uncharacterized LOC104419151
Eucgr.D00415	22.9645	13.1907	8.96599	22.1226	7.53647	17.6605	10.5653	15.0442	-0.897536	0.0466783	NC	-0.810378	0.090922	NC	0.301548	0.551398	NC	1.27497	0.003575	UP	-1.07515	0.013702	DOWN	-0.482135	0.388085	NC	LOC104440860	probable LRR receptor-like serine/threonine-protein kinase RFK1
Eucgr.I02371	6.4974	64.7881	32.7974	305.5	9.00782	96.7714	75.6081	86.2524	3.80002	6.11e-18	UP	0.248591	0.707911	NC	1.44954	0.000571507	NC	2.13122	4.47e-07	NC	0.563892	0.238075	NC	0.665521	0.197462	NC	LOC104419678	cytochrome P450 84A1
Eucgr.F02173	2.89246	5.16697	7.07062	13.3176	1.33614	7.11603	4.25891	14.3983	0.802728	0.0882429	NC	0.249044	0.715481	NC	1.00639	0.0224662	UP	2.39184	4.95e-08	UP	-0.938173	0.0377295	NC	0.795207	0.112516	NC	LOC104449205	uncharacterized LOC104449205
Eucgr.I01302	29.673	77.5722	15.8528	12.8246	28.9381	47.9132	31.736	8.34174	1.16587	0.00735426	UP	-2.40615	1.11e-08	DOWN	-3.14379	2.13e-13	DOWN	0.731504	0.118074	NC	-1.08517	0.0126635	DOWN	-2.78466	1.56e-10	DOWN
Eucgr.D01687	8.58061	29.673	40.1286	34.3491	11.1162	17.1268	19.5315	24.5259	1.62872	0.00015137	UP	0.220051	0.751948	NC	-0.240293	0.644952	NC	0.416681	0.417336	NC	0.281206	0.606734	NC	0.199889	0.767647	NC	LOC104441620	UPF0160 protein
Eucgr.B00380	46.1495	54.3054	72.8402	115.881	40.5778	81.9446	110.774	133.226	0.132058	0.81944	NC	0.479196	0.383123	NC	0.765597	0.0876848	NC	1.03546	0.0198697	UP	0.167608	0.771774	NC	0.327838	0.589195	NC	LOC104418715	serine/threonine-protein kinase AtPK2/AtPK19
Eucgr.B03043	4.8108	4.31852	8.88455	7.72695	8.74089	4.74681	12.5554	4.9392	-0.17419	0.76614	NC	0.64086	0.22211	NC	0.255758	0.636359	NC	-0.976981	0.0350973	NC	1.11193	0.0125021	UP	-0.170021	0.810415	NC	LOC104433297	uncharacterized LOC104433297
Eucgr.K03284	11.3806	141.326	6.74528	4.76453	0.301586	34.0179	1.22626	2.08133	2.99704	2.84e-12	NC	-3.14643	2.28e-13	DOWN	-3.80805	4.77e-18	DOWN	3.10179	8.94e-13	NC	-6.04203	1.71e-34	NC	-2.24996	1.76e-07	NC	LOC104427927	LOB domain-containing protein 16
Eucgr.L00353	2.42443	4.07335	2.38872	2.75385	25.1117	17.5654	22.8599	23.1295	1.21538	0.0198552	NC	-1.28358	0.011427	DOWN	-1.28583	0.00735173	NC	-0.540388	0.276127	NC	0.144094	0.813276	NC	0.111637	0.881621	NC	LOC104428349	protein DMR6-LIKE OXYGENASE 2
Eucgr.C01893	5.78832	21.236	12.8926	26.369	4.10622	9.5037	4.91712	12.57	1.27025	0.00337341	NC	-0.373417	0.530145	NC	-0.0789842	0.89068	NC	1.5115	0.000476734	UP	-1.06842	0.0144641	DOWN	-0.0878431	0.9083	NC	LOC104437104	probable folate-biopterin transporter 2
Eucgr.H00914	88.3285	49.3076	17.7001	22.4153	57.3192	159.08	1.06002	69.9266	-1.22408	0.00453407	DOWN	-1.62394	0.000137847	NC	-1.5988	0.000142556	DOWN	1.17381	0.00728932	UP	-7.44229	3.14e-47	DOWN	-1.44226	0.00111245	DOWN	LOC104456627	long chain acyl-CoA synthetase 1
Eucgr.D00177	51.6372	96.0065	94.8296	181.845	137.431	173.619	76.7734	118.821	0.821042	0.0704653	NC	-0.229537	0.734354	NC	0.489428	0.30106	NC	0.325575	0.534823	NC	-1.14622	0.00764954	DOWN	-0.767119	0.123541	NC	LOC104440705	ferredoxin--NADP reductase, root isozyme, chloroplastic
Eucgr.E03592	9.84698	10.7354	13.3172	1.94534	33.178	4.878	9.36796	2.82119	0.0919105	0.882442	NC	0.0840299	0.920213	NC	-2.90532	3.53e-11	DOWN	-2.77018	1.25e-10	DOWN	0.675026	0.158212	NC	-0.938478	0.064403	NC	LOC104445475	kinesin-1
Eucgr.D00762	2.65737	4.12533	5.86485	1.20318	1.2994	0.949981	2.51584	0.121432	-0.146254	0.821336	NC	0.319001	0.636157	NC	-2.28506	1.03e-06	DOWN	-0.867115	0.125484	NC	2.38734	3.19e-07	NC	0	1	NC	LOC104441106	hypothetical protein
Eucgr.L02616	27.4277	5.06431	2.88718	4.02426	15.7211	3.78809	2.17885	3.544	-2.46904	1.01e-08	DOWN	-1.05801	0.0294273	DOWN	-0.737167	0.126545	NC	-2.07859	2.15e-06	DOWN	-1.01757	0.0356836	DOWN	-0.276097	0.690311	NC
Eucgr.H02958	14.2235	15.0079	25.552	63.3882	9.07191	7.68379	17.1412	23.3772	-0.132922	0.82029	NC	0.58599	0.262519	NC	1.63024	0.000105189	UP	-0.291705	0.594278	NC	0.948035	0.033536	NC	1.34313	0.00300365	UP	LOC104414434	uncharacterized LOC104414434
Eucgr.J00786	116.195	69.3638	36.8034	36.9419	131.899	168.186	45.6579	89.6182	-0.800294	0.0780806	NC	-1.20861	0.00592302	DOWN	-1.38571	0.00102982	DOWN	0.371018	0.469496	NC	-2.17379	1.65e-07	DOWN	-1.2463	0.00577693	DOWN	LOC104421533	probable copper-transporting ATPase HMA5
Eucgr.E01168	20.6322	25.5702	34.0935	25.0142	26.743	29.3916	21.3267	19.464	0.170965	0.761018	NC	0.239125	0.721827	NC	-0.551356	0.238176	NC	-0.00426298	0.997275	NC	-0.859795	0.0549949	NC	-1.02161	0.0298844	DOWN
Eucgr.G02377	5.99713	6.02999	3.0372	2.75683	0.134772	0	0.00658867	0.411794	1.16631	0.00718116	UP	-2.75467	6.9e-11	DOWN	-3.6912	1.89e-17	NC	-1.47694	0.00076558	NC	-0.0178648	0.978522	NC	1.13733	0.0160323	NC	LOC108961000	aspartyl protease family protein At5g10770-like
Eucgr.J00210	7.62515	13.7457	13.9782	20.5301	4.21879	12.5716	8.84238	15.796	0.683056	0.159732	NC	-0.210547	0.770107	NC	0.170669	0.757234	NC	1.36728	0.00240085	UP	-0.726411	0.12594	NC	0.124852	0.867903	NC	LOC104421081	peptidyl-prolyl cis-trans isomerase CYP20-1
Eucgr.I02283	28.3738	15.295	17.696	29.6507	14.4185	16.7415	13.9182	20.535	-1.16619	0.00760274	DOWN	-0.126171	0.872383	NC	0.60716	0.191161	NC	0.0927373	0.884028	NC	-0.54091	0.268291	NC	0.282424	0.656156	NC	LOC104419601	protein S-acyltransferase 10
Eucgr.A02688	6.99395	177.841	101.501	120.061	2.57493	30.9809	20.3012	73.3978	4.59539	4.46e-24	UP	-1.06406	0.0175026	DOWN	-1.00342	0.0208462	DOWN	3.56689	1.2e-15	UP	-0.807416	0.0758057	NC	1.006	0.0328504	UP	LOC104448008	ABC transporter G family member 4
Eucgr.F01151	58.8053	22.9547	80.7637	1.68177	54.5245	4.32235	236.232	25.0722	-1.38909	0.00119444	DOWN	1.57067	0.000239158	UP	-4.22545	4.43e-20	DOWN	-3.68076	1.17e-16	DOWN	5.55581	3.58e-32	UP	2.31327	1.3e-07	NC	LOC104448466	early nodulin-like protein 2
Eucgr.E00847	20.564	13.6055	37.3747	2.56404	35.2419	6.46924	33.7355	4.2245	-0.833195	0.069696	NC	1.29571	0.00315383	UP	-2.8425	8.74e-11	DOWN	-2.54152	3.05e-09	DOWN	2.16739	2.72e-07	UP	-0.840631	0.100713	NC	LOC104443977	high mobility group B protein 6
Eucgr.H04372	2.86562	20.566	16.2627	69.9647	27.2175	34.474	18.0361	8.46754	2.7763	3.22e-10	UP	-0.563895	0.289278	NC	1.31221	0.00209648	UP	0.317052	0.551786	NC	-1.17842	0.00647028	DOWN	-2.18079	5.44e-07	DOWN	LOC104415454	probable aldo-keto reductase 1
Eucgr.F01082	6.97893	5.13111	10.7383	18.9801	13.1128	11.2699	15.4349	10.765	-0.904263	0.0600447	NC	0.833938	0.0990511	NC	1.53532	0.000488583	UP	-0.386494	0.467122	NC	0.358556	0.501141	NC	-0.227714	0.739739	NC	LOC104448404	uncharacterized LOC104448404
Eucgr.G01757	39.3024	14.1092	29.0241	19.849	36.5497	33.1522	38.4674	20.503	-1.638	0.000122103	DOWN	0.889981	0.0590306	NC	0.0983093	0.864892	NC	-0.335245	0.52466	NC	0.179416	0.756339	NC	-0.885938	0.0689776	NC	LOC104453406	transcription factor bHLH121
Eucgr.F03634	23.1047	25.5128	23.144	11.254	13.1857	15.9655	32.1952	18.5092	0.0350016	0.957842	NC	-0.329882	0.593476	NC	-1.57059	0.00020701	DOWN	0.155041	0.793766	NC	0.743953	0.105862	NC	0.0202082	0.982128	NC	LOC104450371	uncharacterized protein At1g76660
Eucgr.H00836	39.6696	3.35678	10.8818	20.5653	73.0362	17.9662	15.1062	17.0832	-3.55915	9.33e-16	DOWN	1.43231	0.00144231	UP	2.07551	1.44e-06	UP	-2.15124	3.86e-07	DOWN	-0.332829	0.531645	NC	-0.414605	0.477202	NC	LOC104456575	uncharacterized LOC104456575
Eucgr.L00499	322.717	39.5157	31.9241	28.4093	114.86	39.565	13.6171	14.1183	-3.06112	6.98e-13	DOWN	-0.532648	0.326804	NC	-0.926937	0.0373808	NC	-1.48863	0.000558778	DOWN	-1.78206	2.75e-05	DOWN	-1.72896	0.000101675	DOWN	LOC104428541	calcium-dependent protein kinase 1
Eucgr.I00291	99.9502	160.611	26.6611	12.1456	60.4837	98.5812	48.2129	87.698	0.615362	0.192479	NC	-2.79207	3.97e-11	DOWN	-4.15029	9.45e-21	DOWN	0.692723	0.139133	NC	-1.21743	0.00441845	DOWN	-0.367958	0.534529	NC	LOC104418178	ethylene-responsive transcription factor ABR1
Eucgr.F03003	17.6068	4.18448	10.661	13.4625	22.4286	29.1986	12.2631	10.69	-2.63838	3.92e-10	DOWN	1.73414	4.29e-05	UP	1.34791	0.00147834	UP	0.274628	0.60911	NC	-1.64498	8.08e-05	DOWN	-1.63311	0.000177879	NC
Eucgr.C04370	16.7484	7.90169	13.1985	15.4784	6.39224	6.97088	9.52041	7.77641	-1.1644	0.00962611	DOWN	0.553492	0.313013	NC	0.488722	0.320055	NC	0.0671132	0.92834	NC	0.103973	0.872854	NC	-0.125539	0.873661	NC
Eucgr.F02135	4.98642	5.70742	6.53648	5.17096	8.98524	4.32124	9.8071	3.26191	0.397572	0.444227	NC	0.285814	0.662212	NC	-0.676868	0.145431	NC	-0.872775	0.0597941	NC	1.1425	0.00898932	UP	-1.01825	0.0372915	DOWN
Eucgr.H01313	1.93958	2.90819	5.57448	4.14036	4.37385	2.27375	10.2597	1.49359	0.375094	0.521937	NC	0.747071	0.150448	NC	0.203416	0.732065	NC	-0.976312	0.0436147	NC	1.99852	4.65e-06	UP	-0.72579	0.211963	NC	LOC104456893	shaggy-related protein kinase alpha
Eucgr.F00972	36.6087	21.0655	32.276	53.6304	31.3417	21.6838	16.9817	8.6139	-0.875481	0.0538912	NC	0.359647	0.552728	NC	0.894036	0.0437795	NC	-0.507983	0.3054	NC	-0.457617	0.362583	NC	-1.58104	0.000408901	DOWN	LOC104448341	electron transfer flavoprotein subunit alpha, mitochondrial
Eucgr.F01895	36.207	48.4979	59.4826	122.977	18.5666	45.0965	44.6394	42.7522	0.315268	0.547434	NC	0.0291931	0.972861	NC	0.861981	0.0512427	NC	1.27198	0.00354427	UP	-0.387761	0.448247	NC	-0.340387	0.572897	NC	LOC104449024	DUF21 domain-containing protein At1g47330
Eucgr.I00020	7.44264	8.41278	61.8046	44.071	15.3124	22.9294	21.155	100.03	0.0495185	0.947123	NC	3.42083	3.27e-15	UP	3.15499	2.51e-13	UP	0.951495	0.0354978	NC	-0.549502	0.256235	NC	1.89214	1.13e-05	UP	LOC104417991	peroxidase 47
Eucgr.C03822	116.072	229.288	127.741	123.752	223.57	249.909	103.368	264.596	0.763011	0.095161	NC	-0.915904	0.0469261	NC	-1.13573	0.00802639	DOWN	0.124105	0.836432	NC	-1.49665	0.000360242	DOWN	0.0603795	0.938283	NC	LOC104440339	proline-rich receptor-like protein kinase PERK1
Eucgr.E01255	14.984	1.03312	39.7456	23.7532	17.7516	8.11346	28.9109	47.0722	-4.0718	7.08e-18	NC	5.24719	2.93e-27	NC	4.0282	9.09e-18	NC	-1.69789	9.49e-05	DOWN	1.68115	8.02e-05	UP	2.64663	1.14e-09	UP	LOC104444254	isoflavone reductase homolog
Eucgr.H02561	4.91422	8.21648	7.85226	11.8172	18.0198	21.3774	19.3013	34.7549	0.672902	0.185923	NC	-0.0382606	0.971051	NC	0.625494	0.192487	NC	0.74289	0.114173	NC	-1.01641	0.021373	DOWN	-0.0938275	0.901827	NC	LOC104414183	glutathione S-transferase TCHQD
Eucgr.C04181	71.9968	33.2921	40.722	45.0898	101.499	69.6941	71.189	86.7787	-1.17889	0.00661942	DOWN	0.0256205	0.976366	NC	-0.0281695	0.963554	NC	-0.620367	0.192577	NC	-0.161398	0.78124	NC	0.123684	0.862772	NC	LOC104438510	nudix hydrolase 19, chloroplastic
Eucgr.H00108	0.517294	5.44053	6.44174	12.369	2.83655	2.99167	2.31724	1.80581	3.26668	5.1e-11	UP	0.225885	0.756827	NC	1.12423	0.0112235	UP	-0.0464068	0.951666	NC	-0.296046	0.611329	NC	-1.00448	0.0586917	NC
Eucgr.J01074	18.3635	37.5889	21.7235	36.925	25.6625	31.333	22.461	29.4763	0.768165	0.0945129	NC	-0.995451	0.0287761	NC	-0.202045	0.701045	NC	0.507422	0.300973	NC	-1.36245	0.00128639	DOWN	-0.525278	0.33643	NC	LOC104421779	probable receptor-like protein kinase At5g47070
Eucgr.J02527	1.87764	3.09389	8.6751	10.7782	1.74381	3.76592	8.93976	4.5119	0.58352	0.290478	NC	1.25741	0.0062401	UP	1.33071	0.00274223	UP	1.06203	0.029357	NC	1.0617	0.0192311	UP	0.108377	0.898894	NC	LOC104422833	serine acetyltransferase 2
Eucgr.J00119	6.40877	9.19153	10.3835	9.00755	12.1769	9.84835	7.15759	10.9947	0.471822	0.355305	NC	-0.0329808	0.972474	NC	-0.161298	0.770861	NC	-1.00063	0.0281413	DOWN	0.167831	0.778829	NC	0.372566	0.539421	NC	LOC104420989	transcription factor RF2b
Eucgr.I00330	8.73482	8.4676	23.3086	14.7691	10.9822	12.4151	18.2358	40.1016	0.208718	0.706239	NC	1.14723	0.00982513	UP	0.112972	0.839656	NC	-0.0300366	0.966078	NC	0.378967	0.461142	NC	1.67601	0.000117901	UP	LOC104418204	probable inactive receptor kinase At5g10020
Eucgr.E00884	18.0057	17.6793	33.057	39.4816	5.89044	15.0727	9.08646	9.10402	-0.101373	0.873017	NC	0.69106	0.17076	NC	1.05209	0.0168094	UP	-0.714508	0.134506	NC	0.927313	0.0396432	NC	-0.195809	0.776358	NC	LOC104444006	RNA polymerase II transcriptional coactivator KELP
Eucgr.F04040	1.64456	0.284001	2.05969	0.696355	5.49453	8.88397	2.21894	1.85392	-3.17873	3.01e-10	NC	2.92342	5.68e-09	NC	1.25522	0.0312166	NC	0.828474	0.0780755	NC	-2.48988	8.96e-09	DOWN	-2.62186	5.2e-09	DOWN	LOC104452267	beta-amyrin synthase
Eucgr.B01056	3.09018	1.05774	19.2699	29.5483	10.8821	4.07252	5.12814	10.2036	-1.90887	0.000607497	NC	4.30052	9.2e-18	NC	4.75914	3.33e-21	NC	-1.49428	0.00136124	DOWN	0.183863	0.785171	NC	1.26977	0.0102271	UP	LOC104424219	non-specific lipid-transfer protein-like protein At2g13820
Eucgr.K01508	779.827	1756.97	1994.02	834.949	630.972	1084.96	1299.88	2692.45	1.10207	0.0113668	UP	-0.0379056	0.963946	NC	-1.49941	0.000353242	DOWN	0.742937	0.10867	NC	0.0660272	0.916209	NC	1.11174	0.01567	UP
Eucgr.K00238	80.6202	6.00421	23.4025	23.3189	62.9009	11.2059	4.4976	6.62537	-3.83559	4.43e-18	DOWN	1.75903	4.86e-05	UP	1.5457	0.000334706	UP	-2.56555	1.51e-09	DOWN	-0.254752	0.647516	NC	-0.666247	0.206976	NC	LOC104424401	heat stress transcription factor B-2b
Eucgr.E00173	2.65072	3.87704	4.20846	11.9749	1.53138	2.36878	2.26831	4.24116	0.346656	0.543545	NC	-0.0458132	0.96512	NC	1.24316	0.00498596	UP	0.902888	0.0800007	NC	-0.516271	0.340923	NC	0.623081	0.270784	NC	LOC104443461	tRNA-specific adenosine deaminase 1
Eucgr.H05012	3.57877	3.27955	7.43533	5.41875	2.7697	4.0195	13.6428	3.86968	-0.167452	0.800427	NC	0.941418	0.0556818	NC	0.323646	0.551008	NC	0.514081	0.340605	NC	1.59523	0.00025193	UP	-0.224581	0.752379	NC	LOC104415932	transcription termination factor MTERF6, chloroplastic/mitochondrial
Eucgr.H04809	26.5053	13.3665	14.7644	12.4917	23.5975	26.4755	13.8721	21.3228	-1.16989	0.00791162	DOWN	-0.191516	0.795824	NC	-0.461032	0.345711	NC	0.0790279	0.902082	NC	-1.09847	0.0123184	DOWN	-0.526768	0.341682	NC	LOC104415806	protein SCO1 homolog 2, mitochondrial
Eucgr.I02498	11.7009	23.266	7.68687	4.69457	0.995914	1.05729	4.42317	14.8276	0.935936	0.0390986	NC	-1.7991	2.74e-05	DOWN	-2.74388	1.74e-10	DOWN	0.179769	0.800854	NC	1.77317	0.000105029	UP	3.54062	2.1e-14	UP	LOC104420806	F-box protein SKIP22-like
Eucgr.C02997	97.5959	53.5726	62.3013	54.7266	48.926	52.0631	65.9653	49.594	-1.2414	0.00392017	DOWN	-0.0643122	0.937826	NC	-0.581002	0.209404	NC	-0.647444	0.170097	NC	0.134967	0.820238	NC	-0.436201	0.441463	NC	LOC104437815	protein EARLY FLOWERING 3
Eucgr.J00729	7.14418	6.88242	18.5937	14.4611	8.42871	6.63018	29.9984	9.21242	-0.268164	0.624011	NC	1.16348	0.00932749	UP	0.687864	0.13516	NC	-0.491329	0.328186	NC	2.09458	5.83e-07	UP	0.300991	0.634964	NC	LOC104421486	magnesium-chelatase subunit ChlD, chloroplastic
Eucgr.H01141	6.12057	0.544262	0.826843	0.375305	2.77937	0.603592	1.77021	0.710131	-3.87601	2.71e-12	DOWN	0	1	NC	0	1	NC	-2.2366	8.3e-05	NC	0	1	NC	0	1	NC
Eucgr.C03291	24.9381	59.2756	50.4345	46.4488	20.0803	32.1834	52.4087	62.2818	1.17097	0.0070301	UP	-0.397597	0.493222	NC	-0.74289	0.0988995	NC	0.870606	0.0562072	NC	0.313833	0.553181	NC	0.729237	0.148898	NC	LOC104438006	3-oxoacyl-[acyl-carrier-protein] synthase II, chloroplastic
Eucgr.C00607	86.1375	86.3672	66.7509	80.4357	117.284	67.5185	43.706	82.4059	0.207176	0.705714	NC	-0.780163	0.10318	NC	-0.753854	0.0928745	NC	0.24855	0.649401	NC	-0.732172	0.109836	NC	-1.06845	0.0213873	DOWN	LOC104436262	monoglyceride lipase
Eucgr.A01845	16.0059	23.1937	23.0039	23.3028	4.92305	37.4046	18.1109	34.9306	0.364289	0.480589	NC	-0.269399	0.683216	NC	-0.413544	0.395768	NC	2.56585	2.28e-09	UP	-1.05647	0.0156258	DOWN	-0.179913	0.789287	NC	LOC104440927	probable aminotransferase TAT2
Eucgr.D00843	28.6217	18.7809	9.76004	23.0126	8.24224	17.1822	7.18203	6.18926	-0.736472	0.111748	NC	-1.21968	0.00603793	DOWN	-0.195406	0.713526	NC	0.809332	0.081291	NC	-1.56976	0.000213324	DOWN	-1.79656	4.4e-05	DOWN
Eucgr.H03601	2.61392	42.6958	9.43184	5.40776	3.73359	3.75202	7.88457	19.0169	3.97943	4.85e-19	UP	-1.18609	0.0072223	NC	-2.93604	5.29e-12	NC	0.512302	0.306557	NC	-0.151282	0.80417	NC	1.58085	0.000351509	NC	LOC104414900	uncharacterized LOC104414900
Eucgr.J00947	3.40191	1.11862	3.9609	3.25697	4.04918	1.72172	2.05668	6.83874	-0.78337	0.15213	NC	2.46315	5.81e-08	NC	1.81908	6.88e-05	NC	-1.62225	0.000530809	DOWN	3.69045	2.72e-16	NC	2.51876	4.06e-08	NC	LOC104421684	uncharacterized LOC104421684
Eucgr.K02109	27.6788	174.281	55.6466	67.4458	10.0616	42.65	13.1232	90.4505	2.62782	4.49e-10	UP	-1.87736	8.23e-06	DOWN	-1.80511	1.51e-05	DOWN	2.61049	7.71e-10	UP	-2.46338	3.59e-09	DOWN	0.362963	0.539866	NC	LOC104425693	transcription factor bHLH62
Eucgr.F03754	5.55126	11.5777	12.5236	8.01539	4.14415	7.56129	7.97813	2.82149	1.34899	0.00199318	UP	-0.223184	0.74886	NC	-1.34311	0.00174462	DOWN	0.809983	0.0859836	NC	0.17972	0.758052	NC	-1.63913	0.000292989	DOWN	LOC104450477	uncharacterized protein At1g04910
Eucgr.G02857	11.0711	6.48511	12.1832	21.753	11.5497	6.57305	14.6924	8.40123	-1.29876	0.00304307	DOWN	0.69978	0.168929	NC	1.3121	0.00240816	UP	-1.1459	0.0107071	DOWN	0.890118	0.0499353	NC	0.20291	0.769528	NC	LOC104454236	ATPase ASNA1 homolog
Eucgr.K03350	14.7282	13.8968	6.21464	34.8348	2.88382	11.3623	24.0653	5.31664	-0.109957	0.85336	NC	-1.41668	0.00116402	DOWN	0.890538	0.0439899	NC	2.14882	6.47e-07	UP	0.697591	0.133584	NC	-1.47645	0.00100639	DOWN
Eucgr.B00254	5.926	5.22596	3.04587	2.74879	2.88489	2.95577	4.58728	5.49167	-0.199596	0.726074	NC	-0.347195	0.58123	NC	-1.50083	0.000588358	DOWN	0.130214	0.838642	NC	0.329048	0.546751	NC	0.760716	0.141777	NC	LOC104417971	cysteine-rich receptor-like protein kinase 42
Eucgr.G02098	85.5754	29.2935	13.523	83.2842	22.5933	43.3399	29.7961	19.1451	-1.61564	0.000133218	DOWN	-0.87489	0.0620912	NC	1.10864	0.0100869	UP	0.376327	0.465258	NC	-0.805857	0.0751378	NC	-0.330134	0.587207	NC	LOC104453655	adagio protein 3
Eucgr.A02804	28.9729	18.3127	37.8411	40.7001	64.1734	46.1813	52.2603	43.5742	-0.616157	0.196758	NC	0.828315	0.0818307	NC	0.704462	0.122412	NC	-1.42264	0.000965047	DOWN	0.411451	0.416964	NC	0.74166	0.141569	NC	LOC104448993	heat stress transcription factor B-2b
Eucgr.F01880	34.6241	50.9089	70.3216	74.0682	85.4428	47.5394	64.1496	45.9449	0.487539	0.321722	NC	0.0728197	0.930511	NC	-0.100185	0.858538	NC	-1.04013	0.0194009	DOWN	0.377629	0.463212	NC	-0.255361	0.689734	NC	LOC104449007	ornithine carbamoyltransferase, chloroplastic
Eucgr.A01053	7.14706	4.92111	10.7156	27.1068	10.5019	9.6939	15.8901	9.99973	-0.775788	0.0943477	NC	0.887264	0.0600433	NC	2.14285	3.17e-07	UP	-0.361872	0.487071	NC	0.753922	0.100169	NC	-0.131603	0.853471	NC	LOC104434780	probable WRKY transcription factor 58
Eucgr.H03983	618.368	176.463	765.951	0.974255	152.792	134.912	1024.31	191.824	-0.936959	0.0353342	NC	1.40957	0.00103839	NC	-1.54952	0.000221766	DOWN	0.302068	0.569006	NC	1.89467	5.01e-06	NC	-1.07364	0.0205863	NC	LOC104415184	major allergen Pru ar 1
Eucgr.D02074	1.89661	6.59689	2.8554	1.33574	2.77579	9.44708	2.89223	2.16791	1.69466	0.000208072	NC	-1.33281	0.00376468	NC	-2.66022	4.2e-09	NC	1.80994	4.94e-05	UP	-1.95436	6.45e-06	DOWN	-2.5258	2.5e-08	DOWN
Eucgr.I01184	4.64773	9.75683	4.21187	2.41751	0.60955	1.31616	1.59308	0.0335237	1.00806	0.0333558	UP	-1.45692	0.00142716	DOWN	-2.4854	3.73e-08	DOWN	0	1	NC	-0.149141	0.871732	NC	0	1	NC	LOC104418770	salicylic acid-binding protein 2
Eucgr.I01873	5.576	0.970713	0.710339	1.56299	8.98303	7.155	1.93558	4.12079	-2.54782	2.45e-08	DOWN	-0.697457	0.266473	NC	0.298371	0.618647	NC	-0.463675	0.364321	NC	-2.15399	7.85e-07	DOWN	-1.02156	0.0360978	DOWN	LOC104420657	senescence-associated carboxylesterase 101
Eucgr.J01640	3.6823	0.0381793	8.71264	0.53944	4.87861	0.0773143	7.09777	2.97123	-6.53864	1.52e-24	NC	7.43993	1.88e-32	NC	3.3995	7.26e-06	NC	-5.84314	3.09e-24	NC	6.07341	4.69e-27	UP	4.92551	3.18e-17	NC	LOC104422202	sucrose synthase 5
Eucgr.K02596	1.53454	4.80463	6.48351	9.87925	1.75039	5.01796	2.5052	2.31759	2.6746	4.27e-09	UP	-0.580294	0.279935	NC	0.363863	0.470205	NC	0.830538	0.08835	NC	-0.41256	0.4389	NC	-0.778787	0.143672	NC	LOC104426062	IAA-amino acid hydrolase ILR1
Eucgr.B02239	126.433	43.9855	3430.03	107.094	12.6492	6.82804	1369.14	2.89456	-1.61501	0.00013221	DOWN	6.08581	6.57e-37	UP	0.851536	0.0544598	NC	-0.940162	0.040859	NC	7.46618	9.81e-49	UP	-1.40446	0.00255168	DOWN	LOC104432634	asparagine synthetase [glutamine-hydrolyzing] 1
Eucgr.I01406	0.187967	1.54772	6.54554	10.5372	0.259017	2.50202	5.45402	3.84656	2.85962	1.08e-05	NC	2.56356	1.91e-08	NC	2.35331	2.1e-07	UP	3.13946	2.13e-08	NC	0.875969	0.0713993	NC	0.257448	0.727668	NC	LOC104418936	myb-related protein 308
Eucgr.K02327	4.25384	1.38018	2.88579	0.657971	8.44833	1.51021	5.92831	0.764087	-1.76036	0.000157488	DOWN	0.83085	0.135981	NC	-1.49604	0.00477386	NC	-2.47715	4.56e-08	DOWN	1.72049	0.000141233	UP	-1.05234	0.0738225	NC	LOC104425881	CDT1-like protein a, chloroplastic
Eucgr.B03678	11.4021	21.5515	8.81197	6.87554	6.51	6.69223	5.95203	9.33354	0.830925	0.0797295	NC	-1.49439	0.000798944	DOWN	-2.12245	9.88e-07	DOWN	-0.0210546	0.985219	NC	-0.42369	0.444212	NC	0.380485	0.544901	NC
Eucgr.K00134	13.6407	7.37837	22.5807	43.7597	18.431	11.7553	22.5635	13.3574	-1.06596	0.0178163	DOWN	1.53442	0.00041861	UP	2.41776	1.11e-08	UP	-0.922706	0.0432954	NC	0.825898	0.0697218	NC	0.187213	0.783914	NC	LOC104424319	uncharacterized Rho GTPase-activating protein At5g61530
Eucgr.A01002	3.03092	3.57781	5.04246	1.09636	4.64115	1.82363	4.53108	0.944005	0.14637	0.812418	NC	0.290187	0.670339	NC	-2.13011	2.98e-06	NC	-1.30075	0.00513789	NC	1.25001	0.00602933	UP	-1.20152	0.024522	NC	LOC104434329	protein S-acyltransferase 18
Eucgr.E03447	3.63096	8.76888	9.70857	11.3736	1.88847	3.13267	5.82476	8.01046	1.06725	0.0205136	UP	-0.0194502	0.986368	NC	-0.0581369	0.927259	NC	0.34416	0.567975	NC	0.663413	0.183066	NC	1.13701	0.0194919	UP	LOC104445351	bifunctional protein FolD 4, chloroplastic
Eucgr.J02309	26.8363	31.2989	46.3961	33.8971	22.6196	23.3755	31.414	14.6811	0.1275	0.827526	NC	0.101456	0.900011	NC	-0.0517648	0.931428	NC	-0.841658	0.0672912	NC	1.04936	0.0165373	UP	-0.59459	0.270784	NC	LOC104422690	50S ribosomal protein L13
Eucgr.H03436	3.92428	7.23877	15.9519	14.2889	7.26001	5.24237	15.6801	9.18985	0.836366	0.0724279	NC	0.917573	0.0498513	NC	0.526808	0.267773	NC	-0.468025	0.357835	NC	1.36649	0.00142887	UP	0.595522	0.272387	NC	LOC104414776	probable RNA helicase SDE3
Eucgr.K02454	48.1525	172.61	80.965	145.491	42.6498	127.717	33.8117	122.8	1.76597	2.64e-05	UP	-1.34649	0.00183329	DOWN	-0.703261	0.119492	NC	1.54495	0.00030031	UP	-2.20692	1.09e-07	DOWN	-0.28835	0.643526	NC	LOC104425965	ABC transporter A family member 2
Eucgr.J00341	2.54033	7.98514	20.2109	3.07755	9.9629	3.06399	10.5587	13.7862	1.5927	0.000391131	NC	1.16669	0.00971146	UP	-1.85847	2.17e-05	DOWN	-1.7511	8.11e-05	DOWN	1.6033	0.00025671	UP	2.0497	4.47e-06	UP
Eucgr.B02908	0.0277953	0.0124197	7.74691	0.108566	0	0	10.8185	0.940069	0	1	NC	8.93126	2.32e-33	NC	0	1	NC	0	1	NC	11.3824	1.95e-38	UP	7.58164	9.79e-12	NC	LOC104433203	probable sulfate transporter 3.3
Eucgr.H00420	34.2008	25.1997	15.3159	16.5166	39.996	42.8973	9.27331	15.893	-0.472341	0.33826	NC	-1.01639	0.0250797	DOWN	-0.999183	0.0219979	NC	0.0890474	0.886418	NC	-2.45012	4.41e-09	DOWN	-1.62404	0.000204069	DOWN	LOC104456270	lysine-specific demethylase JMJ25
Eucgr.B03086	151.823	142.957	335.024	110.054	107.713	73.3311	96.6361	154.73	-1.83925	1.16e-05	DOWN	0.9605	0.0352463	NC	-0.446907	0.349522	NC	-0.429963	0.391894	NC	0.32098	0.541185	NC	-0.631714	0.226409	NC	LOC104435580	S-adenosylmethionine decarboxylase proenzyme-like
Eucgr.E00135	3.07153	3.03755	9.8847	89.1545	4.18952	12.9071	19.9492	24.3145	-0.137126	0.821315	NC	1.64256	0.000148382	UP	4.63261	2.08e-24	UP	1.58479	0.000251677	UP	0.584256	0.22186	NC	0.843708	0.084709	NC	LOC104443437	uncharacterized LOC104443437
Eucgr.C03763	5.92123	0.0903317	7.14137	2.57359	2.05754	0.229808	3.02755	1.22106	-5.91579	5.92e-20	DOWN	6.21598	9.39e-23	UP	4.16785	2.43e-09	NC	-2.92911	1.48e-06	NC	3.20144	2.82e-08	NC	2.06316	0.00219005	NC	LOC104438229	probable RNA-dependent RNA polymerase 5
Eucgr.H04803	2.0956	1.32154	1.84613	2.44011	2.502	5.42143	5.30511	4.54433	0	1	NC	0	1	NC	0.463915	0.506918	NC	1.53618	0.001077	UP	-0.446912	0.401674	NC	-0.727778	0.185129	NC
Eucgr.E02528	1.65856	0.209561	0.90945	0.521151	7.70613	2.48316	3.2302	5.89902	0	1	NC	0	1	NC	0	1	NC	-1.75966	0.000227143	NC	-0.280577	0.70649	NC	1.1694	0.0288552	UP
Eucgr.H04476	4.60936	13.2863	19.011	40.2953	9.18585	14.9111	11.43	30.5297	1.49468	0.000730191	UP	0.32113	0.613985	NC	1.26459	0.00327115	UP	0.616989	0.208936	NC	-0.535595	0.278584	NC	0.983119	0.0401847	NC	LOC104415541	nuclear transcription factor Y subunit C-3
Eucgr.J02701	6.76849	1.06845	2.59918	1.18249	0	0	0	0	-2.74735	1.94e-09	DOWN	0.841857	0.126593	NC	-0.424094	0.497572	NC	0	1	NC	0	1	NC	0	1	NC	LOC108955729	probable LRR receptor-like serine/threonine-protein kinase At4g29180
Eucgr.K02102	0	0	0	0	0	0	80.9416	4.41255	0.832214	0.0675223	NC	1.60049	0.000168871	NC	-4.08404	8.14e-20	NC	-0.597992	0.220505	NC	2.29662	4.52e-08	UP	-0.493683	0.387457	NC	LOC104427616	MDIS1-interacting receptor like kinase 2
Eucgr.C00422	103.302	19.6255	224.339	242.393	98.8458	262.162	132.584	18.3256	1.58885	0.000166705	NC	-0.760901	0.113463	NC	-1.36413	0.00122489	DOWN	0.725183	0.118619	NC	-1.19522	0.00515008	NC	0.0530205	0.945154	NC	LOC104436144	transmembrane 9 superfamily member 11
Eucgr.H01953	3.87812	0.768208	9.64159	50.869	2.02644	4.37941	4.878	8.98104	-0.54118	0.291215	NC	2.37686	3.07e-08	UP	4.71572	7e-25	UP	1.25464	0.00488767	NC	0.176058	0.762609	NC	1.19218	0.00946058	NC	LOC104457241	cytochrome P450 CYP82D47
Eucgr.K00909	370.76	72.8652	38.023	34.3273	630.585	199.081	0	43.5106	-2.43797	6.89e-09	DOWN	-1.0593	0.0199257	NC	-1.20564	0.00528629	NC	-1.2546	0.00388101	NC	-2.82362	1.94e-11	NC	-1.35092	0.00253689	NC
Eucgr.H03989	11.485	4.4315	18.2787	0.976824	15.5003	13.5803	65.3236	0.856658	-1.40233	0.00278684	DOWN	1.41267	0.00264337	UP	-3.83179	1.34e-10	NC	-1.01086	0.0321379	DOWN	2.37734	2.95e-08	UP	-1.32454	0.00827854	NC	LOC104415189	major allergen Pru ar 1
Eucgr.H00961	8.94445	8.74953	3.86106	3.2057	0.744072	8.3965	1.68937	0	-0.140235	0.813524	NC	-1.41936	0.00156808	DOWN	-1.8899	1.54e-05	DOWN	3.47633	3.27e-13	UP	-2.52086	1.29e-08	NC	0.844355	0.0912096	NC	LOC104456651	proline-rich receptor-like protein kinase PERK9
Eucgr.B01996	6.12451	2.06635	39.6464	34.639	12.8619	1.89237	42.1208	10.2993	-1.60308	0.000373018	DOWN	4.00875	5.15e-19	UP	3.62853	3.79e-16	UP	-2.85367	1.45e-10	DOWN	4.1274	5.77e-20	UP	2.13599	2.41e-06	NC
Eucgr.J00927	63.7604	79.824	52.797	69.3865	53.0686	66.1729	46.185	75.7338	0.117486	0.839665	NC	-0.770888	0.108675	NC	-1.5024	0.000353262	DOWN	0.164905	0.774838	NC	-0.747216	0.101863	NC	-0.0627523	0.936035	NC
Eucgr.H02811	1.55957	8.15109	10.9625	38.7452	1.40194	2.3187	3.71998	5.14658	2.33334	2.04e-07	UP	0.261969	0.698897	NC	1.86532	9.77e-06	UP	0.742689	0.152681	NC	0.446097	0.415392	NC	0.965273	0.0565803	NC	LOC104414350	beta-glucosidase 17
Eucgr.J02253	80.2318	168.224	78.62	96.4293	26.6481	56.7761	50.1471	66.644	1.71086	4.81e-05	UP	-1.70935	5.32e-05	DOWN	-1.97242	2.19e-06	DOWN	1.02734	0.0212676	UP	-0.72001	0.118213	NC	0.405544	0.483147	NC	LOC104422649	serine/threonine-protein kinase HT1
Eucgr.B02233	0.143309	0	7.71165	1.69123	0.282678	0.0381	2.33527	0.811648	0	1	NC	10.3114	1.79e-29	UP	8.12195	7.15e-14	NC	0	1	NC	5.88244	1.88e-20	NC	3.6995	7.12e-07	NC	LOC104432628	probable N-acetyltransferase HLS1-like
Eucgr.J01167	1.26631	2.83896	4.90965	9.39349	2.49108	1.79064	4.93096	4.04897	0.190309	0.759325	NC	0.576594	0.291735	NC	1.46757	0.000691006	UP	-0.540734	0.295191	NC	1.28622	0.00392116	UP	1.03384	0.0360279	NC	LOC104421854	uncharacterized LOC104421854
Eucgr.I01631	2.82991	2.02751	2.95397	6.37809	2.97245	3.38056	3.9656	5.02684	-0.827	0.133205	NC	0.631664	0.308937	NC	1.40429	0.00344512	UP	0.247999	0.708533	NC	-0.206819	0.759068	NC	0.230416	0.763481	NC	LOC104419126	ABC transporter I family member 11, chloroplastic
Eucgr.I01717	21.4899	3.39334	0.71424	0.486477	17.2851	3.89997	0.799914	0.659157	-2.91793	2.11e-11	DOWN	-2.60322	4.94e-08	NC	-3.17751	1.32e-10	NC	-2.1482	6.72e-07	DOWN	-2.60747	1.36e-08	NC	-2.7309	1.83e-08	NC	LOC104419198	cytochrome P450 724B1
Eucgr.F01475	2.55628	4.55464	8.84904	16.9415	2.50984	4.81847	8.59564	8.79921	0.733253	0.135107	NC	0.74477	0.139043	NC	1.51834	0.000419229	UP	0.803859	0.100173	NC	0.686393	0.153343	NC	0.657944	0.223661	NC	LOC104448685	uncharacterized LOC104448685
Eucgr.E00270	2.99265	10.6427	31.8278	77.099	9.46055	17.0601	32.5179	53.3643	2.1459	8.55e-07	UP	1.2402	0.004973	UP	2.2951	4.33e-08	UP	0.83888	0.0708789	NC	1.01495	0.02106	UP	1.42879	0.00135885	UP	LOC104443539	cinnamoyl-CoA reductase-like SNL6
Eucgr.F04020	4.85739	11.5178	12.394	24.9088	4.19516	7.54542	5.24066	12.7325	1.0315	0.0222674	UP	-0.147428	0.848513	NC	0.823605	0.0662527	NC	0.790874	0.0944179	NC	-0.769385	0.0994895	NC	0.502301	0.371934	NC	LOC104450685	metal tolerance protein C4
Eucgr.C02261	369.689	215.384	271.69	114.746	395.947	159.041	222.589	74.2239	-0.819232	0.0703873	NC	0.103276	0.897189	NC	-1.3667	0.00122821	DOWN	-1.31552	0.00236413	DOWN	0.237924	0.667665	NC	-1.34893	0.00259147	DOWN	LOC104437355	60S acidic ribosomal protein P3
Eucgr.J02352	17.5818	20.256	22.4624	30.3957	31.3621	81.0883	18.7432	52.1355	0.153746	0.787604	NC	-1.37608	0.00149887	NC	0.0569398	0.923649	NC	2.73118	1.28e-10	NC	-2.56	8.55e-10	DOWN	-1.01627	0.0300037	DOWN	LOC104422713	peroxidase 51
Eucgr.L00631	7.98179	2.24391	11.5107	10.7918	6.92781	2.27327	23.1391	7.38704	-1.9622	2.22e-05	DOWN	2.26884	6.33e-07	UP	1.80885	7.45e-05	UP	-1.73166	0.000214602	DOWN	3.40747	3.81e-14	UP	1.53349	0.00170413	NC
Eucgr.E00168	35.28	16.7775	19.9529	55.9461	23.5284	117.379	21.7663	52.4872	-1.7454	3.53e-05	DOWN	0.0124988	0.99053	NC	1.5056	0.000356797	UP	2.23378	1.22e-07	UP	-2.71731	8.87e-11	DOWN	-1.40248	0.00159161	DOWN	LOC104443456	O-glucosyltransferase rumi homolog
Eucgr.H00689	78.1265	164.982	125.204	46.9794	37.6491	24.9939	58.8968	144.635	1.34118	0.00169065	UP	-0.584759	0.258442	NC	-2.17594	1.74e-07	DOWN	1.00161	0.0245699	UP	-0.542994	0.259565	NC	1.20104	0.0081727	NC
Eucgr.G02561	39.194	12.908	15.4193	21.174	72.8793	47.071	31.5438	27.0258	-1.44009	0.000723378	DOWN	-0.0908895	0.911029	NC	0.17528	0.743445	NC	-0.993319	0.0261062	NC	0.160054	0.783519	NC	-0.553572	0.306728	NC	LOC104453991	aldo-keto reductase family 4 member C9
Eucgr.E00210	43.282	164.604	116.608	118.979	37.9238	90.5158	80.7572	173.784	2.02775	1.32e-06	UP	-1.03397	0.0215347	DOWN	-1.25364	0.00316758	DOWN	1.3098	0.0024989	UP	-0.58469	0.218959	NC	0.903164	0.0595384	NC	LOC104443487	probable methyltransferase PMT13
Eucgr.B03073	30.1806	161.184	49.8959	125.02	11.0057	77.4011	15.4832	146.348	2.39172	1.21e-08	UP	-1.94243	3.83e-06	DOWN	-0.843186	0.0567137	NC	2.80321	4.83e-11	UP	-2.58978	5.92e-10	DOWN	0.68874	0.177912	NC
Eucgr.C04250	13.5492	15.5684	9.176	4.26772	1.30693	8.92239	11.4107	12.4566	0.276271	0.612609	NC	-1.19879	0.00772326	DOWN	-2.51	5.75e-09	NC	1.84787	5.78e-05	NC	0.522989	0.300298	NC	0.728397	0.16544	NC	LOC104438564	umecyanin
Eucgr.A02571	13.4163	6.36239	36.7682	31.7162	8.86519	8.0269	64.6538	14.8317	-1.084	0.015731	DOWN	2.08687	9.8e-07	UP	1.6691	8.76e-05	UP	-0.357966	0.503799	NC	2.77015	6.16e-11	UP	0.663296	0.213343	NC	LOC104446877	33 kDa ribonucleoprotein, chloroplastic
Eucgr.K00739	12.3785	3.3394	38.3279	1.73961	6.65662	2.03632	53.2059	37.3375	-1.90092	1.22e-05	DOWN	3.2099	1.66e-13	UP	-1.85872	4.84e-05	NC	-2.3889	1.16e-07	NC	5.18875	3.99e-28	NC	4.66933	3.51e-23	NC	LOC104424713	1-aminocyclopropane-1-carboxylate oxidase 3
Eucgr.J00228	40.0627	19.7983	27.2021	35.5915	45.3226	23.7269	23.3597	24.1381	-1.12871	0.00984153	DOWN	0.311291	0.621376	NC	0.442697	0.357991	NC	-0.835295	0.0680174	NC	-0.0496758	0.937915	NC	-0.227697	0.727128	NC	LOC104421099	arginyl-tRNA--protein transferase 2
Eucgr.J01387	88.615	136.617	137.664	51.5369	129.595	42.0278	110.956	14.8225	1.0851	0.013092	UP	-0.962858	0.0348249	NC	-1.90958	4.65e-06	DOWN	-1.60056	0.000186572	DOWN	1.29297	0.00243883	UP	-1.60097	0.000319989	DOWN	LOC104422032	protein SPIRAL1-like 2
Eucgr.H04715	0	0.0411933	0.862001	1.67156	0.0622863	0.973104	8.03898	0.57477	0	1	NC	0	1	NC	0	1	NC	0	1	NC	2.48815	2.21e-07	UP	0	1	NC
Eucgr.I01987	34.5376	53.2954	75.5643	70.4168	43.5635	41.1537	63.598	22.516	0.474912	0.334859	NC	0.219585	0.750054	NC	-0.0424483	0.94297	NC	-0.165516	0.774666	NC	0.473529	0.337958	NC	-1.11968	0.0154396	DOWN	LOC104419396	ATP synthase subunit O, mitochondrial
Eucgr.G03149	4.37515	6.63533	0.663926	1.58799	2.94869	2.39895	2.39558	1.83417	-1.07152	0.0151419	DOWN	-0.735988	0.135416	NC	-2.29722	6.61e-08	DOWN	-0.233728	0.67612	NC	0.418176	0.411399	NC	-0.863602	0.0804338	NC	LOC104454476	protein ENHANCED DISEASE RESISTANCE 4
Eucgr.C04102	8.30063	4.53158	17.8901	21.3656	4.97047	6.71655	22.4523	5.17484	-0.958457	0.0402358	NC	2.06568	1.7e-06	UP	2.41387	1.64e-08	UP	0.152143	0.807019	NC	2.06097	9.73e-07	UP	-0.583911	0.294484	NC	LOC104440457	cytochrome P450 CYP749A22-like
Eucgr.C00871	66.2877	64.7273	31.4652	23.79	30.315	32.8345	28.8442	25.0245	-0.0978648	0.869608	NC	-1.40812	0.00113271	DOWN	-1.9513	3.17e-06	DOWN	0.10002	0.87271	NC	-0.632354	0.181423	NC	-0.885744	0.0691449	NC	LOC104436465	uncharacterized LOC104436465
Eucgr.C00675	133.296	25.2266	40.3781	6.92885	97.7187	20.5723	57.8853	20.4805	-2.51458	2.83e-09	NC	0.587764	0.263289	NC	-2.15713	5.23e-07	NC	-2.29999	6.31e-08	DOWN	1.16861	0.00701537	UP	-0.284388	0.657566	NC	LOC104436327	probable WRKY transcription factor 50
Eucgr.K00285	0.0873997	0.091876	16.974	0	2.4272	0.19738	63.3424	0.013337	0	1	NC	7.98038	1.94e-40	NC	0	1	NC	-3.791	1.93e-12	NC	8.35591	1.82e-49	UP	0	1	NC	LOC104424435	BAHD acyltransferase DCR
Eucgr.E03996	1.41747	3.45863	2.14478	3.15279	6.16065	11.6498	4.28997	8.49891	1.10318	0.0193886	NC	-1.0098	0.0359904	NC	-0.596299	0.217151	NC	0.849105	0.0678928	NC	-1.61381	0.000159439	DOWN	-0.612675	0.254678	NC	LOC104445682	lysM domain receptor-like kinase 3
Eucgr.B03586	127.762	10.2112	3.92056	1.01691	212.051	40.9612	2.3397	1.73575	-3.43178	1.6e-15	DOWN	-1.85318	1.35e-05	DOWN	-4.7114	6.47e-24	NC	-2.23214	1.2e-07	DOWN	-4.2518	1.02e-21	DOWN	-4.47927	1.1e-22	DOWN	LOC108957813	pyruvate kinase, cytosolic isozyme
Eucgr.G01609	1.66612	5.91795	4.3386	7.11959	0.00223333	0.240178	0	0	2.0765	6.33e-05	UP	-0.809909	0.143204	NC	-0.139923	0.818383	NC	0	1	NC	0	1	NC	0	1	NC	LOC104455447	uncharacterized LOC104455447
Eucgr.F02669	41.8633	42.5339	31.0316	17.589	55.8347	52.6849	36.5445	21.9594	0.355666	0.488408	NC	-0.719581	0.14204	NC	-2.53133	1.87e-09	DOWN	-0.155315	0.790752	NC	-0.800924	0.0772346	NC	-1.07188	0.0214021	DOWN	LOC104449566	sphinganine C4-monooxygenase 1
Eucgr.F01622	13.543	17.1663	22.9711	15.8455	10.1078	7.24197	15.5208	20.9206	0.241286	0.65902	NC	0.125377	0.872359	NC	-0.568665	0.224399	NC	-0.481601	0.33833	NC	0.894623	0.0472345	NC	1.24722	0.00648342	UP	LOC104448809	protein ACCUMULATION AND REPLICATION OF CHLOROPLASTS 6, chloroplastic
Eucgr.G02320	42.2672	24.2992	53.9898	21.0922	43.5018	19.2853	55.6503	28.1529	-0.753759	0.102617	NC	0.647437	0.201546	NC	-1.18852	0.00593845	DOWN	-1.57564	0.000240675	DOWN	1.08834	0.0124404	UP	0.166849	0.807567	NC	LOC104453795	uncharacterized LOC104453795
Eucgr.K02314	49.2733	159.769	139.871	89.5404	33.7455	103.716	82.117	240.185	1.5508	0.000243056	UP	-0.671867	0.176557	NC	-1.24388	0.00342223	DOWN	1.65492	0.00010003	UP	-0.694955	0.132073	NC	0.762149	0.126026	NC	LOC104425874	dolichyl-diphosphooligosaccharide--protein glycosyltransferase subunit STT3B
Eucgr.I01783	3.67148	8.87494	7.70502	20.1127	5.75103	5.24621	4.61309	11.5649	1.29149	0.0039869	UP	-0.38862	0.520204	NC	0.478897	0.321398	NC	-0.305109	0.59039	NC	-0.358029	0.515997	NC	1.24803	0.00760308	UP	LOC104419251	cinnamoyl-CoA reductase-like SNL6
Eucgr.B03901	5.98397	22.1517	15.8098	20.9373	10.7677	17.991	18.941	31.8578	1.7214	6.06e-05	UP	-0.815086	0.0887745	NC	-0.534993	0.256626	NC	0.629067	0.190309	NC	-0.397724	0.43722	NC	0.48558	0.384408	NC	LOC104434022	protein RETICULATA-RELATED 1, chloroplastic
Eucgr.H05060	23.7304	22.8001	25.3677	22.5245	61.9565	25.9087	26.6801	23.6759	-0.205708	0.709802	NC	-0.388382	0.509067	NC	-0.763307	0.0906055	NC	-1.20331	0.00599283	DOWN	-0.158397	0.787563	NC	-0.352997	0.556959	NC	LOC104415955	ataxin-10
Eucgr.F03693	13.699	40.892	30.3566	55.1428	43.7024	40.3614	39.418	37.072	1.60328	0.000171374	UP	-0.709115	0.150455	NC	-0.0404002	0.945891	NC	-0.0998281	0.872315	NC	-0.366753	0.477446	NC	-0.39507	0.49952	NC	LOC104450423	two-pore potassium channel 1
Eucgr.K00331	269.789	25.0876	16.2766	11.9734	101.331	52.9764	30.6435	70.2759	-3.5427	2.57e-16	DOWN	-0.94384	0.0419037	NC	-1.52856	0.000329888	DOWN	-1.00302	0.0246227	DOWN	-1.02118	0.0196519	NC	0.175745	0.794213	NC	LOC104424479	probable WRKY transcription factor 41
Eucgr.C04159	1016.95	521.173	143.259	7.11724	337.873	446.856	116.401	258.821	-0.697563	0.131814	NC	-1.68148	7.05e-05	NC	-2.23763	7.75e-08	NC	-0.19184	0.733422	NC	-2.19196	1.3e-07	DOWN	-1.00028	0.0331458	DOWN	LOC104438492	3-ketoacyl-CoA synthase 11
Eucgr.J00012	108.819	138.914	91.2611	143.849	185.133	91.897	89.3902	133.215	0.139405	0.808432	NC	-0.817924	0.0835186	NC	-0.584252	0.205795	NC	-1.0126	0.0227695	DOWN	-0.196564	0.729448	NC	0.321335	0.597994	NC	LOC104420886	hypothetical protein
Eucgr.A01444	54.0829	30.0938	7.38627	9.73928	13.1393	16.8971	9.66089	8.28666	-0.910087	0.0423318	NC	-2.27131	7.7e-08	DOWN	-2.08098	6.57e-07	DOWN	0.351412	0.502165	NC	-1.01841	0.0206318	DOWN	-1.26176	0.00573108	DOWN	LOC104437630	WD repeat-containing protein 44
Eucgr.H03186	2.0998	3.87631	26.3511	28.3593	4.65338	8.53463	65.0472	35.2339	0.691042	0.150755	NC	3.19944	9.36e-14	NC	3.06763	7.4e-13	NC	1.33399	0.0023809	UP	2.36866	1.36e-08	UP	1.6658	0.000136323	NC	LOC104414601	3-ketoacyl-CoA synthase 11
Eucgr.E03521	114.272	133.563	68.009	55.2421	95.9535	63.8439	141.331	81.8468	0.10557	0.85738	NC	-1.20838	0.00591714	DOWN	-1.72181	3.79e-05	DOWN	-0.650561	0.168119	NC	0.912507	0.0392478	NC	0.122424	0.864604	NC	LOC104445407	synaptotagmin-5
Eucgr.E00307	75.7587	157.987	132.489	114.991	82.3284	193.576	127.354	145.42	1.16436	0.00729351	UP	-0.629842	0.214048	NC	-1.06356	0.0137926	DOWN	1.34258	0.00188347	UP	-1.11696	0.00954983	DOWN	-0.446161	0.427674	NC	LOC104443575	tobamovirus multiplication protein 2A
Eucgr.A02930	77.631	62.8809	82.0179	115.555	205.881	107.824	235.206	76.7395	-0.395615	0.435522	NC	0.139746	0.854557	NC	0.39811	0.413664	NC	-0.833188	0.0680174	NC	0.755872	0.0974226	NC	-1.12643	0.0145496	DOWN	LOC104450027	nucleoside diphosphate kinase 1
Eucgr.H03311	0.337879	0.269372	11.0802	1.77216	1.40474	0.057088	44.5539	0.155087	0	1	NC	5.02072	3.27e-22	UP	2.24123	3.86e-05	NC	-4.56304	3.98e-11	NC	9.22072	9.54e-48	NC	0	1	NC	LOC104414688	chloroplast stem-loop binding protein of 41 kDa b, chloroplastic
Eucgr.F01770	9.10374	7.05633	25.0386	115.621	4.59751	2.5224	20.857	7.53802	-0.441196	0.385591	NC	1.63438	0.000140685	UP	3.62639	7.86e-17	UP	-0.869061	0.0685728	NC	2.78174	8.03e-11	UP	1.35384	0.00360065	UP	LOC104448922	1,4-alpha-glucan-branching enzyme 1, chloroplastic/amyloplastic
Eucgr.B02875	4.70809	6.2616	9.34126	71.6743	1.73221	7.14944	2.33282	5.79561	0.15027	0.803554	NC	0.350128	0.583056	NC	3.1421	3.11e-13	UP	2.06472	6.22e-06	UP	-1.80211	4.3e-05	DOWN	-0.54525	0.339266	NC	LOC104433175	protein DETOXIFICATION 16
Eucgr.L00783	22.9	4.73524	9.02193	36.6153	8.47817	5.38823	5.28606	4.96049	-2.68429	6.25e-10	NC	0.850777	0.0867013	NC	2.86698	3.12e-11	UP	-0.660287	0.183164	NC	0.0951066	0.884561	NC	0.0543492	0.953007	NC	LOC104428851	protein DMR6-LIKE OXYGENASE 2
Eucgr.F04164	2.08509	11.5481	8.57532	18.1895	8.3985	9.12648	0.926517	5.30501	2.38622	1.15e-07	UP	-0.620134	0.242767	NC	0.375103	0.455236	NC	0.104015	0.872492	NC	-3.55745	3.36e-14	NC	-0.983697	0.0482855	NC
Eucgr.F02072	15.2877	13.4069	201.251	82.4828	2.8481	13.2908	25.8147	5.81273	-0.226829	0.683371	NC	3.67043	2.58e-17	UP	2.17353	2.08e-07	UP	2.4097	3.25e-08	NC	0.521117	0.288337	NC	-1.6038	0.000335632	NC	LOC104449140	cytochrome P450 71D9
Eucgr.H04252	1.29497	0.571119	2.15775	5.03624	1.308	0.675323	2.66727	1.33018	-1.12033	0.0531158	NC	1.61434	0.00197356	NC	2.61741	4.46e-08	UP	-0.599804	0.324201	NC	1.0565	0.0396419	NC	0.25479	0.778038	NC
Eucgr.E01617	2.08354	7.92875	24.5853	7.53908	5.44511	12.5562	21.6867	2.05757	1.86783	0.000314374	UP	1.67997	0.000185517	UP	-0.327216	0.554112	NC	0.961988	0.0608628	NC	0.957907	0.044823	NC	-2.3916	5.6e-06	DOWN	LOC104444454	putative expansin-B2
Eucgr.J00356	2.40354	0	4.83476	0	4.22487	0	12.9121	0	-8.02683	2.27e-14	NC	9.40004	1.64e-22	UP	0	1	NC	-9.77702	3.34e-26	NC	11.2443	2.71e-37	UP	0	1	NC	LOC104421205	GEM-like protein 4
Eucgr.F01001	78.3769	46.2158	63.0328	94.7718	161.096	80.4918	123.591	68.2445	-0.779594	0.088936	NC	0.194888	0.786717	NC	0.37122	0.450103	NC	-1.30564	0.00260175	DOWN	0.673527	0.147983	NC	0.286643	0.647855	NC	LOC104448356	probable histone H2A.1
Eucgr.C00378	0.147244	0.221754	13.9872	0.0515153	0.392899	0.389789	9.17715	0.186231	0	1	NC	5.78174	1.74e-28	UP	0	1	NC	0	1	NC	4.23495	9.26e-19	UP	0	1	NC	LOC104436110	lysosomal Pro-X carboxypeptidase
Eucgr.B03142	6.78159	9.48958	15.5896	18.2118	14.0505	9.80696	22.1933	10.0681	0.354379	0.499942	NC	0.4467	0.434353	NC	0.398593	0.418898	NC	-0.602244	0.213986	NC	1.00684	0.0227026	UP	-0.153847	0.826914	NC	LOC104433370	fructokinase-like 2, chloroplastic
Eucgr.J01955	26.4793	42.9688	39.553	106.918	30.671	62.4129	31.7209	70.2017	0.459471	0.354528	NC	-0.200236	0.778781	NC	0.91518	0.0371647	NC	0.98915	0.0270637	NC	-1.1635	0.00679364	DOWN	-0.253947	0.690276	NC	LOC104422423	phosphatidylinositol:ceramide inositolphosphotransferase 1
Eucgr.G02061	1.33348	6.85941	7.56046	11.3441	0.73931	0.0861913	0.325675	0.30051	2.29994	3.07e-07	UP	0.0575114	0.945527	NC	0.580451	0.219534	NC	-3.06683	2.47e-06	NC	0	1	NC	0	1	NC	LOC104453620	probable potassium transporter 17
Eucgr.I01116	74.3595	18.0092	10.697	11.1046	36.4739	21.2647	17.1809	9.24798	-2.14333	3.46e-07	DOWN	-0.985234	0.0330314	NC	-1.16745	0.0072085	DOWN	-1.24873	0.00427381	DOWN	-0.475014	0.340258	NC	-1.39372	0.0020365	NC	LOC104418699	scopoletin glucosyltransferase
Eucgr.K01630	60.3036	61.6906	60.3517	82.1301	108.156	85.8645	166.973	42.3688	-0.407717	0.420102	NC	-0.00781886	0.994065	NC	-0.0449426	0.940671	NC	-0.587677	0.221404	NC	0.654427	0.161507	NC	-1.05843	0.0235921	DOWN	LOC104425364	mitochondrial fission 1 protein A
Eucgr.A02836	3.23811	2.47382	6.81059	9.71679	1.80906	3.54922	5.55229	6.89247	-0.504076	0.330883	NC	1.20372	0.00856105	UP	1.58683	0.000240833	UP	0.896518	0.0615849	NC	0.686743	0.15175	NC	0.68732	0.197146	NC	LOC104449215	ABC transporter B family member 28
Eucgr.J00560	8.72826	24.5252	39.6474	70.7334	11.8336	11.8182	20.1153	35.2687	1.53378	0.000368171	UP	0.193567	0.788681	NC	1.06428	0.0141499	UP	-0.13419	0.828985	NC	0.538615	0.273959	NC	1.4662	0.00106205	UP	LOC104421347	histone deacetylase 8
Eucgr.B01556	22.3145	11.9762	16.8742	20.4053	11.1376	9.045	13.3353	8.95373	-1.05052	0.0186176	DOWN	0.312607	0.626356	NC	0.380552	0.443984	NC	-0.361531	0.497573	NC	0.301811	0.580728	NC	-0.189172	0.783271	NC	LOC104427999	protein root UVB sensitive 2, chloroplastic
Eucgr.J01964	4.41064	0.804823	0.525155	0.239771	63.4058	6.45243	4.92682	5.44416	-2.36204	5.26e-06	NC	0	1	NC	0	1	NC	-3.39934	1.65e-14	DOWN	-0.59655	0.252459	NC	-0.452413	0.468844	NC	LOC104422434	18.2 kDa class I heat shock protein
Eucgr.L03369	293.711	92.5953	160.858	168.714	160.484	109.026	181.699	155.875	-1.75361	3.1e-05	DOWN	0.587397	0.25819	NC	0.447772	0.350092	NC	-0.605138	0.206564	NC	0.553115	0.250367	NC	0.314931	0.607664	NC
Eucgr.J00124	2163.19	365.499	250.855	277.334	1836.66	610.62	91.3517	232.018	-2.66347	2.49e-10	DOWN	-0.916373	0.0468215	NC	-0.591898	0.199147	NC	-1.60687	0.000160898	DOWN	-3.02022	8.01e-13	NC	-1.52857	0.000496009	DOWN	LOC104420993	superoxide dismutase [Mn], mitochondrial
Eucgr.H01593	20.5224	8.61242	6.08236	7.01626	6.07324	6.98777	0.985426	2.54312	-1.58319	0.000284589	DOWN	-0.62877	0.249331	NC	-0.574044	0.241789	NC	-0.0642363	0.930146	NC	-3.2902	1.18e-11	DOWN	-1.62906	0.000728559	DOWN	LOC104457054	sugar transporter ERD6-like 7
Eucgr.F02663	12.6916	7.10267	11.0124	21.6046	3.92833	4.74625	11.2149	7.55102	-1.03263	0.0209782	DOWN	0.426003	0.464123	NC	1.16608	0.0070888	UP	0.133712	0.831427	NC	1.03186	0.0201917	UP	0.514982	0.362163	NC
Eucgr.K00733	10.0539	6.41392	14.4253	19.0392	6.02522	8.45173	13.2916	9.48873	0.0434298	0.948983	NC	0.513697	0.351488	NC	1.08404	0.0133275	UP	0.0985013	0.879124	NC	0.53546	0.279066	NC	0.202686	0.767647	NC	LOC104424706	hypothetical protein
Eucgr.G03091	2.69389	12.2405	15.571	20.8824	7.47161	15.0713	19.8777	38.9625	2.22042	4.19e-07	UP	-0.0504068	0.952999	NC	0.518121	0.276904	NC	0.79698	0.088106	NC	-0.183432	0.752498	NC	0.753875	0.136288	NC	LOC104454422	hypothetical protein
Eucgr.B01653	2.10049	1.52479	2.56237	5.17157	1.82306	2.93744	3.07615	2.61793	0	1	NC	0.354562	0.65515	NC	1.6153	0.000785005	UP	0.193292	0.781227	NC	0.486664	0.399668	NC	-0.248126	0.760979	NC
Eucgr.A01196	1.31686	1.15352	1.441	7.98867	4.16512	7.88706	9.58191	7.12821	-0.285234	0.644303	NC	0.175907	0.843064	NC	2.4146	3.9e-08	UP	0.869062	0.0619763	NC	-0.0185336	0.979001	NC	-0.367992	0.542893	NC	LOC104435948	TBC1 domain family member 10B
Eucgr.G01192	51.055	149.201	286.974	57.3596	127.22	290.239	108.491	97.7328	1.48758	0.000459477	UP	0.695702	0.157804	NC	-1.80779	1.48e-05	DOWN	1.17866	0.00700691	UP	-1.6555	7.26e-05	DOWN	-1.79753	3.14e-05	DOWN	LOC104453061	serine carboxypeptidase-like 18
Eucgr.L02402	2.69423	6.72842	5.25486	5.25927	1.01006	1.94186	1.34862	3.58721	1.07677	0.0225799	UP	-0.209345	0.778831	NC	-0.408038	0.420824	NC	0.687787	0.248432	NC	-0.647681	0.262023	NC	0.727815	0.223925	NC
Eucgr.G01981	26.4357	32.9087	34.9366	36.5872	20.3899	41.5443	37.6509	35.9131	0.591334	0.219822	NC	-0.211049	0.765666	NC	-0.485386	0.310706	NC	1.07672	0.0161685	UP	-0.566833	0.240188	NC	-0.356319	0.553195	NC	LOC104453568	uncharacterized protein At4g14100
Eucgr.I01279	4.93713	2.11019	19.837	2.22682	16.1659	5.08566	25.4227	5.13489	-1.51698	0.000803839	DOWN	3.41613	1.36e-14	UP	-0.23061	0.704731	NC	-1.67575	0.000113961	DOWN	2.09313	6.96e-07	UP	-0.312763	0.622789	NC	LOC104418845	transcription factor bHLH63
Eucgr.A01225	17.606	54.0866	51.227	47.6482	0	0	0	47.7028	1.55891	0.000253882	UP	-0.314553	0.615163	NC	-0.626828	0.173266	NC	0.17066	0.769121	NC	0.589956	0.217276	NC	1.46952	0.000912738	NC	LOC104436284	protein SLOW GREEN 1, chloroplastic
Eucgr.H01732	6.61515	1.16883	1.60932	1.35801	0.455555	0.111049	0.23504	0.0772203	-2.84665	5.85e-10	DOWN	0.272963	0.749415	NC	-0.0818391	0.937379	NC	0	1	NC	0	1	NC	0	1	NC
Eucgr.D00223	15.7903	2.14759	8.90466	8.3001	14.8623	6.58139	4.52279	6.15256	-2.9762	4.99e-12	DOWN	1.85456	1.65e-05	UP	1.5198	0.000406562	UP	-1.19428	0.00664275	DOWN	-0.782227	0.0895786	NC	-0.336818	0.58249	NC
Eucgr.B03352	53.2456	148.089	98.5688	183.219	45.7077	183.602	61.0949	60.5283	1.36698	0.00139702	UP	-0.779949	0.103647	NC	-0.0551028	0.925641	NC	1.89373	7.76e-06	UP	-1.86321	7.49e-06	DOWN	-1.76077	4.79e-05	DOWN	LOC104433550	uncharacterized LOC104433550
Eucgr.C03303	59.0033	147.707	76.4394	170.843	31.8925	107.398	29.7656	95.6564	1.34775	0.00161565	UP	-1.31775	0.00236454	DOWN	-0.353831	0.471371	NC	1.69169	7.07e-05	UP	-2.11222	3.75e-07	DOWN	-0.428593	0.451615	NC	LOC104438015	protein trichome birefringence-like 14
Eucgr.A02108	81.8993	143.615	224.714	96.1902	147.315	172.494	295.156	187.01	0.885042	0.0486967	NC	0.305773	0.626459	NC	-1.01287	0.0195627	DOWN	0.210728	0.705874	NC	0.648078	0.164889	NC	0.195173	0.769122	NC	LOC104442991	tubulin alpha-3 chain
Eucgr.H04938	4.51807	11.5816	13.3932	9.28599	5.94002	9.17453	10.8683	8.3062	1.18324	0.0087327	UP	0.133378	0.865206	NC	-0.641062	0.170651	NC	0.523049	0.302447	NC	-0.00038327	1	NC	-0.315326	0.62059	NC	LOC104415871	probable Histone-lysine N-methyltransferase ATXR5
Eucgr.D02315	31.5086	86.2056	53.343	69.237	23.4351	48.9347	32.1266	77.6528	1.18864	0.00608656	UP	-0.896976	0.0531658	NC	-0.709336	0.116758	NC	0.90065	0.0469001	NC	-0.735416	0.108898	NC	0.397182	0.494633	NC	LOC104442127	probable serine/threonine-protein kinase At1g01540
Eucgr.C00911	13.2019	8.90662	19.1125	89.1977	10.7976	15.8142	18.0674	29.3684	-0.684362	0.14564	NC	0.86083	0.0685411	NC	2.73251	9.28e-11	UP	0.300759	0.5758	NC	-0.0456313	0.944036	NC	0.809715	0.101968	NC	LOC104436503	inactive protein kinase SELMODRAFT_444075
Eucgr.A00189	50.4045	145.244	102.557	215.257	46.7609	122.111	75.6517	201.647	1.29902	0.0024398	UP	-0.716666	0.142354	NC	0.155862	0.771884	NC	1.11645	0.011176	UP	-0.875036	0.0491748	NC	0.235712	0.715265	NC	LOC104440295	two-component response regulator ARR2
Eucgr.E03890	0.450805	0.40935	2.69375	2.63371	0.466898	0.785229	6.33253	1.06904	0	1	NC	2.49992	2.84e-06	NC	2.10543	0.000114346	NC	0	1	NC	2.78162	4.28e-09	UP	0	1	NC	LOC108960109	calcium-transporting ATPase 12, plasma membrane-type-like
Eucgr.B02480	10.9505	0.612931	15.4571	5.89871	13.5313	1.11458	14.3018	13.714	-4.6186	1.96e-22	DOWN	4.8074	3.12e-24	UP	2.94261	8.31e-11	NC	-4.13082	1.97e-19	DOWN	3.82757	1.06e-17	UP	3.53702	5.77e-15	UP	LOC104432854	auxin response factor 4
Eucgr.F00831	8.45892	5.84174	2.65902	5.3283	13.1895	10.212	4.77362	6.20529	-0.728159	0.144052	NC	-1.37198	0.00462409	DOWN	-0.624363	0.21973	NC	-0.390295	0.462298	NC	-1.37564	0.0022073	DOWN	-0.985132	0.0499547	NC	LOC104448278	hypothetical protein
Eucgr.L01505	5.81382	16.8022	6.85944	7.05108	31.1178	16.5026	12.5168	8.39183	1.82863	9.63e-05	UP	-1.59098	0.000551755	DOWN	-1.42116	0.00172303	DOWN	-0.451581	0.406421	NC	-0.204988	0.742386	NC	-1.11258	0.0303881	DOWN
Eucgr.E03056	41.1385	28.6191	14.7397	9.46739	140.092	153.68	77.1201	44.4436	-0.572571	0.232724	NC	-1.1297	0.0115429	DOWN	-2.00647	1.86e-06	DOWN	0.17437	0.760349	NC	-1.03331	0.0175537	DOWN	-1.94529	5.9e-06	DOWN
Eucgr.I01789	2.94684	14.3966	7.50462	15.2466	3.13604	5.89434	3.27994	9.80879	1.97726	4.6e-06	UP	-1.26841	0.00421407	DOWN	-0.50477	0.29002	NC	0.612551	0.220513	NC	-1.06459	0.0190185	DOWN	0.628026	0.24485	NC	LOC104419256	phosphoglucan phosphatase LSF1, chloroplastic
Eucgr.I01087	276.712	27.9544	8.81762	17.5011	39.6919	115.53	6.15084	25.0989	-3.48701	5.91e-16	DOWN	-1.7815	2.4e-05	DOWN	-1.1686	0.0062317	NC	1.27253	0.00332355	UP	-4.28242	2.72e-22	DOWN	-3.86871	2.04e-18	NC	LOC104418681	probable indole-3-acetic acid-amido synthetase GH3.1
Eucgr.B02868	157.315	47.2471	49.7115	65.3706	26.2496	82.2777	11.5744	121.134	-1.87583	7.85e-06	DOWN	-0.176551	0.808853	NC	0.14298	0.792306	NC	1.29663	0.00282924	UP	-2.98063	1.97e-12	DOWN	0.377347	0.520984	NC	LOC104433171	protein DETOXIFICATION 12
Eucgr.D01027	279.304	266.075	195.633	276.138	58.3561	220.715	58.6946	88.6877	0.538278	0.263168	NC	-1.34112	0.00191307	NC	-1.05519	0.0145014	NC	1.90571	6.61e-06	UP	-2.12394	3.16e-07	DOWN	-1.45326	0.00100639	DOWN	LOC104441237	beta-amyrin 28-oxidase
Eucgr.A01974	28.8442	143.873	86.4654	114.12	19.7059	102.995	81.9365	126.224	2.26424	6.77e-08	UP	-0.964314	0.0344878	NC	-0.870711	0.0483489	NC	2.49327	3.91e-09	UP	-0.669559	0.149953	NC	0.0142647	0.98704	NC	LOC104441814	mitogen-activated protein kinase 20
Eucgr.E04067	13.7355	7.27041	14.2226	9.55469	0.84778	1.39021	9.69031	1.74146	-1.03596	0.0201829	DOWN	0.814063	0.0911079	NC	-0.0186842	0.979288	NC	0.74166	0.16275	NC	2.73655	3.74e-10	UP	0.112528	0.905029	NC	LOC104447598	probable leucine-rich repeat receptor-like serine/threonine-protein kinase At3g14840
Eucgr.H03917	16.0604	12.2003	21.5654	2.96171	20.5952	5.09986	18.4345	3.94428	-0.859571	0.0611918	NC	1.0274	0.0246603	UP	-2.72718	4.28e-10	DOWN	-2.74006	2.65e-10	DOWN	1.93725	5.72e-06	UP	-0.0153959	0.991395	NC	LOC104415142	uncharacterized LOC104415142
Eucgr.E00870	99.2664	32.0576	60.9007	56.9871	51.8814	35.749	39.028	32.5354	-1.68868	6.38e-05	DOWN	0.715386	0.146119	NC	0.432484	0.370027	NC	-0.578804	0.230846	NC	-0.0957744	0.876541	NC	-0.354038	0.555823	NC	LOC104443996	uncharacterized LOC104443996
Eucgr.C02665	2.23123	30.5145	23.6291	3.73448	7.71633	5.76384	13.7333	17.883	3.77243	3.07e-17	UP	-0.602932	0.243331	NC	-3.38487	7.89e-15	DOWN	-0.564433	0.255838	NC	1.05562	0.0175593	UP	1.43496	0.00150541	UP	LOC104437603	U-box domain-containing protein 45
Eucgr.D01866	22.5264	38.5561	60.1697	102.09	17.13	35.4571	51.8101	48.44	0.962821	0.0311033	NC	0.328151	0.593998	NC	0.965804	0.0270169	NC	1.1537	0.00888284	UP	0.296709	0.578544	NC	0.37008	0.532157	NC	LOC104441768	O-glucosyltransferase rumi homolog
Eucgr.H03568	3.84809	7.47372	7.26304	6.05494	2.15207	3.35197	4.92601	8.37061	0.909301	0.0648278	NC	-0.251727	0.727727	NC	-0.8335	0.0778363	NC	0.683867	0.233873	NC	0.349515	0.55315	NC	1.20572	0.0157303	UP
Eucgr.F00212	0.0513347	0.0471753	4.05941	0.0222203	0.0223223	0	15.9187	0.099177	0	1	NC	6.28357	3.13e-23	NC	0	1	NC	0	1	NC	12.0378	5.87e-44	UP	0	1	NC	LOC104447884	subtilisin-like protease SBT1.9
Eucgr.J00409	205.03	129.077	81.6699	110.409	172.937	167.794	61.6339	106.308	-0.813833	0.0723201	NC	-0.912572	0.0480067	NC	-0.711846	0.114931	NC	-0.177903	0.754592	NC	-1.76936	2.13e-05	DOWN	-0.871843	0.0711692	NC	LOC104421245	aspartic proteinase-like protein 2
Eucgr.H04428	139.938	333.453	461.503	102.889	151.853	274.313	130.111	363.753	1.19034	0.00585717	UP	0.176821	0.807011	NC	-2.11652	3.67e-07	DOWN	0.770803	0.0944533	NC	-1.21169	0.00451027	DOWN	0.189252	0.775806	NC	LOC104415503	bifunctional 3-dehydroquinate dehydratase/shikimate dehydrogenase, chloroplastic
Eucgr.E03903	10.2709	0.598245	47.0266	16.2827	6.60307	1.81904	41.5757	6.75499	-4.1118	1.13e-17	DOWN	6.15287	3.05e-34	UP	4.27234	3.3e-19	UP	-1.81498	5.5e-05	DOWN	4.35104	7.61e-22	UP	1.69065	0.000248404	UP	LOC104445619	inositol transporter 4
Eucgr.A02297	19.3551	21.7147	33.0832	41.5774	16.2261	16.184	24.998	37.6732	0.180587	0.748077	NC	0.312095	0.619562	NC	0.413438	0.394318	NC	-0.0233725	0.974155	NC	0.371863	0.47302	NC	1.02631	0.0292706	UP	LOC104444579	U4/U6 small nuclear ribonucleoprotein PRP4-like protein
Eucgr.C00753	47.0098	48.9586	72.2601	84.0103	127.456	52.7282	133.992	56.4637	-0.064679	0.91798	NC	0.339971	0.576657	NC	0.814913	0.0671087	NC	-1.37803	0.00140364	DOWN	1.33708	0.00158928	UP	0.0171382	0.984473	NC	LOC104436365	protein TIFY 3
Eucgr.H04550	0.787347	0.245378	3.12122	1.41602	0.0998227	0.0853697	9.07446	3.386	0	1	NC	3.29789	6.55e-09	NC	2.00947	0.00145596	NC	0	1	NC	6.43017	4.75e-24	UP	5.09778	8.21e-14	NC	LOC104415616	bidirectional sugar transporter SWEET16
Eucgr.K00427	98.3628	90.8982	120.675	82.0924	293.775	179.276	355.071	111.873	-0.661364	0.158703	NC	0.595464	0.249906	NC	-0.466754	0.329099	NC	-1.1622	0.00802572	DOWN	1.29297	0.0023255	UP	-0.41075	0.476209	NC	LOC104424551	60S acidic ribosomal protein P1
Eucgr.I02788	45.0121	14.4222	25.4995	60.5714	16.3794	23.3467	22.2706	13.3031	-1.86873	9.28e-06	DOWN	0.64993	0.200612	NC	1.78834	1.97e-05	UP	0.323024	0.542504	NC	0.0612202	0.923425	NC	-0.93567	0.0513798	NC	LOC104420022	uncharacterized LOC104420022
Eucgr.E00072	2.32183	3.04313	14.5929	28.6633	2.49658	5.11204	15.6812	4.61014	0.359317	0.516969	NC	2.30908	9.48e-08	UP	3.01994	3.4e-12	UP	1.0703	0.0216516	UP	1.39929	0.0011804	UP	-0.389023	0.528006	NC	LOC104443381	jasmonic acid-amido synthetase JAR1
Eucgr.H00477	3.03917	2.28915	5.04575	4.65837	20.3765	18.0689	3.4141	3.20453	1.18578	0.0174921	NC	-0.385652	0.54917	NC	-0.484917	0.355138	NC	-0.299532	0.582707	NC	-2.7277	5.06e-10	DOWN	-2.52637	1.96e-08	DOWN	LOC104456317	probable aldo-keto reductase 2
Eucgr.B03255	22.5907	14.9244	24.7632	40.5458	6.99779	8.79909	11.5811	47.0005	-0.766853	0.0984762	NC	0.4833	0.385513	NC	1.10803	0.0106967	UP	0.278973	0.616983	NC	0.187461	0.75254	NC	2.28649	1.25e-07	UP	LOC104433481	cytochrome P450 71B34
Eucgr.A01109	414.007	412.197	577.32	1381.41	329.16	389.952	334.772	751.029	-0.0961222	0.871239	NC	0.27757	0.667316	NC	1.28993	0.00231933	UP	0.17291	0.762374	NC	-0.396464	0.433963	NC	0.716009	0.157044	NC	LOC104435229	aspartic proteinase A1
[truncated: 8,483 more rows]
