# Supplementary material for: Gene expression programs during callus development in tissue culture of two Eucalyptus species
Source: BMC Plant Biol. 2022 Jan 3;22:1. doi: 10.1186/s12870-021-03391-x (PMC8722213; doi:10.1186/s12870-021-03391-x)
Supplement: Supplementary file 2 — Additional file 2. [file 12870_2021_3391_MOESM2_ESM.xlsx]

## Sheet: additional_file_2
GeneID	A2	A3	A4	A5	B2	B3	B4	B5	A3_vs_A2(logFC)	A3_vs_A2(FDR)	A3_vs_A2(Regulation)	A4_vs_A3(logFC)	A4_vs_A3(FDR)	A4_vs_A3(Regulation)	A5_vs_A3(logFC)	A5_vs_A3(FDR)	A5_vs_A3(Regulation)	B3_vs_B2(logFC)	B3_vs_B2(FDR)	B3_vs_B2(Regulation)	B4_vs_B3(logFC)	B4_vs_B3(FDR)	B4_vs_B3(Regulation)	B5_vs_B3(logFC)	B5_vs_B3(FDR)	B5_vs_B3(Regulation)	accessionID	description
Eucgr.F01560	55.829	26.8474	69.8101	8.55278	47.5939	8.09918	26.9182	18.9922	-1.1172	0.0111012	DOWN	1.14393	0.0104557	UP	-2.09912	8.73e-07	DOWN	-2.57166	2.45e-09	DOWN	1.50767	0.00046181	UP	0.98813	0.0435561	NC	LOC104448747	deoxyuridine 5'-triphosphate nucleotidohydrolase
Eucgr.J00716	8.10687	22.3643	10.0703	19.2319	4.2566	8.03213	3.36638	26.6043	1.38065	0.00154365	UP	-1.38803	0.00153463	DOWN	-0.665282	0.14915	NC	0.897906	0.0571667	NC	-1.47414	0.000794869	DOWN	1.5123	0.000731413	UP	LOC104423475	cytochrome P450 94A2
Eucgr.F00590	1020.87	342.072	1948.72	147.794	559.486	1765.99	2259.05	1407.46	-1.48602	0.000455371	DOWN	2.12755	3.89e-07	UP	-1.79725	1.67e-05	DOWN	1.74145	4.02e-05	UP	0.0888175	0.884542	NC	-0.567039	0.289667	NC	LOC104448131	snakin-2
Eucgr.C00733	743.988	89.2346	269.617	45.1876	496.405	102.858	318.166	49.8492	-3.92891	3.32e-19	DOWN	1.31554	0.00251257	UP	-1.42026	0.000855899	DOWN	-3.7256	1.95e-17	NC	1.48262	0.000442184	UP	-1.12783	0.0160131	DOWN	LOC104436353	uncharacterized LOC104436353
Eucgr.K02483	114.654	11.0497	61.0461	4.6493	84.7659	9.52416	65.9651	5.64409	-3.86172	1.62e-18	DOWN	2.4431	7.92e-09	UP	-1.16416	0.00814083	DOWN	-3.09523	7.17e-13	DOWN	2.81793	2.51e-11	UP	-0.724661	0.163774	NC	LOC104425981	thioredoxin-like 1-2, chloroplastic
Eucgr.F02674	7.37291	13.0345	52.2968	6.50067	17.4974	22.5169	14.2177	25.9846	0.84614	0.067791	NC	1.83701	1.46e-05	UP	-1.50037	0.000473828	DOWN	0.312284	0.559257	NC	-0.926684	0.0380353	NC	-0.0353517	0.96731	NC	LOC104449570	putative laccase-9
Eucgr.A00938	3.29036	7.26527	1.59637	47.8344	21.6777	18.8936	2.85937	27.2626	1.32107	0.0042507	UP	-2.31928	3.16e-07	DOWN	2.05701	1.26e-06	UP	-0.365514	0.487123	NC	-2.59609	2.03e-09	DOWN	0.533724	0.335268	NC	LOC104433846	anthocyanidin 3-O-glucosyltransferase 2
Eucgr.K02734	800.373	119.839	329.841	135.601	568.905	183.951	418.01	68.8314	-3.00552	1.41e-12	DOWN	1.38902	0.00125391	UP	-0.263325	0.606966	NC	-1.61395	0.000150449	DOWN	1.02477	0.0186031	UP	-1.96423	4.77e-06	DOWN	LOC104426168	SNF1-related protein kinase regulatory subunit gamma-1
Eucgr.I01646	33.9374	48.0684	114.409	10.3996	119.824	23.394	37.5079	37.7829	0.526265	0.280614	NC	1.01575	0.0250116	UP	-2.61303	7.28e-10	DOWN	-2.4535	7.04e-09	DOWN	0.52108	0.288183	NC	0.544598	0.320286	NC	LOC104419138	ribonucleoside-diphosphate reductase small chain
Eucgr.K03018	25.1087	14.343	16.5004	20.1839	24.315	16.9087	9.43995	37.2039	-0.748321	0.105133	NC	-0.208904	0.768258	NC	0.0263984	0.966773	NC	-0.844234	0.0653506	NC	-1.10333	0.0114214	DOWN	1.2769	0.00474915	UP	LOC104426410	uncharacterized LOC104426410
Eucgr.J02840	3.66651	2.54251	5.52527	5.53452	9.73222	8.95996	19.043	4.35226	-0.420779	0.469904	NC	0.900894	0.0819502	NC	0.830755	0.0877103	NC	-0.202733	0.728161	NC	1.01134	0.0238874	UP	-1.01537	0.0399391	DOWN
Eucgr.K00389	12.0905	8.8385	117.202	5.16698	12.2115	4.12131	408.534	9.7556	-0.542197	0.274551	NC	3.54137	4.02e-16	UP	-1.19991	0.007115	DOWN	-1.99659	5.26e-06	DOWN	6.40834	3.75e-39	UP	1.03211	0.0371582	UP	LOC104424516	photosystem I reaction center subunit III, chloroplastic
Eucgr.D00325	0.249611	0.0660113	2.46907	8.86347	2.0563	11.2798	6.18767	38.3275	0	1	NC	4.68005	2.93e-12	NC	6.50134	9.59e-25	NC	2.34154	1.23e-07	UP	-1.14526	0.00969518	DOWN	1.60769	0.000279422	UP	LOC104440814	probable purine permease 9
Eucgr.E03104	154.583	172.112	264.598	132.039	403.343	287.183	714.98	157.135	0.0821307	0.894418	NC	0.485941	0.379984	NC	-1.04858	0.0171362	DOWN	-0.281424	0.60061	NC	1.19143	0.00541671	UP	-1.19701	0.00880927	DOWN	LOC104445169	40S ribosomal protein S18
Eucgr.C00732	43.3047	3.43271	19.5023	1.53652	53.1898	5.92351	25.1069	0.957614	-4.39801	1.32e-21	DOWN	3.32699	6.59e-14	UP	-1.61821	0.000998886	NC	-4.02689	3.56e-19	DOWN	3.34846	1.12e-14	UP	-1.81919	0.000171725	DOWN	LOC104436354	LRR receptor-like serine/threonine-protein kinase ERECTA
Eucgr.B01136	73.9319	12.7393	42.1107	19.2299	38.5569	14.712	60.4063	7.17029	-2.50803	3.16e-09	DOWN	1.44192	0.000899959	UP	0.0878209	0.880109	NC	-1.23224	0.00513959	DOWN	1.88812	6.35e-06	UP	-1.31068	0.00454326	DOWN	LOC104434668	basic 7S globulin
Eucgr.I01402	57.3396	89.9416	232.271	53.4734	16.9017	5.22062	135.261	58.3835	0.578944	0.224588	NC	1.1601	0.00858687	UP	-1.18117	0.0057117	DOWN	0.463587	0.352312	NC	2.44775	4.24e-09	NC	2.08021	1.19e-06	NC	LOC104418932	subtilisin-like protease SBT1.6
Eucgr.F01191	74.1587	55.4691	18.4963	5.67023	93.5295	34.2079	113.59	21.3027	-0.452974	0.360673	NC	-1.83727	1.4e-05	DOWN	-3.747	1.43e-17	DOWN	-1.47842	0.000571745	DOWN	1.38386	0.00105271	UP	-1.39183	0.00187009	DOWN	LOC104448506	uncharacterized LOC104448506
Eucgr.I01393	147.022	41.1073	1008.28	2.84407	164.666	52.1208	1956.44	3.16938	-1.93506	4.27e-06	DOWN	4.5069	7.78e-24	UP	-4.34112	8.03e-21	DOWN	-1.72564	5.09e-05	DOWN	5.15731	2.19e-29	UP	-4.37812	8.71e-21	NC	LOC104418923	chaperone protein dnaJ 11, chloroplastic
Eucgr.C02790	99.5688	427.368	288.98	194.38	74.1977	247.241	139.972	636.1	2.08855	6.17e-07	UP	-0.804471	0.0897209	NC	-1.61039	0.000119079	DOWN	1.81809	1.78e-05	UP	-1.11653	0.00955053	DOWN	1.1687	0.0103845	UP	LOC104437680	probable sugar phosphate/phosphate translocator At5g25400
Eucgr.H03942	0.543718	7.67097	9.68264	0.256437	3.24198	5.73712	15.7303	0.305372	3.84436	2.42e-14	UP	0.139034	0.863063	NC	-5.5644	1.42e-23	NC	0.858056	0.079355	NC	1.21946	0.00562363	UP	-4.65065	1.6e-17	DOWN
Eucgr.C02197	7.99206	8.66195	11.0961	6.50517	10.9648	5.19433	12.4678	2.70883	0.114603	0.853139	NC	0.0751518	0.930912	NC	-0.929088	0.040148	NC	-1.31685	0.00307472	DOWN	1.06149	0.0174042	UP	-1.23175	0.0111495	DOWN	LOC104437317	galacturonokinase
Eucgr.G01862	39.4123	309.428	149.241	187.176	63.7095	224.651	36.9989	627.373	2.90761	6.95e-12	UP	-1.25617	0.00397705	DOWN	-1.18852	0.00535214	DOWN	1.79007	2.44e-05	UP	-2.81035	2.19e-11	DOWN	1.25146	0.00554951	UP	LOC104453476	protein EXORDIUM-like 5
Eucgr.B01419	7.14693	5.47738	14.4194	1.67573	10.8745	3.77062	11.5711	5.61488	-0.493933	0.325908	NC	1.17302	0.00890129	UP	-2.144	8e-07	DOWN	-1.63468	0.000166723	DOWN	1.43101	0.000850167	UP	0.334967	0.597409	NC	LOC104426844	uncharacterized LOC104426844
Eucgr.K00137	10.1239	9.11547	13.7865	18.5808	36.8326	18.9874	36.3034	7.97041	0.118274	0.845559	NC	-0.0786511	0.928737	NC	0.103802	0.857816	NC	-1.19447	0.00719083	DOWN	1.00154	0.0243031	UP	-1.46458	0.00147162	DOWN	LOC104424323	CDGSH iron-sulfur domain-containing protein NEET
Eucgr.G00738	0	0	0	0	2.65526	8.41078	4.64667	26.1677	0	1	NC	0	1	NC	0	1	NC	1.52925	0.000645377	UP	-1.01603	0.0247493	DOWN	1.44425	0.00131186	UP	LOC104452797	L-ascorbate oxidase
Eucgr.D00640	2713.96	124.405	1323.41	4.48254	1812.87	293.602	2139.07	11.9719	-4.57461	2.98e-24	DOWN	3.29143	1.32e-14	UP	-5.13512	3.13e-28	DOWN	-2.66696	3.05e-10	DOWN	2.62824	3.08e-10	UP	-4.8875	4.07e-26	DOWN	LOC104441029	stem-specific protein TSJT1
Eucgr.I00773	32.1384	35.7995	82.6539	6.5325	141.239	45.9714	621.988	42.2411	0.090835	0.880714	NC	1.94326	3.88e-06	UP	-1.89631	6.11e-06	DOWN	-2.12194	4.95e-07	NC	3.98774	5.72e-20	NC	0.115518	0.873128	NC	LOC104418491	cytochrome P450 81E8
Eucgr.B03126	0.592842	3.23332	10.4479	0.125215	0.321749	4.56957	48.0306	2.41679	2.61608	2.59e-06	NC	1.52525	0.000919636	UP	-5.30354	6.36e-16	NC	4.32427	5.63e-14	NC	3.16889	2.51e-13	UP	-1.2703	0.0126768	DOWN	LOC104433360	cytosolic sulfotransferase 5
Eucgr.H01447	18.7946	1.71805	13.4033	7.10452	7.57021	4.65179	21.9674	1.90643	-3.73263	1.57e-16	DOWN	2.77471	3.41e-10	UP	1.64524	0.000244411	UP	-0.850068	0.0727886	NC	1.90855	7.25e-06	UP	-1.63071	0.000615377	DOWN
Eucgr.B00093	14.8938	145.081	32.0788	39.396	125.291	61.995	37.331	224.744	3.21042	1.27e-13	UP	-2.44824	7.12e-09	DOWN	-2.33689	2.44e-08	DOWN	-1.01748	0.0227977	DOWN	-1.09684	0.0119244	DOWN	1.51473	0.000597353	UP	LOC104416616	HVA22-like protein e
Eucgr.G01193	546.21	139.419	885.175	178.798	173.689	250.431	811.915	135.249	-2.07	7.66e-07	DOWN	2.43558	6.48e-09	UP	-0.0855394	0.879771	NC	0.437898	0.381313	NC	1.47965	0.00042012	UP	-1.12408	0.0144444	DOWN	LOC104453070	xylose isomerase
Eucgr.B00168	26.6294	183.244	794.537	32.458	23.1033	54.5896	184.696	56.3677	2.71532	1.3e-10	UP	1.89901	6.26e-06	UP	-2.91043	5.88e-12	DOWN	1.20246	0.00612879	UP	1.52727	0.000271821	UP	-0.157044	0.817581	NC	LOC104417282	probable pectate lyase 18
Eucgr.B03951	15.1725	18.6313	48.7838	7.90465	12.3632	8.61851	28.1535	15.5513	0.97194	0.0290708	NC	1.08886	0.0147659	UP	-2.27982	5.2e-08	DOWN	-1.07966	0.01579	NC	2.65632	2.52e-10	UP	0.306368	0.626829	NC	LOC104434072	uncharacterized LOC104434072
Eucgr.B00171	351.559	28.4943	117.862	3.89188	386.7	62.6162	298.911	7.13538	-3.67719	2.56e-17	DOWN	1.76405	3.08e-05	UP	-3.60606	3.72e-16	DOWN	-2.89669	1.09e-11	DOWN	2.01152	1.28e-06	UP	-3.43144	7.1e-15	DOWN	LOC104417293	BTB/POZ and TAZ domain-containing protein 1
Eucgr.F01151	58.8053	22.9547	80.7637	1.68177	54.5245	4.32235	236.232	25.0722	-1.38909	0.00119444	DOWN	1.57067	0.000239158	UP	-4.22545	4.43e-20	DOWN	-3.68076	1.17e-16	DOWN	5.55581	3.58e-32	UP	2.31327	1.3e-07	NC	LOC104448466	early nodulin-like protein 2
Eucgr.E00847	20.564	13.6055	37.3747	2.56404	35.2419	6.46924	33.7355	4.2245	-0.833195	0.069696	NC	1.29571	0.00315383	UP	-2.8425	8.74e-11	DOWN	-2.54152	3.05e-09	DOWN	2.16739	2.72e-07	UP	-0.840631	0.100713	NC	LOC104443977	high mobility group B protein 6
Eucgr.F02135	4.98642	5.70742	6.53648	5.17096	8.98524	4.32124	9.8071	3.26191	0.397572	0.444227	NC	0.285814	0.662212	NC	-0.676868	0.145431	NC	-0.872775	0.0597941	NC	1.1425	0.00898932	UP	-1.01825	0.0372915	DOWN
Eucgr.B02239	126.433	43.9855	3430.03	107.094	12.6492	6.82804	1369.14	2.89456	-1.61501	0.00013221	DOWN	6.08581	6.57e-37	UP	0.851536	0.0544598	NC	-0.940162	0.040859	NC	7.46618	9.81e-49	UP	-1.40446	0.00255168	DOWN	LOC104432634	asparagine synthetase [glutamine-hydrolyzing] 1
Eucgr.J00341	2.54033	7.98514	20.2109	3.07755	9.9629	3.06399	10.5587	13.7862	1.5927	0.000391131	NC	1.16669	0.00971146	UP	-1.85847	2.17e-05	DOWN	-1.7511	8.11e-05	DOWN	1.6033	0.00025671	UP	2.0497	4.47e-06	UP
Eucgr.J01387	88.615	136.617	137.664	51.5369	129.595	42.0278	110.956	14.8225	1.0851	0.013092	UP	-0.962858	0.0348249	NC	-1.90958	4.65e-06	DOWN	-1.60056	0.000186572	DOWN	1.29297	0.00243883	UP	-1.60097	0.000319989	DOWN	LOC104422032	protein SPIRAL1-like 2
Eucgr.H03917	16.0604	12.2003	21.5654	2.96171	20.5952	5.09986	18.4345	3.94428	-0.859571	0.0611918	NC	1.0274	0.0246603	UP	-2.72718	4.28e-10	DOWN	-2.74006	2.65e-10	DOWN	1.93725	5.72e-06	UP	-0.0153959	0.991395	NC	LOC104415142	uncharacterized LOC104415142
Eucgr.F01582	163.465	6.1108	98.6886	12.7927	81.898	22.3847	188.76	9.3058	-4.95459	3.26e-26	DOWN	3.80252	1.83e-17	UP	0.638856	0.200364	NC	-1.94033	5.93e-06	DOWN	2.81776	2.87e-11	UP	-1.31356	0.0050929	DOWN	LOC104448768	hypothetical protein
Eucgr.F03906	10.6665	8.22591	28.4583	11.1789	14.55	13.985	74.7308	7.19926	-0.480991	0.330319	NC	1.60585	0.000164306	UP	0.0284148	0.963607	NC	-0.111131	0.855522	NC	2.22638	8.57e-08	UP	-1.16174	0.0115143	DOWN	LOC104450586	protein TSS
Eucgr.D02246	31.1936	12.1667	25.9724	4.15851	31.081	5.02612	14.4746	4.21081	-1.35317	0.00168755	DOWN	1.07654	0.01702	UP	-2.23951	1.64e-07	DOWN	-3.06936	1.64e-12	DOWN	1.31591	0.00247603	UP	-0.531196	0.360819	NC	LOC104442065	plant UBX domain-containing protein 9
Eucgr.G01707	7.15172	8.06476	17.4232	2.09411	18.8942	5.99757	13.5102	5.65836	0.118357	0.845393	NC	1.00865	0.0277112	UP	-2.4105	2.46e-08	DOWN	-2.00908	2.54e-06	DOWN	1.00627	0.0235043	UP	-0.328257	0.600507	NC	LOC104453362	DNA replication licensing factor MCM4
Eucgr.H03862	7.64737	11.5378	14.9667	11.7884	20.0384	7.1981	21.8722	4.14493	0.512875	0.300127	NC	0.142201	0.852643	NC	-0.360749	0.468292	NC	-1.46405	0.000737082	DOWN	1.34681	0.00160154	UP	-1.01554	0.0348969	DOWN	LOC104415095	acyl-CoA-binding domain-containing protein 4
Eucgr.B02479	90.7491	36.0018	129.125	68.799	45.0279	45.4279	204.324	22.2124	-1.59569	0.000164427	DOWN	1.83952	1.31e-05	UP	0.519331	0.270169	NC	-0.174596	0.76173	NC	2.03894	9.32e-07	UP	-1.33757	0.00294943	DOWN	LOC104432853	isovaleryl-CoA dehydrogenase, mitochondrial
Eucgr.F03815	15.914	6.47062	18.6887	1.61239	21.0492	4.34359	19.2651	3.93642	-1.25609	0.00421068	DOWN	1.19456	0.00770697	UP	-2.60938	3.71e-09	DOWN	-2.20807	2.87e-07	DOWN	1.75834	3.57e-05	UP	-0.271161	0.685628	NC	LOC104450526	cyclin-A1-1
Eucgr.A02259	2.01525	3.41561	12.1186	0.738801	1.67897	5.52076	10.5817	2.22024	0.533059	0.385654	NC	2.06015	6.33e-06	UP	-2.42901	1.07e-05	DOWN	2.20371	1.94e-05	UP	0.678205	0.177781	NC	-1.44146	0.00512619	DOWN	LOC108957730	two-component response regulator ARR9
Eucgr.F00748	199.258	55.0892	258.964	78.408	190.385	73.4205	180.64	26.8633	-1.95702	3.14e-06	DOWN	2.018	1.58e-06	UP	0.0527312	0.929616	NC	-1.4214	0.000959531	DOWN	1.12116	0.00935217	UP	-1.59609	0.000284049	DOWN
Eucgr.F03054	92.403	28.6016	1299.42	7.65416	90.282	42.1138	2185.11	25.5372	-1.73142	4.18e-05	DOWN	5.27426	4.16e-30	UP	-1.86283	1.12e-05	DOWN	-1.11671	0.0115137	DOWN	5.45732	6.57e-32	UP	-0.962078	0.0442768	NC	LOC104449900	aquaporin TIP2-1
Eucgr.K02657	0.490332	17.7227	8.48504	39.9591	1.04575	1.71113	1.34337	5.13866	5.27972	1.43e-24	NC	-1.51051	0.000541908	DOWN	1.10188	0.0110738	UP	0.689878	0.229325	NC	-0.579778	0.315031	NC	1.50517	0.00206805	NC	LOC104426103	leucoanthocyanidin reductase
Eucgr.E03594	44.5507	18.3906	22.4328	3.00305	52.5929	10.7686	40.1062	5.59016	-1.47985	0.000631128	DOWN	0.0438907	0.961064	NC	-3.089	1.13e-11	DOWN	-2.97291	8.27e-12	DOWN	1.98776	2.92e-06	UP	-1.17789	0.0172165	DOWN	LOC104445477	probable histone H2A.3
Eucgr.A02802	12.4673	8.42964	16.1716	67.3454	11.6713	18.7003	7.14968	47.7327	-0.376815	0.494887	NC	0.77559	0.131494	NC	2.4773	9.59e-09	UP	0.363112	0.506301	NC	-1.45344	0.00124401	DOWN	1.81299	4.14e-05	UP	LOC104448984	uncharacterized LOC104448984
Eucgr.A01871	0.186133	15.0307	10.3534	0.987022	0.120232	8.74744	84.9893	1.14165	7.27018	2.09e-33	NC	-0.862522	0.0704755	NC	-4.46186	2.12e-21	DOWN	7.20169	1.75e-29	UP	2.92967	5.03e-12	UP	-4.10219	3.91e-17	DOWN	LOC104441055	fasciclin-like arabinogalactan protein 13
Eucgr.H01417	7.22835	0.443814	3.63751	1.90341	8.10789	4.0263	24.8788	1.65798	-4.32728	1.98e-19	DOWN	2.67071	1.66e-08	UP	1.44431	0.00393124	NC	-1.23101	0.00597702	DOWN	2.42263	1.02e-08	UP	-1.68558	0.000304602	DOWN
Eucgr.F03781	17.5133	11.3413	20.0368	6.77342	41.722	6.21745	24.5664	25.4719	-0.966401	0.0312061	NC	1.60902	0.000166748	UP	-1.09219	0.0125858	DOWN	-3.13282	4.54e-13	DOWN	1.67574	7.33e-05	UP	1.79584	4.1e-05	NC	LOC104450499	lysM domain-containing GPI-anchored protein 1
Eucgr.F03389	12.9092	10.1039	27.6789	2.7344	14.955	6.92359	19.5764	16.7086	-0.365273	0.498359	NC	1.2499	0.00543602	UP	-2.12364	1.91e-06	DOWN	-1.27216	0.00508859	DOWN	1.70979	7.18e-05	NC	1.14058	0.0174936	UP	LOC104450184	uncharacterized LOC104450184
Eucgr.J00186	3.71728	5.14117	29.1732	1.78681	0.169839	1.25525	28.1824	2.39222	0.468784	0.377509	NC	2.41666	1.68e-08	UP	-2.04172	5.58e-06	DOWN	2.61146	2.1e-05	NC	4.42895	1.28e-21	UP	0.887391	0.117379	NC	LOC104421054	taxadien-5-alpha-ol O-acetyltransferase
Eucgr.I01475	12.0135	10.6552	23.7706	7.39446	12.8414	7.05793	22.102	9.01276	-0.328905	0.533131	NC	1.03764	0.0222619	UP	-1.0521	0.0167972	DOWN	-0.941299	0.0389848	NC	1.50247	0.000382112	UP	0.133591	0.852875	NC	LOC104418995	rop guanine nucleotide exchange factor 1
Eucgr.H03228	45.1661	92.2772	26.9236	14.8157	13.2075	26.6501	11.7651	110.992	1.00515	0.0233796	UP	-2.04385	1.24e-06	DOWN	-3.10554	4.21e-13	DOWN	1.0089	0.0261475	UP	-1.33601	0.00189247	DOWN	1.8131	2.9e-05	UP
Eucgr.B00859	94.3552	117.461	582.291	206.796	40.3843	74.8637	612.996	34.7579	0.233704	0.666097	NC	2.17238	2.2e-07	UP	0.411659	0.393944	NC	0.78559	0.0886409	NC	2.91032	4.45e-12	UP	-1.38555	0.00190021	DOWN	LOC104422078	beta-glucosidase 44
Eucgr.A01449	86.1122	17.4201	31.9354	8.05038	54.0013	20.3646	53.9275	3.05602	-2.49437	3.25e-09	DOWN	0.564794	0.285969	NC	-1.54822	0.000293197	DOWN	-1.51909	0.000408684	DOWN	1.0996	0.0113959	UP	-3.05953	5.83e-12	DOWN	LOC104437667	putative aminoacrylate hydrolase RutD
Eucgr.A01788	102.635	49.258	115.017	20.1493	36.9657	50.3128	76.7582	83.3598	-1.15276	0.00794972	DOWN	1.0213	0.0237576	UP	-1.7261	3.8e-05	DOWN	0.354505	0.494981	NC	0.422426	0.400907	NC	0.520869	0.34128	NC	LOC104456697	protein STRUBBELIG-RECEPTOR FAMILY 3
Eucgr.J00130	8.14326	4.86491	15.2848	2.91161	21.0808	5.4299	10.5958	5.45208	-0.865454	0.0636955	NC	1.46839	0.00083025	UP	-1.22388	0.00659366	DOWN	-2.06999	1.39e-06	DOWN	0.817137	0.0779776	NC	-0.244679	0.719724	NC	LOC104421000	mini-chromosome maintenance complex-binding protein
Eucgr.G01769	16.9899	4.44065	24.3915	0.855578	16.1392	8.69571	17.505	8.34372	-1.96177	5.94e-06	NC	2.22168	2.55e-07	UP	-2.83129	1.65e-09	DOWN	-0.916386	0.0471233	NC	0.780835	0.0925047	NC	-0.305059	0.637689	NC	LOC104453418	auxin transporter-like protein 5
Eucgr.A02888	3.82936	12.5692	32.677	3.35153	3.65302	5.86161	7.43293	2.74407	1.64432	0.000148624	UP	1.18927	0.00730418	UP	-2.40222	1.92e-08	DOWN	0.676354	0.164885	NC	0.286735	0.602683	NC	-1.16896	0.0145781	DOWN	LOC104449672	beta-fructofuranosidase, soluble isoenzyme I
Eucgr.B00944	20.3669	26.4536	72.5479	11.3164	130.176	11.0119	57.8434	22.6345	0.380267	0.458585	NC	1.22201	0.00550713	UP	-1.68756	6.68e-05	DOWN	-3.56284	4.32e-16	DOWN	2.14221	3.26e-07	UP	0.798606	0.112641	NC	LOC104422936	thaumatin-like protein
Eucgr.D02581	110.849	6.27153	20.512	3.83972	23.1581	10.6037	13.9159	3.80436	-4.22611	2.8e-21	NC	1.73323	5.13e-05	UP	-1.16036	0.00854865	DOWN	-1.45499	0.000767285	NC	0.702002	0.132262	NC	-1.4677	0.00121043	NC	LOC104442336	protein NUCLEAR FUSION DEFECTIVE 4
Eucgr.H03585	422.117	49.7912	196.709	26.9007	11.75	8.92535	74.7264	14.7368	-3.04307	8.24e-13	DOWN	1.77042	2.81e-05	UP	-1.28715	0.00255294	DOWN	-0.452622	0.378431	NC	2.88869	1.03e-11	UP	0.523185	0.351326	NC	LOC104414885	basic 7S globulin 2
Eucgr.F02389	26.1275	13.376	54.4547	2.29881	27.9588	19.4137	42.5029	24.3306	-1.34919	0.00177286	NC	2.02021	1.7e-06	UP	-3.02981	5.18e-12	DOWN	-0.615999	0.199107	NC	0.823105	0.0686699	NC	-0.000742851	1	NC	LOC104449358	lysine histidine transporter-like 8
Eucgr.C00948	1756.73	47.9631	260.505	18.1856	1687.22	126.709	383.387	51.1398	-5.30969	3.73e-30	DOWN	2.24513	8.81e-08	UP	-1.8807	7.15e-06	DOWN	-3.8071	4.31e-18	DOWN	1.40747	0.000832047	UP	-1.52288	0.000537232	DOWN	LOC104436536	zinc finger CCCH domain-containing protein 20
Eucgr.I01464	128.541	11.3858	57.8502	19.9275	78.595	44.2112	122.466	19.9922	-3.8259	2.77e-18	DOWN	2.20299	1.76e-07	UP	0.274048	0.597528	NC	-1.13641	0.00982731	DOWN	1.3128	0.00198209	UP	-1.36647	0.0023144	DOWN	LOC104418988	serine/threonine-protein kinase STY46
Eucgr.A02960	14.8519	12.6796	24.9121	2.11835	11.5529	5.79511	16.2098	3.06426	-0.288493	0.594283	NC	0.740315	0.131558	NC	-3.06981	2.7e-12	DOWN	-1.08122	0.0167531	DOWN	1.30386	0.00256892	UP	-1.11499	0.0217678	DOWN	LOC104450300	cell division cycle 20.1, cofactor of APC complex
Eucgr.B02335	18.4454	77.0479	53.903	151.786	24.3928	112.909	34.4942	293.333	1.96691	2.82e-06	UP	-0.766876	0.110708	NC	0.523965	0.262665	NC	2.18941	2.13e-07	UP	-1.92065	3.78e-06	DOWN	1.14647	0.0122317	UP	LOC104432716	scarecrow-like protein 34
Eucgr.G02402	17.2533	5.76697	15.5836	10.5963	3.74254	5.25061	13.3695	2.94911	-1.69364	6.4e-05	DOWN	1.21487	0.00599701	UP	0.429658	0.376325	NC	0.414176	0.423461	NC	1.11321	0.0105434	UP	-1.07502	0.0238812	DOWN
Eucgr.A01283	2.21323	0.727285	7.60332	7.30613	10.8593	6.38416	46.7148	2.77168	-1.64062	0.00324333	NC	3.15314	1.86e-10	UP	2.85958	1.04e-08	UP	-0.82361	0.0876159	NC	2.63654	6.96e-10	UP	-1.36419	0.00537501	DOWN	LOC104436689	protein FAR-RED ELONGATED HYPOCOTYL 1
Eucgr.C00963	54.1664	3.70903	77.4542	2.01511	32.7922	6.48853	83.2241	1.50222	-3.32663	2.34e-14	DOWN	3.36234	1.04e-14	UP	-1.2592	0.00533263	DOWN	-2.24943	1.47e-07	DOWN	3.76701	5.62e-18	NC	-2.36688	2.25e-07	NC	LOC104436549	uncharacterized LOC104436549
Eucgr.B00178	213.122	17.5407	87.6719	8.50999	104.889	52.2941	168.199	8.70958	-3.75088	7.25e-18	DOWN	2.07718	7.87e-07	UP	-1.5092	0.000382386	DOWN	-1.19453	0.00625223	DOWN	1.453	0.00054773	UP	-2.91114	1.76e-11	NC	LOC104417362	probable galactinol--sucrose galactosyltransferase 2
Eucgr.G03366	22.0165	70.4243	170.062	9.76483	186.721	53.6051	163.083	22.076	2.93325	5.02e-12	UP	0.940939	0.0400765	NC	-3.71703	1.49e-17	DOWN	-1.80131	2.17e-05	DOWN	1.64134	8.65e-05	UP	-1.17086	0.0107682	DOWN	LOC104454644	uncharacterized LOC104454644
Eucgr.A01073	84.4953	21.6953	729.255	37.388	251.245	81.1656	1914.68	10.832	-2.04084	1.43e-06	DOWN	4.87772	1.1e-26	UP	0.350125	0.485232	NC	-1.46648	0.000636959	DOWN	4.15004	3.11e-21	UP	-3.28661	7.49e-14	DOWN	LOC104434887	plasma membrane-associated cation-binding protein 2
Eucgr.J02500	33.5122	14.3038	66.2456	57.4566	32.51	26.9028	114.145	12.1821	-1.452	0.000779033	DOWN	2.00587	2.38e-06	UP	1.55663	0.000253028	UP	-0.503991	0.309199	NC	1.89683	5.45e-06	UP	-1.40786	0.00190174	DOWN	LOC104422811	ganglioside-induced differentiation-associated protein 2
Eucgr.H00146	83.1223	50.4996	87.1459	42.1149	238.557	123.225	303.746	44.6137	-0.765742	0.0959633	NC	0.509502	0.34737	NC	-0.62571	0.176053	NC	-1.12093	0.010913	DOWN	1.18046	0.00588389	UP	-1.75607	5.33e-05	DOWN	LOC104456092	60S ribosomal protein L14-1
Eucgr.F03172	5.65529	6.40214	18.6232	0.688621	3.12998	1.29174	10.7406	6.16106	0.081593	0.905099	NC	1.35557	0.00216362	UP	-3.74872	5.62e-15	DOWN	-1.41398	0.00342594	NC	2.91326	8.46e-11	UP	2.12406	5.27e-06	NC	LOC108960283	uncharacterized LOC108960283
Eucgr.B02682	42.7191	11.1057	53.7721	25.4488	32.4696	6.8551	20.1993	2.26988	-1.99017	2.75e-06	DOWN	2.06293	1.16e-06	UP	0.788733	0.0827748	NC	-2.26868	1.28e-07	DOWN	1.43802	0.000839042	UP	-1.81137	9.17e-05	DOWN	LOC104433048	probable S-adenosylmethionine-dependent methyltransferase At5g38100
Eucgr.G02689	22.2097	4.64295	13.1978	14.3282	10.2348	4.85905	16.0962	3.4407	-3.2797	2.58e-14	DOWN	1.69221	7.25e-05	UP	1.30241	0.00231182	UP	-1.32216	0.0023423	DOWN	1.57387	0.00017856	UP	-1.06486	0.0239277	DOWN	LOC104454094	ribonuclease H2 subunit A
Eucgr.L02894	5.46217	61.2878	92.9308	574.762	1.27472	51.7887	30.6267	404.074	3.56767	4.48e-16	UP	0.567954	0.277428	NC	2.66874	2.07e-10	UP	5.36722	1.32e-28	UP	-1.01471	0.0205798	DOWN	2.86605	2.53e-11	UP
Eucgr.B00354	41.6851	4.72649	33.1283	7.46615	23.1632	12.2374	46.1401	5.55855	-3.16778	1.15e-13	DOWN	2.47721	3.71e-09	UP	-0.226272	0.664494	NC	-1.21377	0.00533427	DOWN	1.6199	0.000104916	UP	-1.19691	0.00857157	DOWN	LOC104418467	probable alpha,alpha-trehalose-phosphate synthase [UDP-forming] 9
Eucgr.K01668	20.1506	9.30024	23.57	1.12968	35.4516	4.03469	18.3099	2.86808	-1.16049	0.00831536	DOWN	1.14366	0.0108315	UP	-3.34388	1.07e-13	DOWN	-3.16783	3.53e-13	DOWN	1.96668	3.41e-06	UP	-0.649483	0.237918	NC	LOC104425392	G2/mitotic-specific cyclin S13-7
Eucgr.K03313	1.3015	55.217	18.1012	0.809743	8.25111	47.6176	169.676	1.11059	5.32296	1.21e-27	UP	-1.83345	1.65e-05	DOWN	-6.4078	1.09e-35	NC	2.27439	1.06e-07	UP	1.60447	0.000127785	UP	-5.5816	3.64e-29	DOWN	LOC104426620	auxin-induced protein AUX28
Eucgr.I01259	337.446	26.9961	173.482	13.6012	106.468	31.9425	143.699	61.6328	-3.71983	2.01e-17	DOWN	2.3953	1.58e-08	UP	-1.53333	0.000415451	DOWN	-1.80677	2.49e-05	DOWN	2.00058	1.8e-06	UP	0.692827	0.182448	NC	LOC104418826	organ-specific protein P4
Eucgr.L03513	2.52645	2.98937	5.25657	4.57297	10.0913	4.23854	17.022	2.31024	0.196134	0.77028	NC	0.49003	0.461574	NC	0.0106033	1	NC	-0.923685	0.0707039	NC	1.59473	0.000478236	UP	-1.28073	0.0256064	DOWN
Eucgr.B02651	28.8056	6.73791	24.9358	4.56049	22.8225	3.7262	13.2428	6.43651	-2.07726	1.09e-06	DOWN	1.46456	0.00080196	UP	-1.3428	0.00242982	DOWN	-3.22184	3.87e-13	DOWN	2.10092	1.25e-06	UP	1.27906	0.00771841	UP	LOC104433009	uncharacterized LOC104433009
Eucgr.E03884	22.5255	691.832	197.056	3207.57	3.47386	758.673	42.2024	271.3	4.37068	1.93e-22	NC	-2.0308	1.32e-06	DOWN	1.61858	0.000108777	UP	3.36405	7.53e-15	NC	-3.69058	1.12e-17	NC	-1.79927	3.07e-05	NC	LOC104445607	uncharacterized LOC104445607
Eucgr.I02451	76.8694	21.818	61.2359	9.5264	31.1046	21.9432	50.5605	52.9937	-1.8503	1.09e-05	DOWN	1.22565	0.00527169	UP	-1.6735	7.39e-05	DOWN	-0.520365	0.288443	NC	0.977068	0.026331	NC	1.0758	0.0207827	UP
Eucgr.B03374	23.7053	12.8535	24.4315	3.79314	17.9902	21.408	58.1667	18.0307	-1.06223	0.0161537	NC	2.54602	1.52e-09	UP	-2.41267	1.56e-08	DOWN	0.312288	0.55841	NC	1.28859	0.00246711	NC	0.61552	0.244495	NC	LOC104433566	two-component response regulator ARR6
Eucgr.K00948	32.9657	37.5698	40.7862	18.8141	10.4926	18.3991	47.4395	12.691	-0.264674	0.621871	NC	0.351106	0.560631	NC	-1.18262	0.00581033	DOWN	0.752115	0.106669	NC	1.00327	0.0219908	UP	-1.12843	0.0147432	DOWN	LOC104424877	uncharacterized LOC104424877
Eucgr.G00651	1.14349	6.01204	16.1525	1.97465	0.273003	0.526878	1.04494	0.626445	2.1895	1.08e-06	UP	1.19945	0.00735975	UP	-1.97568	5.43e-06	DOWN	0	1	NC	0.687079	0.225448	NC	0	1	NC	LOC104452755	beta-xylosidase/alpha-L-arabinofuranosidase 2
Eucgr.J00388	223.542	60.9027	241.903	24.2148	418.545	137.971	462.276	39.0451	-2.49742	2.82e-09	DOWN	1.88943	7.29e-06	UP	-1.77813	2.27e-05	DOWN	-1.82809	1.57e-05	DOWN	1.63408	9.11e-05	UP	-2.05394	1.71e-06	DOWN	LOC104421229	E3 ubiquitin-protein ligase MIEL1
Eucgr.D00271	9.9567	5.2782	17.5442	3.89394	8.54986	2.65488	24.6901	14.7214	-0.452871	0.375508	NC	1.2351	0.00557055	UP	-1.067	0.0168302	DOWN	-1.83004	3.26e-05	DOWN	3.24426	8.64e-14	UP	2.36928	8.14e-08	UP	LOC104440766	uncharacterized LOC104440766
Eucgr.H00191	8.01152	9.26076	12.8125	2.213	22.0042	3.46334	20.977	1.64883	0.203753	0.723874	NC	0.239773	0.727671	NC	-2.38992	4.51e-08	DOWN	-2.75597	2.47e-10	DOWN	2.34224	4.26e-08	UP	-1.22775	0.01534	DOWN	LOC104456120	protein WVD2-like 3
Eucgr.J02473	3.54664	4.40843	11.411	2.16638	8.31385	2.07421	8.93123	3.39947	-0.0306679	0.969967	NC	1.2537	0.00604987	UP	-1.43035	0.00178144	DOWN	-2.17517	1.09e-06	NC	1.89346	1.7e-05	NC	0.660994	0.253821	NC	LOC104422789	F-box protein At4g35930
Eucgr.J00420	12.8994	95.2937	154.315	22.0292	40.6093	43.843	120.367	26.7061	3.20872	6.51e-14	UP	0.111166	0.887307	NC	-2.65232	2.68e-10	DOWN	0.146169	0.805007	NC	1.34944	0.00141305	UP	-1.08097	0.0199704	DOWN	LOC104421257	glucomannan 4-beta-mannosyltransferase 2
Eucgr.G01772	30.5667	21.2774	57.8239	3.3237	45.0686	6.75866	21.9571	28.3866	-0.54354	0.262833	NC	1.55887	0.00026461	UP	-2.88532	1.97e-11	DOWN	-2.81458	5.46e-11	DOWN	1.61198	0.000139855	UP	2.01026	3.6e-06	UP	LOC104453420	thaumatin-like protein 1b
Eucgr.B02127	12.7823	21.1073	40.1228	7.16892	19.2311	22.0416	69.2961	11.1667	-0.283521	0.598476	NC	2.14649	3.47e-07	UP	-1.82339	1.81e-05	DOWN	0.703866	0.13464	NC	2.52217	1.53e-09	NC	-0.992401	0.0366126	NC	LOC104432520	GRF1-interacting factor 1
Eucgr.C02774	24.8536	33.3285	48.6237	32.9772	34.3028	26.0872	59.7786	12.2511	0.37842	0.460053	NC	0.310694	0.621374	NC	-0.463995	0.33266	NC	-0.618101	0.197046	NC	1.11745	0.00981552	UP	-1.29665	0.00437666	DOWN	LOC104437670	protein WVD2-like 5
Eucgr.C00663	8.33087	39.4789	15.3717	121.097	16.1526	67.5081	25.6547	186.818	2.26676	1.98e-07	UP	-1.61835	0.000195946	DOWN	1.15474	0.00746812	UP	2.08902	1.14e-06	UP	-1.64887	9.68e-05	DOWN	1.27479	0.00481815	UP	LOC104436315	glutaredoxin-C10
Eucgr.B03985	37.9686	4.04775	0.744089	27.4647	13.6256	10.0181	2.09241	2.10188	-3.41579	2.22e-15	DOWN	-2.63516	1.13e-09	DOWN	2.08605	6.02e-07	UP	-0.901288	0.0468035	NC	-1.64566	9.5e-05	NC	-2.30019	1.1e-07	NC	LOC104434101	transcription factor MYB108
Eucgr.K00618	12.2722	7.77473	41.6478	19.4908	6.20611	4.90603	79.8522	0.97651	-0.760667	0.104208	NC	2.33321	3.75e-08	UP	0.980058	0.0269665	NC	-0.475866	0.351472	NC	3.87759	8.8e-19	UP	-2.42058	1.97e-07	DOWN	LOC104424650	glucose-6-phosphate 1-dehydrogenase, chloroplastic
Eucgr.I02156	95.5133	56.9104	138.474	26.4082	21.1833	24.1264	121.972	156.316	-0.794879	0.0805587	NC	1.09213	0.014272	UP	-1.55151	0.000221835	DOWN	0.174381	0.762107	NC	2.12245	3.28e-07	UP	2.49761	5.33e-09	UP	LOC104419523	subtilisin-like protease SBT1.5
Eucgr.L01971	7.03933	38.9242	16.99	247.091	4.37541	34.2789	9.34462	60.1467	2.39553	1.33e-08	UP	-1.59533	0.000181674	DOWN	2.13037	3.13e-07	UP	3.02425	2.43e-12	UP	-2.27316	5.09e-08	DOWN	0.456936	0.415358	NC
Eucgr.H01180	19.9309	29.0038	41.9864	56.0948	340.963	75.9324	502.951	39.4695	0.470144	0.357279	NC	0.32881	0.599462	NC	0.518912	0.278171	NC	-2.18768	2.28e-07	DOWN	2.48633	2.59e-09	UP	-1.17237	0.011216	DOWN
Eucgr.H02499	4.17178	4.2728	15.1011	2.35205	3.97642	3.26806	34.8739	4.11684	0.0444749	0.948501	NC	1.64336	0.00014121	UP	-1.36144	0.0020674	DOWN	-0.907922	0.0519789	NC	3.40331	3.61e-15	UP	1.06105	0.0278234	NC	LOC104414141	inorganic phosphate transporter 2-1, chloroplastic
Eucgr.J03029	12.2401	8.65943	15.3934	2.09249	35.0375	4.16046	15.1199	2.35193	-0.562375	0.250579	NC	0.575777	0.277704	NC	-2.5145	6.84e-09	DOWN	-3.14938	4.37e-13	DOWN	1.60107	0.000175866	UP	-1.04627	0.0345957	DOWN	LOC104423146	myosin heavy chain, muscle
Eucgr.I00424	15.941	12.0401	82.2353	7.96493	50.3255	31.1431	182.262	25.4475	-0.389338	0.465035	NC	2.51582	3.97e-09	UP	-1.05566	0.0207443	DOWN	-0.714648	0.129618	NC	2.28771	4.26e-08	UP	-0.550552	0.317744	NC	LOC104418260	PLAT domain-containing protein 3
Eucgr.G02570	3.21513	2.04406	7.39626	46.2699	1.55141	6.99711	1.39681	21.1862	-0.977564	0.0521773	NC	1.8559	5.14e-05	UP	4.35467	4.57e-21	UP	2.16281	2.1e-06	UP	-2.61725	5.65e-09	DOWN	1.28501	0.00547069	UP	LOC104454001	glutamine synthetase cytosolic isozyme
Eucgr.A00492	12.8405	6.65958	21.1724	4.99457	21.0183	8.12983	36.5106	4.5736	-1.01989	0.0271158	DOWN	1.47563	0.000872825	UP	-0.750202	0.118409	NC	-1.80585	3.2e-05	DOWN	2.18375	2.5e-07	UP	-1.02793	0.0397919	DOWN	LOC104416884	uncharacterized LOC104416884
Eucgr.H02960	42.6681	30.853	87.625	12.6838	80.7916	29.1794	39.319	22.607	-0.678972	0.148352	NC	1.39222	0.00130228	UP	-1.80602	2.04e-05	DOWN	-2.53669	2.14e-09	DOWN	0.163313	0.780513	NC	-0.877497	0.0729546	NC	LOC104414437	acid phosphatase 1
Eucgr.L01052	22.765	59.6654	33.7172	200.138	22.3329	41.6902	17.6612	41.5118	1.32028	0.00215589	UP	-1.0013	0.0276726	DOWN	1.34029	0.00153663	UP	0.926867	0.040936	NC	-1.51027	0.000343998	DOWN	-0.254266	0.690662	NC
Eucgr.I02738	26.577	15.3814	54.9806	10.8936	26.6787	12.7698	26.191	20.0311	-0.360421	0.487765	NC	1.15533	0.00955951	UP	-1.21229	0.00520548	DOWN	-1.25892	0.0041917	DOWN	0.625081	0.190606	NC	0.322413	0.604243	NC	LOC104419971	uncharacterized protein C594.04c
Eucgr.L02537	64.7021	8.14676	31.2494	21.4959	28.7937	11.8653	38.7379	6.67228	-3.16087	3.71e-13	DOWN	1.75227	5.62e-05	UP	0.939894	0.0383948	NC	-1.39828	0.00142979	DOWN	1.47752	0.000529891	UP	-1.2982	0.00605679	DOWN
Eucgr.C00646	36.0391	19.1093	25.2982	20.5325	31.91	44.2893	16.9149	102.517	-1.01462	0.0216069	DOWN	0.274285	0.674298	NC	-0.076353	0.894771	NC	0.544652	0.261558	NC	-1.56016	0.00019887	DOWN	1.20318	0.00810024	UP	LOC104436298	glycine dehydrogenase (decarboxylating), mitochondrial
Eucgr.A02118	173.715	168.262	449.484	45.2197	47.7656	227.661	536.28	62.2121	-0.202953	0.711321	NC	1.3463	0.0018299	UP	-2.41107	8e-09	DOWN	2.00125	2.16e-06	UP	1.13791	0.00806491	UP	-1.97672	4.1e-06	DOWN	LOC104443077	beta-glucosidase BoGH3B
Eucgr.A01269	2.67241	3.96569	31.2645	0.370201	1.6939	0.0792617	50.1896	0.87921	0.496162	0.399794	NC	2.95882	1.54e-11	UP	-3.81688	6.19e-12	DOWN	-4.13401	7.73e-09	NC	8.7843	2.27e-43	NC	0	1	NC
Eucgr.B02620	147.074	20.6911	377.718	6.63058	433.009	415.259	835.076	306.754	-2.87022	1.81e-11	DOWN	3.95229	2.73e-19	UP	-2.09181	1.4e-06	DOWN	-0.0876149	0.887997	NC	0.773709	0.0882229	NC	-0.663203	0.199687	NC	LOC104432979	defensin Ec-AMP-D2
Eucgr.B00946	15.9033	44.1977	179.014	19.4546	46.4579	20.4225	101.293	9.60393	1.43412	0.000818764	UP	1.79134	2.2e-05	UP	-1.64307	9.29e-05	DOWN	-1.21473	0.0055763	DOWN	2.04612	8.96e-07	UP	-1.26646	0.00571281	DOWN	LOC104422958	phosphoethanolamine N-methyltransferase 1
Eucgr.G03004	12.9592	5.3984	24.9277	2.32876	20.0796	2.50653	15.5668	4.50897	-1.21585	0.0056519	NC	1.64825	0.000124701	UP	-1.8182	2.67e-05	DOWN	-3.10829	1.14e-12	DOWN	2.29866	6.65e-08	UP	0.444005	0.456595	NC	LOC104454350	rop guanine nucleotide exchange factor 5
Eucgr.K01667	13.2377	8.2736	28.3926	4.46757	30.6159	17.9833	45.3542	5.47547	-0.744782	0.112676	NC	1.56267	0.000289389	UP	-1.26163	0.0040189	DOWN	-0.842322	0.0664396	NC	1.14287	0.00817013	UP	-1.94221	9.06e-06	DOWN	LOC104425391	stomatal closure-related actin-binding protein 3
Eucgr.K01822	49.051	4.75001	19.0345	52.1766	11.9556	16.9253	9.60521	46.904	-3.57889	4.3e-16	NC	1.82002	2.74e-05	NC	3.09968	7.67e-13	NC	0.454468	0.371172	NC	-1.04261	0.0186396	DOWN	1.25568	0.00578549	UP	LOC104427517	transcription factor TGA2.2
Eucgr.I02161	8.87854	7.34985	13.7491	18.5712	7.85707	9.59759	22.7878	3.99705	-0.684248	0.162782	NC	1.16028	0.0113316	UP	2.10453	8.35e-07	UP	0.29289	0.603474	NC	1.556	0.000275307	UP	-1.12143	0.0212998	DOWN	LOC104419525	uncharacterized LOC104419525
Eucgr.I00380	3.39256	4.69325	7.5625	14.8934	5.33999	5.69761	2.02718	25.2415	0.765241	0.117597	NC	0.506633	0.37788	NC	1.2972	0.00300717	UP	0.419701	0.431145	NC	-1.68637	0.00015849	DOWN	1.77589	6.24e-05	UP
Eucgr.C03015	21.9138	24.0882	45.7454	61.7408	425.685	51.8404	357.598	18.8447	0.12702	0.834441	NC	0.642993	0.211691	NC	0.893922	0.0453013	NC	-3.1131	4.27e-13	DOWN	2.58411	6.54e-10	UP	-1.67563	0.000153992	DOWN
Eucgr.G01266	10.4512	4.44647	9.26543	2.42722	4.4278	1.46528	4.56092	4.04177	-1.29996	0.00338402	DOWN	1.02207	0.0293976	UP	-1.13787	0.0131246	DOWN	-1.66303	0.000334701	NC	1.39813	0.00235527	UP	1.27097	0.0110895	NC	LOC104453107	uncharacterized LOC104453107
Eucgr.G00055	4.93466	6.35549	3.40355	19.8437	0	0.056502	0	0.161089	0.161046	0.791718	NC	-1.05691	0.0284857	DOWN	1.25335	0.00414246	UP	0	1	NC	0	1	NC	0	1	NC
Eucgr.B03245	102.891	71.5626	33.7936	347.169	64.8319	220.4	39.8857	148.172	-0.629592	0.181227	NC	-1.29752	0.00291876	DOWN	1.79191	1.75e-05	UP	1.73881	4.25e-05	UP	-2.73589	6.65e-11	DOWN	-0.791326	0.109608	NC	LOC104433475	E3 ubiquitin-protein ligase RGLG2
Eucgr.K03318	19.1441	14.5029	22.8167	6.9469	37.3379	23.0576	46.0065	10.0705	-0.434198	0.387749	NC	0.371137	0.534466	NC	-3.39493	1.12e-14	DOWN	-2.71733	2.17e-10	DOWN	1.68431	6.53e-05	UP	-1.02738	0.0340556	DOWN	LOC104426625	histone H2A variant 1
Eucgr.C03715	266.654	7.67985	98.3347	1.41025	245.046	22.6387	141.133	4.41443	-4.63646	2.04e-24	DOWN	2.866	2e-11	UP	-2.61422	4.21e-09	DOWN	-3.44455	2.22e-15	DOWN	2.42394	6.73e-09	UP	-2.59111	5.64e-09	NC	LOC104438210	uncharacterized protein DDB_G0271670
Eucgr.C00947	105.473	9.81943	25.3963	5.07611	29.5982	21.2746	25.3287	10.9383	-3.48117	1.19e-15	DOWN	1.14796	0.0110539	UP	-1.36538	0.00189089	DOWN	-0.455591	0.362697	NC	-0.4766	0.337024	NC	-2.08858	1.48e-06	NC	LOC104436535	transcription factor MYB36
Eucgr.A01255	8.94468	11.6958	21.1744	32.286	225.546	28.127	174.25	8.62961	0.3324	0.561632	NC	0.649793	0.229291	NC	1.03037	0.0238855	UP	-3.02182	2.79e-12	DOWN	2.40174	1.21e-08	UP	-1.92161	2.58e-05	DOWN
Eucgr.F03091	70.4724	0.53912	89.933	20.1339	159.172	32.1697	161.95	11.8999	-1.13806	0.00912936	NC	1.19382	0.00683281	NC	-0.949819	0.0312152	NC	-2.5055	4.36e-09	DOWN	1.97641	2.54e-06	UP	-1.93883	1.65e-05	DOWN
Eucgr.J00468	3.52498	3.91567	5.3587	6.0965	5.8716	6.51126	14.6017	2.99261	-0.0724866	0.929246	NC	0.326247	0.626536	NC	0.172009	0.775064	NC	-0.088741	0.895547	NC	1.03474	0.0214741	UP	-1.24269	0.0106221	DOWN	LOC104421289	flagellar radial spoke protein 5
Eucgr.G01922	52.3793	10.6256	79.381	33.669	33.0414	30.4885	121.983	15.9174	-2.57495	1.54e-09	NC	2.76622	9.17e-11	NC	1.34184	0.00182513	NC	-0.320324	0.546839	NC	1.77348	2.17e-05	UP	-1.06594	0.0237344	DOWN	LOC104453518	nudix hydrolase 12, mitochondrial
Eucgr.E02395	0.134909	0.0849173	0.605616	3.64635	0.376006	9.69717	0.816049	26.7625	0	1	NC	0	1	NC	4.91254	5.45e-16	NC	4.60045	5.47e-20	UP	-3.84388	1.27e-16	DOWN	1.24056	0.00691535	UP	LOC104444828	uncharacterized LOC104444828
Eucgr.F02882	4.6498	27.8119	13.3335	144.094	0.515638	12.0804	4.86982	15.4931	2.52268	3.53e-09	UP	-1.28847	0.00325751	DOWN	2.04402	9.45e-07	UP	4.55445	4.95e-21	UP	-1.63653	0.000126746	DOWN	0.0395992	0.962305	NC
Eucgr.J02954	10.4929	5.59672	7.34468	14.8585	11.4604	7.05401	25.4804	3.51947	-0.720696	0.144634	NC	0.216811	0.777152	NC	0.951925	0.0375298	NC	-1.08958	0.0188188	DOWN	2.12912	6.33e-07	UP	-1.14399	0.0248452	DOWN	LOC104423090	probable inactive nicotinamidase At3g16190
Eucgr.H02628	39.0059	123.456	83.0059	75.5799	27.6785	47.618	27.879	211.434	1.68443	6.33e-05	UP	-0.470209	0.393274	NC	-0.795565	0.0740195	NC	0.753141	0.104075	NC	-1.28252	0.00254238	DOWN	1.15456	0.0115424	UP	LOC104414242	transcription factor bHLH62
Eucgr.J01950	197.446	9.34727	25.3394	19.5215	72.1143	21.068	134.745	6.03012	-3.84101	2.75e-18	NC	1.22622	0.00605949	NC	0.983318	0.0270169	NC	-1.12116	0.0114055	DOWN	2.16355	2.1e-07	UP	-2.38065	5.73e-08	DOWN	LOC104422417	hypothetical protein
Eucgr.H00844	0	0	0.0146847	0.0254977	24.235	12.0727	39.1998	4.92866	0	1	NC	0	1	NC	0	1	NC	-1.26038	0.00426423	DOWN	1.52533	0.000327398	UP	-1.46416	0.00143778	DOWN
Eucgr.F03332	1.03053	2.32585	5.5997	3.71485	8.04903	7.01922	3.71307	19.8227	1.26967	0.00691594	NC	1.08502	0.0197917	UP	0.371691	0.475588	NC	-0.25426	0.647447	NC	-1.28746	0.00307456	DOWN	1.2535	0.00596529	UP	LOC104450141	MLO-like protein 11
Eucgr.H02270	5.08351	24.3098	11.0968	0	12.7256	14.466	36.0509	9.45975	2.90144	1.52e-11	NC	-1.35799	0.00178065	NC	-4.22649	7.99e-21	NC	-0.161677	0.786728	NC	1.15488	0.00819594	UP	-1.09804	0.0222542	DOWN
Eucgr.E04328	114.124	125.053	63.3665	34.426	161.995	71.6566	34.7835	182.486	0.0594486	0.924479	NC	-1.21976	0.00541176	DOWN	-2.07078	6.8e-07	DOWN	-1.20333	0.00583913	DOWN	-1.27838	0.00267441	DOWN	1.12413	0.0145308	UP	LOC104445843	galactan beta-1,4-galactosyltransferase GALS3
Eucgr.H03765	30.7483	39.2292	25.9466	65.1724	14.2537	44.5395	13.3681	107.055	0.271675	0.612474	NC	-0.833687	0.0779229	NC	0.313966	0.530316	NC	1.59926	0.000189761	UP	-1.96817	2.37e-06	DOWN	1.04115	0.0258687	UP	LOC104415033	sodium/hydrogen exchanger 2
Eucgr.J00639	225.262	27.513	200.352	84.2359	208.503	68.285	231.168	36.644	-2.98718	1.96e-12	DOWN	2.22416	1.17e-07	UP	0.67003	0.141945	NC	-1.26801	0.00347395	DOWN	1.54294	0.000228689	UP	-1.13958	0.0130908	DOWN
Eucgr.J00003	7.65036	25.1372	13.5668	107.749	21.2961	65.21	18.14	58.6552	1.64837	0.000176455	UP	-1.06587	0.0211211	DOWN	1.66007	8.19e-05	UP	1.61221	0.000186572	UP	-2.11197	5.08e-07	DOWN	-0.316447	0.607664	NC	LOC104420879	elicitor-responsive protein 1
Eucgr.A01514	25.6907	15.839	1.82738	45.7168	16.7169	9.98014	0.779922	5.55572	-0.873454	0.055603	NC	-3.32847	1.06e-13	DOWN	1.21551	0.00473039	UP	-0.897401	0.0514827	NC	-4.03739	1.07e-17	DOWN	-1.13022	0.0181085	DOWN	LOC104438171	purple acid phosphatase 22
Eucgr.H00345	49.5678	8.52121	30.6323	25.3139	27.6253	12.1803	33.2984	6.61387	-3.04335	1.3e-12	DOWN	1.64663	0.000129138	UP	0.977799	0.0273584	NC	-1.55987	0.000287943	DOWN	1.24153	0.00384062	UP	-1.37208	0.00268052	DOWN	LOC104456232	electron transfer flavoprotein-ubiquinone oxidoreductase, mitochondrial
Eucgr.K02083	0.806948	24.7113	11.1121	3.58421	1.01017	9.25182	4.96823	8.10801	5.28025	7.45e-27	UP	-1.25389	0.00443514	DOWN	1.70322	4.76e-05	UP	3.75935	1.09e-15	UP	-1.03537	0.0204482	DOWN	0.357812	0.553737	NC	LOC104425675	cytochrome P450 76A1
Eucgr.K01490	149.941	10.594	40.721	4.78192	9.44903	5.93364	14.336	7.48271	-3.49577	8.68e-16	DOWN	1.32513	0.0025676	UP	-1.44138	0.000934525	DOWN	-2.88289	2.76e-11	NC	1.27976	0.00332451	NC	0.0413663	0.961965	NC	LOC104425259	short-chain type dehydrogenase/reductase
Eucgr.E00854	4.79392	4.4926	10.8015	1.06955	11.9142	4.26735	6.87811	4.57223	-0.172086	0.782206	NC	1.1549	0.0115609	UP	-2.57382	2.36e-08	DOWN	-1.41424	0.00140364	DOWN	0.379891	0.474354	NC	-0.27557	0.684193	NC	LOC104443985	DNA primase small subunit
Eucgr.K02280	3.27755	9.78908	25.8628	1.7732	7.43568	7.94029	39.7826	19.4836	1.54847	0.000366648	UP	1.18243	0.00773331	UP	-2.90366	2.58e-11	DOWN	0.0464869	0.947131	NC	2.11601	4e-07	UP	1.07197	0.0223279	UP	LOC104425846	probable inactive receptor kinase At1g48480
Eucgr.E04221	5.5772	23.2281	56.4091	3.27821	26.701	133.377	70.918	61.3117	1.97608	4.87e-06	UP	1.08522	0.015874	UP	-3.23863	1.99e-13	DOWN	2.38821	1.67e-08	UP	-1.2231	0.00418169	DOWN	-1.42351	0.00134167	NC
Eucgr.I00038	0.144856	2.01284	0.54052	8.45017	0.426157	4.65958	0.559164	10.6144	3.47592	6.19e-09	NC	-2.06448	5.52e-05	NC	1.76864	7.06e-05	UP	3.38482	1.48e-11	UP	-3.38807	1.71e-12	DOWN	1.23095	0.0089499	UP	LOC104418008	ammonium transporter 3 member 2
Eucgr.B02287	2.32141	2.44619	3.63469	27.1365	13.572	20.7223	10.9484	52.3912	0.0149664	0.992315	NC	0.340791	0.61132	NC	3.04595	2.43e-12	UP	0.719025	0.126298	NC	-1.29561	0.00248416	DOWN	1.01191	0.0317657	UP	LOC104432675	beta-glucosidase BoGH3B
Eucgr.C02248	17.7953	8.43739	22.7552	5.0221	24.3652	2.54556	17.8585	11.9614	-1.1285	0.0104145	DOWN	1.22062	0.00582279	UP	-1.18625	0.00661484	DOWN	-3.26176	1.04e-13	DOWN	2.54477	2.23e-09	UP	1.97463	7.38e-06	UP	LOC104437347	uncharacterized LOC104437347
Eucgr.H01043	11.5071	7.54034	25.9154	2.89067	30.4377	8.14193	14.2303	10.8011	-0.679432	0.152552	NC	1.54387	0.00034216	UP	-1.84393	1.87e-05	DOWN	-1.93552	5.65e-06	DOWN	0.594653	0.216359	NC	0.202343	0.766336	NC	LOC104456702	DNA replication licensing factor MCM7
Eucgr.G03056	200.323	103.378	118.773	24.913	256.049	41.6184	212.693	20.161	-1.20239	0.00533958	DOWN	0.0179265	0.983769	NC	-2.49252	2.68e-09	DOWN	-2.79943	4.63e-11	DOWN	2.12532	3.13e-07	UP	-1.24958	0.0059166	DOWN	LOC104454389	phosphoinositide phospholipase C 2
Eucgr.K03108	67.506	9.0527	199.723	2.37213	31.3891	10.4729	676.692	1.44655	-3.5446	9.8e-16	DOWN	5.20806	6.35e-29	NC	-2.37717	4.71e-07	NC	-1.91793	1.06e-05	DOWN	5.96086	1.34e-35	UP	-3.09502	3.5e-10	DOWN	LOC104426453	uncharacterized LOC104426453
Eucgr.F02883	3.31586	22.2295	14.2998	172.975	0.895859	10.6472	4.34748	28.2646	2.77675	1.64e-10	UP	-0.774805	0.110406	NC	2.62815	3.95e-10	UP	4.17689	1.16e-17	UP	-1.33725	0.00227995	DOWN	1.21531	0.00840507	UP	LOC104449743	potassium channel SKOR
Eucgr.G01982	4.28864	2.86199	9.52826	4.07976	6.18357	6.58339	65.1459	3.46197	-0.79896	0.12287	NC	1.52203	0.0011365	UP	0.256473	0.674442	NC	0.0678985	0.924705	NC	3.06896	1.07e-12	UP	-1.17298	0.0199978	DOWN	LOC104453569	uncharacterized protein At4g14100
Eucgr.I02209	29.3711	14.5905	63.0284	0.34075	3.38365	7.63754	44.9989	1.10752	-0.963793	0.030812	NC	1.79182	2.28e-05	UP	-6.17273	6.26e-33	DOWN	1.20916	0.00709644	UP	2.40361	9.16e-09	UP	-3.29521	6.38e-13	DOWN	LOC104419561	monosaccharide-sensing protein 2
Eucgr.B03659	0	8.80833	35.7987	5.34539	0.0641597	1.00003	4.7289	0.0184107	10.2974	3.96e-29	UP	1.92536	6.45e-06	UP	-1.15965	0.00924346	DOWN	0	1	NC	2.09218	6.52e-06	NC	0	1	NC	LOC104433815	beta-glucosidase 12
Eucgr.J00741	6.64193	10.0701	26.6144	3.88288	6.01169	3.48414	22.3765	12.674	0.429356	0.398047	NC	1.41576	0.00107949	UP	-2.0584	1.38e-06	DOWN	-1.31934	0.00321662	DOWN	2.66834	3.9e-10	UP	2.09957	1.76e-06	UP	LOC104421494	zinc finger CCCH domain-containing protein 46
Eucgr.F03582	0.174395	1.4907	2.57698	1.90331	0.434253	4.41115	14.2924	1.81095	2.48939	5.5e-06	NC	0.63272	0.263823	NC	-0.049851	0.953795	NC	3.2806	8.7e-12	UP	1.44392	0.000765023	UP	-1.5276	0.00110652	DOWN
Eucgr.B00882	53.0302	37.3501	84.0465	21.69	18.4289	48.1641	30.1459	10.9617	-0.714695	0.127233	NC	1.19113	0.00732289	UP	-1.23109	0.00470612	DOWN	1.23991	0.00529093	UP	-0.893735	0.0477408	NC	-2.22993	4.02e-07	DOWN
Eucgr.I01419	18.0769	6.01088	25.4437	4.26867	9.17626	3.19201	8.16147	8.76165	-2.1322	4.66e-07	NC	1.85374	1.31e-05	UP	-1.83601	1.98e-05	DOWN	-1.41506	0.00130789	DOWN	2.46679	5.37e-09	NC	0.226824	0.741325	NC	LOC104418947	probable BOI-related E3 ubiquitin-protein ligase 2
Eucgr.A01406	53.1792	5.54514	88.0593	11.1645	26.3796	8.78052	132.801	2.52123	-4.21589	6.8e-21	DOWN	4.50294	2.52e-23	UP	0.801167	0.0826882	NC	-2.55686	2.38e-09	DOWN	4.5415	4.66e-24	UP	-1.9258	2.43e-05	DOWN	LOC104437281	ribosome-binding factor PSRP1, chloroplastic
Eucgr.J00733	26.1746	24.6769	37.0922	3.01163	38.5745	9.7229	30.8543	6.49829	-0.854853	0.0605752	NC	1.02708	0.0238826	UP	-3.42565	1.34e-14	DOWN	-2.5332	3.03e-09	DOWN	1.44604	0.000707653	UP	-1.02899	0.0346472	DOWN	LOC104421489	ubiquitin-conjugating enzyme E2 20
Eucgr.H02748	16.8411	8.6991	10.4287	0.759418	32.8498	3.79262	12.1387	2.3565	-1.13107	0.00974095	DOWN	0.0397228	0.963209	NC	-3.90913	4.76e-18	DOWN	-3.11193	5.77e-13	DOWN	1.38018	0.00122078	UP	-1.00108	0.039045	DOWN	LOC104414311	DNA topoisomerase 2
Eucgr.C00146	41.4697	79.6182	208.758	9.78251	38.0151	129.664	62.8484	23.5882	0.927549	0.0381732	NC	1.26573	0.00368864	UP	-3.49205	7.69e-16	DOWN	1.7819	2.7e-05	UP	-1.21738	0.0043635	NC	-2.53132	3.45e-09	DOWN	LOC104435950	serine carboxypeptidase-like 18
Eucgr.K01289	12.627	2.36946	7.80823	23.1208	27.9525	9.54415	2.06119	25.6256	-2.39626	1.89e-08	DOWN	1.29412	0.0036744	UP	2.65236	4.5e-10	UP	-1.51598	0.000415461	DOWN	-2.3389	3.23e-08	DOWN	1.30848	0.00369164	UP	LOC104425117	probable WRKY transcription factor 70
Eucgr.K03469	13.7649	8.22103	26.7801	1.65283	22.0098	2.93926	22.2694	3.15191	-0.805949	0.0856506	NC	1.51979	0.000493447	UP	-2.68648	2.2e-09	DOWN	-2.95904	2.19e-11	DOWN	2.69135	5.24e-10	UP	-0.0910281	0.912909	NC	LOC104426753	syntaxin-related protein KNOLLE
Eucgr.G01113	25.6296	71.3259	205.319	26.8771	42.0938	66.2088	69.4758	32.7059	1.46335	0.00060302	UP	1.28524	0.0031447	UP	-1.84842	9.86e-06	DOWN	0.612249	0.200495	NC	-0.143583	0.809475	NC	-1.23691	0.00646324	DOWN	LOC104453008	serine carboxypeptidase-like 18
Eucgr.K01283	98.9339	6.43004	292.037	4.261	241.459	39.8191	1072.98	1.15225	-3.97079	8.59e-19	DOWN	5.3189	9.76e-30	UP	-1.05327	0.026466	DOWN	-2.61758	7.12e-10	DOWN	4.70377	1.24e-25	UP	-5.31057	1.1e-25	DOWN	LOC104425108	non-specific lipid-transfer protein 1
Eucgr.I01654	0.641148	18.6099	55.1636	8.11425	0.707823	25.3529	55.8819	2.56093	4.83193	7.86e-24	UP	1.33433	0.00212233	UP	-1.62746	0.000118813	DOWN	5.1532	1.53e-26	UP	0.977564	0.0261275	NC	-3.55331	1.7e-15	DOWN	LOC104419146	chloride channel protein CLC-b
Eucgr.H04079	6.81788	8.4544	21.1259	4.681	6.33709	5.50051	13.3823	3.71372	0.259206	0.639351	NC	1.04048	0.0223211	UP	-1.34685	0.00191346	DOWN	-0.265214	0.637181	NC	1.06466	0.0162552	UP	-0.786622	0.128803	NC	LOC104415259	serine carboxypeptidase-like 33
Eucgr.B03426	74.2995	33.9526	88.7466	19.2503	163.423	14.0024	32.4518	20.0571	-1.28573	0.00295258	DOWN	1.18254	0.00770697	UP	-1.17295	0.0069255	DOWN	-3.46992	2.21e-15	DOWN	0.858409	0.0602188	NC	0.175644	0.800368	NC	LOC104433617	HVA22-like protein c
Eucgr.G01496	37.89	27.7121	76.2469	11.4266	31.9459	23.536	81.5277	15.1513	-0.686172	0.140626	NC	1.34831	0.00184169	UP	-1.65673	8.07e-05	DOWN	-0.654239	0.166485	NC	1.55288	0.000212617	UP	-0.813671	0.099852	NC
Eucgr.F03619	2.32956	3.68309	14.1144	0.958949	5.19501	1.94832	13.0484	7.88439	0.594821	0.243738	NC	1.93462	7.5e-06	UP	-2.34086	2.78e-07	DOWN	-1.4256	0.00179897	DOWN	2.47444	1.18e-08	UP	1.77671	9.77e-05	UP	LOC104450362	galactan beta-1,4-galactosyltransferase GALS1
Eucgr.K01282	0.0473733	0	31.1337	0	3.49619	10.6363	85.7694	0	0	1	NC	10.917	2.43e-34	UP	0	1	NC	1.59841	0.000676742	UP	2.76935	1e-10	UP	-9.5529	2.16e-24	DOWN	LOC104425107	non-specific lipid-transfer protein 1
Eucgr.I02367	3.4859	5.63375	16.541	1.83582	2.41479	2.7982	4.64633	5.25066	0.700568	0.14103	NC	1.2987	0.00306542	UP	-2.07806	1.26e-06	DOWN	0.202866	0.732855	NC	0.491635	0.33173	NC	0.687255	0.193627	NC	LOC104419674	probable LRR receptor-like serine/threonine-protein kinase At4g36180
Eucgr.F03027	47.0263	63.2681	71.1854	73.4329	238.187	126.174	343.933	59.1256	0.389781	0.444735	NC	-0.0521962	0.949599	NC	-0.216036	0.680033	NC	-0.945069	0.0356213	NC	1.21264	0.00452952	UP	-1.307	0.003702	DOWN	LOC104449874	60S ribosomal protein L37-3
Eucgr.K00276	267.89	194.41	325.638	132.658	384.927	147.889	536.736	87.7539	-0.63502	0.176754	NC	0.601219	0.242719	NC	-0.845395	0.0566532	NC	-1.34835	0.0017953	DOWN	1.31152	0.00198075	UP	-1.20001	0.00850856	DOWN	LOC104424428	60S ribosomal protein L36-2
Eucgr.J00162	46.0168	10.0235	26.5927	19.8548	29.6485	13.5207	32.7234	3.70001	-2.68808	3.03e-10	NC	1.15533	0.0104169	NC	0.613651	0.191081	NC	-1.15512	0.00939384	DOWN	1.19808	0.00571767	UP	-2.14428	1.51e-06	DOWN	LOC104421031	arogenate dehydrogenase 1, chloroplastic
Eucgr.G02075	10.9289	13.118	79.3104	14.3707	14.9158	27.9996	70.6145	12.6556	0.184694	0.748969	NC	2.76243	7.85e-11	UP	-0.295635	0.565511	NC	0.879629	0.0557759	NC	2.51174	1.83e-09	UP	-1.37279	0.00240257	DOWN	LOC104453636	probable xyloglucan endotransglucosylase/hydrolase protein 28
Eucgr.B02752	2.56479	16.693	4.25714	50.6671	2.04447	9.36285	6.70793	36.7961	2.66401	1.2e-09	UP	-2.16822	4.55e-07	DOWN	1.19444	0.00543469	UP	2.21336	5.72e-07	UP	-0.589023	0.228932	NC	1.77527	4.97e-05	UP	LOC104433097	laccase-7
Eucgr.F02913	10.3547	4.41193	30.2323	5.05973	8.93729	5.23242	70.7853	2.97657	-1.46989	0.000716337	DOWN	2.70024	2.48e-10	UP	-0.286044	0.588367	NC	-1.02961	0.0231	DOWN	3.6146	7.13e-17	UP	-1.16187	0.0151805	DOWN	LOC104449767	phytoene synthase 2, chloroplastic
Eucgr.E00717	15.0548	11.7629	18.4105	24.3172	140.008	28.7886	198.622	15.4145	-0.343564	0.545816	NC	0.626657	0.25819	NC	0.786029	0.0978776	NC	-2.10944	8.15e-07	DOWN	2.61543	5.77e-10	UP	-1.34123	0.00424934	DOWN
Eucgr.F02334	4.86481	17.7636	52.0989	4.40386	28.0879	5.71002	17.398	6.91426	1.79733	2.79e-05	UP	1.36613	0.00163408	UP	-2.4764	6.19e-09	DOWN	-2.40914	1.8e-08	DOWN	1.36783	0.00149356	UP	0.198415	0.774795	NC	LOC104449320	uncharacterized LOC104449320
Eucgr.C00405	6.09596	7.29843	18.9412	2.04332	24.2492	6.69592	12.4677	6.27201	0.268038	0.62741	NC	1.12229	0.0127599	UP	-2.265	1.66e-07	DOWN	-2.00647	2.63e-06	DOWN	0.623548	0.193433	NC	-0.301182	0.638643	NC	LOC104436127	DNA replication licensing factor MCM5
Eucgr.L02740	485.571	232.035	526.088	114.805	246.773	148.263	416.953	191.399	-1.00902	0.0219436	DOWN	1.00877	0.0255728	UP	-1.29941	0.00216984	DOWN	-0.673347	0.151139	NC	1.30953	0.00199979	UP	0.0710211	0.926332	NC
Eucgr.B03229	5.01324	3.82013	7.36012	2.13153	20.5552	3.8237	12.4393	2.00808	-0.467805	0.365162	NC	0.836276	0.0857486	NC	-1.26057	0.00505256	DOWN	-2.36887	3.17e-08	DOWN	1.23821	0.00443981	UP	-1.40531	0.00272584	DOWN	LOC104433457	protein WVD2-like 7
Eucgr.H04921	9.7039	8.99708	20.64	5.83586	0.783897	0.527056	0.602891	0.314075	-0.215434	0.701942	NC	1.05506	0.0201547	UP	-1.066	0.0160377	DOWN	0	1	NC	0.0894976	0.94701	NC	0	1	NC	LOC104417849	G-type lectin S-receptor-like serine/threonine-protein kinase LECRK3
Eucgr.C00998	11.7013	17.7402	18.8718	8.16646	92.2464	10.6818	42.3875	19.5662	-0.970284	0.0305302	NC	1.31521	0.00262162	UP	-1.49034	0.000509418	DOWN	-3.30981	2.57e-14	DOWN	1.61002	0.000138623	UP	1.39589	0.00195253	UP	LOC104436568	senescence/dehydration-associated protein At4g35985, chloroplastic
Eucgr.J00163	40.7187	5.78566	29.0595	4.54219	28.9733	13.4559	36.5329	6.19325	-2.91691	1.02e-11	DOWN	1.96368	4.23e-06	UP	-0.868757	0.0577086	NC	-1.31625	0.00253043	DOWN	1.30621	0.00222486	UP	-1.28276	0.005363	DOWN	LOC104423335	protein RETICULATA-RELATED 5, chloroplastic
Eucgr.H03018	11.3779	7.75489	18.7842	2.02736	16.3999	6.13148	19.2056	5.3247	-0.585214	0.226084	NC	1.07559	0.0173408	UP	-2.40806	2.25e-08	DOWN	-1.48915	0.000599882	DOWN	1.41457	0.000908714	UP	-0.43335	0.458612	NC	LOC104414469	uncharacterized LOC104414469
Eucgr.L03324	114.303	169.287	89.535	157.982	20.5208	3.38927	1.96207	23.2383	0.0348436	0.957772	NC	-0.566196	0.279935	NC	-0.531755	0.256198	NC	-2.74298	1.7e-09	DOWN	-1.11464	0.043851	DOWN	2.69208	4.82e-09	UP
Eucgr.D02623	5.1123	2.20913	5.15868	1.68221	4.01433	4.26625	2.12726	13.6825	-1.3012	0.00393897	DOWN	1.08801	0.0204181	UP	-0.773416	0.113323	NC	0.0664813	0.92454	NC	-1.22925	0.00592592	DOWN	1.46511	0.00113997	UP	LOC104442379	CSC1-like protein At1g32090
Eucgr.F03488	1.45271	13.1751	6.14314	38.9801	0.351237	6.86588	0.765808	4.37034	3.10548	6.4e-12	UP	-1.28817	0.00402854	DOWN	1.15152	0.00777697	UP	4.33919	5.4e-17	UP	-3.35	5.45e-13	NC	-0.835274	0.105044	NC	LOC104450255	protein O-linked-mannose beta-1,4-N-acetylglucosaminyltransferase 2
Eucgr.E00578	138.131	101.011	55.1457	177.749	39.7011	65.0987	22.1236	143.197	-0.556877	0.244662	NC	-1.09387	0.0141073	DOWN	0.358019	0.465965	NC	0.719399	0.122739	NC	-1.74612	2.81e-05	DOWN	1.05254	0.0236905	UP	LOC104443796	probable copper-transporting ATPase HMA5
Eucgr.A00199	4.52457	3.83258	10.1149	1.17117	4.2388	1.56652	11.5148	1.90453	-0.304172	0.577976	NC	1.17832	0.00908381	UP	-2.14532	1.04e-06	DOWN	-1.46598	0.00112013	NC	2.6729	5.33e-10	UP	0.0554431	0.945494	NC	LOC104441051	uncharacterized LOC104441051
Eucgr.F04160	14.3574	28.0958	161.973	13.3449	32.4337	84.429	49.1278	88.297	0.913079	0.0432523	NC	2.30031	4.37e-08	UP	-1.51147	0.000355596	DOWN	1.37336	0.00147587	UP	-1.01999	0.0195166	NC	-0.153225	0.82215	NC	LOC104450804	putative laccase-9
Eucgr.G02593	11.619	6.79132	17.6135	2.91611	7.17231	5.79008	27.0712	3.67319	-0.978426	0.0333686	NC	1.20102	0.00806103	UP	-1.53822	0.00056144	DOWN	-0.319494	0.570638	NC	2.06801	1.17e-06	UP	-0.714441	0.193665	NC	LOC104454023	psbP domain-containing protein 5, chloroplastic
Eucgr.H04737	88.1648	96.6013	155.301	110.712	207.903	152.31	434.174	73.9028	0.0768752	0.901001	NC	0.582586	0.26327	NC	-0.174256	0.744824	NC	-0.638405	0.177753	NC	1.53727	0.000244736	UP	-1.19794	0.00870357	DOWN	LOC104415757	60S ribosomal protein L35a-3
Eucgr.D00262	12.875	8.20288	16.3241	14.0061	18.3401	12.8439	33.5916	5.15421	-0.683201	0.149579	NC	0.732067	0.139242	NC	0.307637	0.547003	NC	-0.594645	0.219049	NC	1.13458	0.00884342	UP	-1.55941	0.000504538	DOWN
Eucgr.D00409	12.4593	5.98644	108.612	2.33287	53.641	14.2986	284.622	101.492	-1.07158	0.0176825	DOWN	4.44755	5.42e-23	UP	-2.03388	5.34e-06	DOWN	-2.04817	1.4e-06	DOWN	4.33857	1.13e-22	UP	2.65772	6.28e-10	UP	LOC104442582	GDSL esterase/lipase At5g45670
Eucgr.A02656	4.34818	6.66537	16.6085	15.0148	5.45635	5.42158	29.4484	2.99625	0.608523	0.220711	NC	1.1145	0.014046	UP	0.734284	0.110252	NC	-0.461662	0.374068	NC	2.17351	2.7e-07	UP	-1.03987	0.0358725	DOWN	LOC104447746	signal recognition particle 54 kDa protein, chloroplastic
Eucgr.H02959	55.5959	50.4676	75.6968	43.9673	289.255	130.603	413.085	52.4939	-0.186128	0.739855	NC	0.361818	0.546447	NC	-0.642053	0.163305	NC	-1.1501	0.00877257	DOWN	1.4556	0.000535645	UP	-1.52845	0.000521685	DOWN	LOC104414435	60S ribosomal protein L23
Eucgr.J01701	1.36507	0.172628	2.78583	22.7311	4.3055	5.08879	1.72925	10.9031	-3.08298	2.81e-09	NC	3.76667	9.36e-14	NC	6.60961	1.3e-35	UP	-0.101205	0.875331	NC	-1.32556	0.00247603	DOWN	1.80403	3.64e-05	UP	LOC104422237	MDIS1-interacting receptor like kinase 2
Eucgr.C00253	0.306337	1.03189	13.7388	6.45563	0.897071	8.29168	48.6538	4.32613	1.48853	0.0194602	NC	3.69019	2.98e-15	UP	2.25384	1.62e-06	UP	3.18693	1.33e-11	UP	2.30792	4.25e-08	UP	-1.1996	0.0124558	DOWN	LOC104436031	serine carboxypeptidase 24
Eucgr.I02660	24.3309	27.8629	23.1442	18.5251	16.1055	21.157	10.5288	61.0077	0.502232	0.30611	NC	-0.0315431	0.970747	NC	0.699389	0.123448	NC	0.326256	0.537626	NC	-1.25475	0.0034611	DOWN	1.06087	0.0229894	UP	LOC104419903	uncharacterized LOC104419903
Eucgr.F02649	11.5351	30.1871	144.113	12.8342	20.9292	31.2612	29.911	75.9111	1.34356	0.00189832	UP	2.03158	1.36e-06	UP	-1.67146	7.46e-05	DOWN	0.574142	0.235961	NC	-0.301244	0.573246	NC	1.10476	0.0170551	UP	LOC104449549	putative laccase-9
Eucgr.H05040	10.6784	9.38556	15.779	10.7836	17.3053	9.17679	25.724	3.38139	-0.0853457	0.903951	NC	0.387257	0.533758	NC	-0.465745	0.358121	NC	-0.876281	0.067125	NC	1.19268	0.00770721	UP	-1.71886	0.000398154	DOWN	LOC104415942	60S ribosomal protein L23
Eucgr.E01615	3.3068	10.178	35.4618	14.3619	4.39358	20.9909	31.9422	4.1694	1.57709	0.00058615	UP	2.30186	7.59e-08	UP	0.228439	0.676592	NC	2.42596	4.86e-08	UP	1.02434	0.0206694	UP	-2.39253	9.84e-08	DOWN	LOC104444457	putative expansin-B2
Eucgr.D00536	3.08267	10.092	5.41148	46.2613	2.7264	10.7455	14.8569	4.54477	1.64123	0.000220257	UP	-1.14663	0.0126515	DOWN	1.81005	1.8e-05	UP	2.00636	5.82e-06	UP	0.245709	0.665661	NC	-1.49326	0.00111668	DOWN	LOC104440923	GDSL esterase/lipase At5g45920
Eucgr.B03816	181.081	109.632	543.526	53.37	57.0659	50.664	523.531	131.844	-0.83874	0.0630618	NC	2.08609	6.5e-07	UP	-1.47639	0.000447142	DOWN	-0.244514	0.656105	NC	3.16242	8.05e-14	UP	1.17135	0.0102708	UP	LOC104433951	transcription factor LHW
Eucgr.H00093	0.79514	5.12886	19.9244	0.898234	1.23989	0.119888	15.9172	0.416303	2.93406	3.45e-10	UP	1.87679	1.17e-05	UP	-3.26322	1.63e-12	DOWN	-3.31751	8.16e-08	NC	7.33304	2.39e-37	UP	0	1	NC	LOC104456058	probable pectate lyase 8
Eucgr.B00056	13.4728	13.4279	8.68764	15.739	9.65182	7.58966	1.291	19.0898	-0.460184	0.359283	NC	-0.820054	0.089388	NC	0.0490253	0.936719	NC	-0.579158	0.239701	NC	-3.07874	5.39e-12	DOWN	1.20564	0.00901117	UP	LOC104416383	protein DETOXIFICATION 27
Eucgr.H04675	57.2765	3.11137	49.3501	0.5132	2.27813	5.75802	33.1544	2.35547	-4.38546	1.74e-22	DOWN	3.86022	1.39e-18	UP	-3.12004	4.2e-12	NC	1.39778	0.00149183	UP	2.41501	7.51e-09	UP	-1.58573	0.000399439	DOWN	LOC104415714	putative ABC transporter C family member 15
Eucgr.E01780	10.0867	4.12013	18.4288	2.57802	8.28897	10.466	6.43145	4.72305	-1.50967	0.000597419	DOWN	1.95146	6.39e-06	UP	-1.07953	0.020481	DOWN	0.487311	0.332176	NC	-1.20871	0.00563938	DOWN	-1.64052	0.000244585	DOWN	LOC104444546	non-specific phospholipase C3
Eucgr.J00167	12.6927	8.88862	9.92395	4.5914	17.3358	5.82221	15.7243	2.63133	-0.713612	0.136555	NC	-0.122007	0.882923	NC	-1.36448	0.0020663	DOWN	-1.64556	0.000179358	DOWN	1.16747	0.00885466	UP	-1.40038	0.00374443	DOWN	LOC104421035	chorismate mutase 2
Eucgr.B02347	10.3675	6.95813	3.06436	19.6593	2.73001	6.20488	1.01633	11.2177	-0.688005	0.148473	NC	-1.44971	0.00114217	DOWN	1.12448	0.00999996	UP	1.13826	0.0131716	UP	-2.88875	1.06e-10	NC	0.635404	0.236574	NC	LOC104432724	scarecrow-like protein 34
Eucgr.B02460	12.3741	15.3933	30.5996	9.10893	63.5479	15.6723	45.4942	7.69519	0.301806	0.570495	NC	0.76086	0.116449	NC	-1.19078	0.00581033	DOWN	-2.04334	1.39e-06	DOWN	1.29541	0.0023642	UP	-1.2135	0.00833448	DOWN	LOC104432839	interactor of constitutive active ROPs 3
Eucgr.B02153	1.14405	0.085704	1.80511	17.6755	2.75563	10.4524	3.34254	30.5327	-4.70931	3.99e-12	NC	5.07775	9.06e-15	NC	8.2813	4.9e-39	NC	1.83241	2.57e-05	UP	-1.9	8.07e-06	DOWN	1.30528	0.00391204	UP	LOC104432548	uncharacterized LOC104432548
Eucgr.A00606	38.3514	14.7165	78.8982	7.32115	37.3786	23.404	187.364	20.7694	-1.49285	0.000530512	DOWN	2.31957	4.45e-08	UP	-1.62488	0.000179559	DOWN	-0.941366	0.0381899	NC	2.97211	1.93e-12	UP	-0.306666	0.626241	NC	LOC104425367	gamma-interferon-inducible lysosomal thiol reductase
Eucgr.G00021	0.239627	2.22733	6.77405	51.5608	0.429739	5.34086	2.40418	15.6932	3.11301	1.8e-09	NC	1.39489	0.00191728	NC	4.12126	4.15e-20	NC	3.63081	2.9e-14	UP	-1.16599	0.00908471	DOWN	1.28106	0.00524143	UP	LOC104452417	uncharacterized protein At1g04910
Eucgr.E03558	9.87848	8.63896	18.3088	13.8942	108.458	24.7296	73.0553	8.09773	-0.227866	0.725866	NC	0.789003	0.13388	NC	0.163612	0.797397	NC	-2.29532	9.78e-08	DOWN	1.4253	0.000978164	UP	-1.72642	0.000243412	DOWN
Eucgr.F02820	6.45363	6.13728	12.9405	0.728652	4.74309	4.25887	42.6528	0.396626	-0.395457	0.465655	NC	1.24638	0.00637766	UP	-3.4043	5.92e-12	DOWN	-0.38969	0.485802	NC	3.55605	5.86e-16	UP	-3.78065	1.02e-11	NC	LOC104449693	uncharacterized protein At1g66480
Eucgr.C02990	1158.31	140.306	424.85	40.3057	1256.88	276.608	643.568	174.941	-3.1504	1.46e-13	DOWN	1.55854	0.000250184	UP	-2.20489	1.25e-07	DOWN	-2.12896	4.39e-07	DOWN	0.999345	0.0220828	NC	-0.989646	0.0354982	NC	LOC104437810	zinc finger CCCH domain-containing protein 2
Eucgr.B00599	9.62277	5.63156	20.851	1.76912	22.036	3.33472	16.826	4.87099	-0.869413	0.060356	NC	1.67936	0.000101483	UP	-2.08086	2.25e-06	DOWN	-2.99374	6.72e-12	DOWN	2.15929	3.92e-07	UP	0.383583	0.541208	NC	LOC104420611	replication protein A 70 kDa DNA-binding subunit B
Eucgr.G02921	222.395	17.0667	163.32	31.2356	68.9226	48.1475	171.131	11.6756	-3.76257	6.33e-18	DOWN	2.96409	2.97e-12	UP	0.352574	0.47953	NC	-0.6082	0.204083	NC	1.52971	0.000267593	UP	-2.38921	3.21e-08	DOWN	LOC104454284	UDP-glucuronic acid decarboxylase 5
Eucgr.G02327	126.601	92.3629	311.669	32.8655	43.7297	28.5427	292.875	38.4917	-0.518312	0.284384	NC	1.51261	0.00039336	UP	-1.95478	2.74e-06	DOWN	-0.672116	0.153098	NC	3.12574	1.5e-13	UP	0.24877	0.698077	NC	LOC104453802	alpha-xylosidase 1
Eucgr.B03588	11.6309	8.59184	22.2769	22.4142	12.3811	13.0581	46.2632	6.91396	-0.470309	0.358922	NC	1.1053	0.0150621	UP	0.904961	0.044158	NC	0.0502904	0.941596	NC	1.4991	0.000401225	UP	-1.23149	0.00847899	DOWN	LOC104433759	uncharacterized LOC104433759
Eucgr.E00568	15.9178	12.2546	52.4181	3.81393	37.1298	3.76325	72.7234	2.33796	-0.574512	0.237283	NC	1.92213	6.02e-06	UP	-2.06997	1.57e-06	DOWN	-3.4059	1.44e-14	DOWN	4.17361	8.48e-21	UP	-0.855688	0.113105	NC	LOC104443788	tetraspanin-10
Eucgr.A00992	22.7047	22.9731	44.4035	14.5259	33.3805	26.8718	62.5101	12.7913	-0.0575232	0.929968	NC	0.760548	0.118193	NC	-1.084	0.0133854	DOWN	-0.454509	0.366642	NC	1.08767	0.0124974	UP	-1.34813	0.00305655	DOWN	LOC104434228	peptidyl-prolyl cis-trans isomerase
Eucgr.E00357	3.97084	6.3613	29.1219	4.04474	0.321049	5.88293	0.613618	1.61946	0.644588	0.20852	NC	1.96979	4.88e-06	UP	-1.11349	0.0158919	DOWN	4.38397	1.78e-15	NC	-3.72343	8.85e-14	NC	-2.38201	7.05e-07	NC	LOC104443621	expansin-like B1
Eucgr.D00613	347.745	96.2484	546.918	23.2628	475.908	62.8107	421.186	89.5516	-1.9248	4.44e-06	NC	2.39579	1.15e-08	UP	-2.50518	2.39e-09	DOWN	-2.96361	4.01e-12	DOWN	2.62227	3.53e-10	UP	0.372395	0.528981	NC	LOC104441006	non-classical arabinogalactan protein 30
Eucgr.L02174	50.571	2.1384	17.2271	15.6871	18.0246	4.35165	21.305	1.699	-4.72138	7.35e-24	DOWN	3.03342	1.06e-11	UP	2.69695	1.16e-09	UP	-2.59003	2.52e-09	DOWN	2.4276	1.42e-08	UP	-1.41747	0.00414378	DOWN	LOC104430386	FAD-dependent urate hydroxylase
Eucgr.I00789	16.6451	9.18221	16.3501	5.02597	26.8279	5.02965	12.2015	2.66384	-0.972064	0.0328597	NC	0.545854	0.317334	NC	-1.35479	0.00210857	DOWN	-2.42849	1.98e-08	DOWN	1.06122	0.0188853	UP	-1.0881	0.030949	DOWN	LOC104418500	microtubule-associated protein RP/EB family member 1C
Eucgr.B00422	2.62868	7.05524	15.2781	18.0122	10.5356	19.8097	61.5956	12.0816	1.35781	0.00361446	UP	0.977202	0.0379967	NC	0.896372	0.0485587	NC	1.57977	0.000270827	UP	1.36777	0.00125175	UP	-1.40247	0.00185605	DOWN	LOC104419048	uncharacterized LOC104419048
Eucgr.G02317	13.8508	10.7959	12.7545	9.14178	22.5156	11.5741	43.5438	7.54897	-0.413439	0.424386	NC	0.504661	0.362571	NC	-0.616667	0.192633	NC	-0.705942	0.137784	NC	1.38345	0.00119177	UP	-1.10435	0.0205899	DOWN	LOC104453791	50S ribosomal protein L15, chloroplastic
Eucgr.J03121	319.383	24.076	267.691	14.5212	577.748	57.0038	598.806	2.40626	-3.79437	4.62e-18	DOWN	3.23421	4.02e-14	UP	-1.20309	0.00578775	DOWN	-3.3496	9.58e-15	DOWN	3.15489	9.61e-14	UP	-3.34008	4.96e-14	NC	LOC104423234	chaperone protein dnaJ 8, chloroplastic
Eucgr.E02381	290.296	28.9897	559.109	17.6127	249.399	4.80736	1420.24	49.9475	-3.4201	2.09e-15	DOWN	4.08203	1.8e-20	UP	-1.1603	0.00777675	DOWN	-5.80271	5.44e-33	DOWN	8.08562	1.82e-53	UP	3.23508	3.41e-13	NC	LOC104444821	chlorophyll a-b binding protein of LHCII type 1
Eucgr.I02375	3.60515	4.84748	18.193	1.2896	2.36624	4.23253	18.8757	3.00806	0.367688	0.507901	NC	1.73301	6.53e-05	UP	-2.40951	1.17e-07	DOWN	0.838923	0.0883342	NC	1.96485	4.03e-06	UP	-0.438637	0.480981	NC	LOC104419681	leucine-rich repeat receptor-like kinase protein FLORAL ORGAN NUMBER1
Eucgr.D02592	1.26975	5.344	1.48487	17.6902	5.88432	19.6454	4.54633	10.4859	2.14961	2.72e-06	UP	-2.16422	1.27e-06	DOWN	1.36731	0.00151315	UP	1.73577	5.58e-05	UP	-2.67116	3.34e-10	DOWN	-1.28481	0.0047815	DOWN	LOC104442346	uncharacterized LOC104442346
Eucgr.H01428	16.2468	1.27781	12.2359	5.91791	11.1483	7.18042	46.7601	2.85952	-4.15624	7.22e-20	DOWN	3.13067	1.36e-12	UP	1.84006	3.04e-05	UP	-0.902019	0.0492284	NC	2.56197	9.88e-10	UP	-1.65939	0.000231187	DOWN	LOC104456964	methylcrotonoyl-CoA carboxylase subunit alpha, mitochondrial
Eucgr.C00419	0.790129	4.82544	1.82861	27.3078	1.62673	13.9526	1.1627	32.7517	2.67843	1.02e-07	UP	-1.67974	0.000347201	DOWN	2.06585	1.54e-06	UP	3.22021	3.14e-12	UP	-4.02978	1.35e-17	DOWN	1.08083	0.0217929	UP	LOC104436141	UPF0481 protein At3g47200
Eucgr.J02859	2.23194	5.11512	11.9845	4.14491	5.46841	2.6522	7.15465	8.73039	1.23202	0.00572193	UP	1.04257	0.0221859	UP	-1.07528	0.0150254	DOWN	-1.07296	0.0190527	DOWN	1.5653	0.000269467	UP	1.97973	6.74e-06	UP	LOC104423019	receptor-like serine/threonine-protein kinase ALE2
Eucgr.F03138	675.188	130.259	1212.47	81.9457	150.634	194.341	1270.72	54.8339	-2.31884	3.09e-08	DOWN	2.84376	1.64e-11	UP	-1.12878	0.00850575	DOWN	0.624406	0.18824	NC	2.20337	1.11e-07	UP	-2.16562	4.1e-07	DOWN	LOC104449979	beta-fructofuranosidase, insoluble isoenzyme CWINV1
Eucgr.K00296	0	0.0583397	0.413557	24.2234	1.58699	12.1814	1.11791	40.6219	0	1	NC	0	1	NC	7.4632	3.7e-36	NC	2.73803	6.58e-10	UP	-3.90083	1.52e-17	DOWN	1.54713	0.000465511	UP	LOC104424447	DUF21 domain-containing protein At2g14520
Eucgr.D02029	42.2666	12.5292	69.1596	7.57553	19.4616	8.97279	95.2215	2.79914	-1.87593	8.49e-06	DOWN	2.49158	3.32e-09	UP	-1.30591	0.00239972	DOWN	-1.33619	0.00222437	DOWN	3.65325	2.44e-17	UP	-1.67508	0.0001976	DOWN
Eucgr.L01304	25.3257	19.4135	49.1775	5.62298	2.73131	5.87401	32.575	14.8028	-0.848829	0.0641598	NC	1.22448	0.00577311	UP	-1.70969	7.12e-05	DOWN	0.814632	0.1128	NC	1.88553	1.2e-05	UP	1.01214	0.0413238	NC
