# Supplementary material for: Gene expression programs during callus development in tissue culture of two Eucalyptus species
Source: BMC Plant Biol. 2022 Jan 3;22:1. doi: 10.1186/s12870-021-03391-x (PMC8722213; doi:10.1186/s12870-021-03391-x)
Supplement: Supplementary file 3 — Additional file 3. [file 12870_2021_3391_MOESM3_ESM.xlsx]

## Sheet: Sheet1
additional file 3. Expression profiles of previously reported vegetative propagation ability associated genes.
GeneID									A3 vs A2			A4 vs A3			A5 vs A3			B3 vs B2			B4 vs B3			B5 vs B3			AccessionID	Description
	A2	A3	A4	A5	B2	B3	B4	B5	Log2FC	FDR	Regulation	Log2FC	FDR	Regulation	Log2FC	FDR	Regulation	Log2FC	FDR	Regulation	Log2FC	FDR	Regulation	Log2FC	FDR	Regulation
Eucgr.C02178	246.514	95.3399	72.3216	94.195	72.4946	119.789	60.4443	96.8255	-1.47098	0.000522835	DOWN	-0.624811	0.218477	NC	-0.446646	0.349522	NC	0.684104	0.14368	NC	-1.23787	0.00364649	DOWN	-0.534759	0.324616	NC	LOC104437303	auxin response factor 19
Eucgr.C03293	93.6644	150.128	75.3606	66.435	39.0342	117.154	65.6397	99.9533	0.624342	0.184391	NC	-1.22621	0.00506345	DOWN	-1.62778	9.97e-05	DOWN	1.55928	0.000259887	UP	-1.05911	0.0145909	DOWN	-0.442382	0.432123	NC	LOC104438009	auxin response factor 19
Eucgr.B01219	9.81952	5.63427	10.6316	39.6306	11.9947	8.17564	8.63204	11.531	-0.941522	0.0393388	NC	0.57031	0.288369	NC	2.34138	2.96e-08	UP	-0.550913	0.262989	NC	-0.182419	0.754325	NC	0.133524	0.852373	NC	LOC104425333	LEC14B homolog
Eucgr.K03421	23.6393	11.7822	40.9818	37.5616	27.3003	22.9613	48.5062	14.767	-1.02977	0.0212473	DOWN	1.57487	0.000253163	UP	1.24642	0.00376918	UP	-0.382305	0.460543	NC	0.910323	0.0411389	NC	-0.751178	0.140255	NC	LOC104426708	LEC14B protein
Eucgr.H03383	6.90906	4.77317	14.739	4.48717	5.56041	7.63289	20.6579	8.08065	-0.577526	0.259777	NC	1.39414	0.00197304	UP	-0.648387	0.191119	NC	0.445387	0.401377	NC	1.16479	0.00861549	UP	-0.154631	0.834393	NC	LOC104414736	somatic embryogenesis receptor kinase 1
Eucgr.I01078	168.858	319.647	218.435	412.632	140.007	359.365	176.165	172.414	0.864126	0.0548259	NC	-0.724461	0.137125	NC	-0.00690521	0.993012	NC	1.28858	0.00294334	UP	-1.29069	0.00235086	DOWN	-1.31399	0.0033631	DOWN	LOC104418673	somatic embryogenesis receptor kinase 2
Eucgr.F04151	18.0192	36.8596	54.1139	17.5567	23.7449	27.5186	59.631	27.8983	0.864275	0.056137	NC	0.330912	0.59016	NC	-1.50958	0.000347074	DOWN	0.124962	0.836691	NC	0.868701	0.0518229	NC	-0.201946	0.762861	NC	LOC104450799	somatic embryogenesis receptor kinase 2
Eucgr.A02149	15.9885	20.6971	1.52036	3.75098	16.1644	24.2318	1.14668	3.91007	0.0957564	0.873462	NC	-4.04985	2.33e-19	DOWN	-3.05129	1.45e-12	DOWN	0.204062	0.717889	NC	-4.7457	1.13e-24	DOWN	-2.63815	1.23e-09	DOWN	LOC104443380	WUSCHEL-related homeobox 11
Eucgr.F02320	25.5548	59.5399	137.206	36.0552	57.4575	10.7245	63.6994	48.8544	1.03591	0.0190216	UP	1.07165	0.0167014	NC	-0.535343	0.253074	NC	-2.00037	2.8e-06	DOWN	1.94667	3.46e-06	UP	2.71442	3.36e-10	UP	LOC104449311	WUSCHEL-related homeobox 4
