# Supplementary material for: Gene expression programs during callus development in tissue culture of two Eucalyptus species
Source: BMC Plant Biol. 2022 Jan 3;22:1. doi: 10.1186/s12870-021-03391-x (PMC8722213; doi:10.1186/s12870-021-03391-x)
Supplement: Supplementary file 4 — Additional file 4. [file 12870_2021_3391_MOESM4_ESM.xlsx]

## Sheet: Sheet1
additional file 4. Primer sequences used for the qRT-PCR experiments.
GeneID	Forward primer	Reverse primer	Product length	Gene description
Eucgr.J00388	CACTGTCACAATGAAGCGAAGAA	CGGTGCCACACGAAGAACA	106	E3 ubiquitin-protein ligase MIEL1
Eucgr.C00948	CGACTGTTCTTGTTCTCCTTGG	CGGACGGCGATGAATACTAAG	125	zinc finger CCCH domain-containing protein 20
Eucgr.C03301	CTGCTGCTGCTGCTGATTC	ATGACCTCCTTCGCCTTATCG	136	protein TIFY 10a
Eucgr.H01085	TCGCCATCTTCTTCTTCTTCCT	ACATTGTCGGAGCCTCAACTT	142	ethylene-responsive transcription factor ERF071
Eucgr.D00640	AGCAATGCCTTCTCGGTCAG	GTCCATGCCGCAGAACAATC	102	stem-specific protein TSJT1
Eucgr.F00114	GCTCTCTCCAGAACAGTGAAATC	GGGCATTACAACTCCGAAAGAAT	184	zinc finger protein ZAT10
Eucgr.F00357	CTACCACCTCTCCTCCTCCAA	TTGATGGCGTTCCGCTGTT	153	protein EXORDIUM
Eucgr.F00411	TGCTCCACCACCACCTTCT	CGAGTCTCCGCCGTAAGATT	150	aspartyl protease AED3
Eucgr.F03138	GATTGCTGGTCATGGCTTCAA	ATCTGCTCTGGTCACTACACAT	111	beta-fructofuranosidase, insoluble isoenzyme CWINV1
Eucgr.B03245	CGTTGTCCATCTCTCCAAAGC	TGCCTCCCATCACCCTCAA	130	E3 ubiquitin-protein ligase RGLG2
Eucgr.B03721	CAGGTGGACGGCTAGATTCG	ACGGCTCTCGGTCTCAATTC	132	F-box protein At4g18380
Eucgr.B03816	ATCAAGAGCACAAGGACTTCTG	AGCACATCTCCACTCCATTCT	111	transcription factor LHW
H2B	GAAGAAGCGGGTGAAGAAGA	GGCGAGTTTCTCGAAGATGT	145	Histone H2B
